# Supplementary material for: In vivo RNA-seq and infection model reveal the different infection and immune characteristics of B. pertussis strains in China
Source: Front Cell Infect Microbiol. 2025 Jun 11;15:1547751. doi: 10.3389/fcimb.2025.1547751 (PMC12187765; doi:10.3389/fcimb.2025.1547751)
Supplement: Supplementary file 11 [file Table1.xlsx]

## Sheet: Sheet1
Supplementary Table 1. Information on all pertussis strains used to construct phylogenetic trees
Strain ID	Accession Number	ptxp	ptxA	prn	23S rRNA A2047G	Country	fhaB	bscI	Year	Databases
BP1	(CP118025.1)	3	1	2	A	China	1	3	2016	[1]
P20	(CP118024.1)	3	1	2	A	China	1	3	2017	[1]
BP7	(CP118026.1)	1	1	1	G	China	3	1	2016	[1]
P745	(CP118023.1)	3	1	2	G	China	1	3	2022	[1]
B1917	(CP009751.1)	3	1	2	A	Dutch	1	3	2000	[2]
BP616	(AP024746.1)	1	1	1	G	Japan	3	1	2018	[3]
BP617	(AP038769.1)	3	1	2	A	Japan	1	3	2020	[3]
BP625	(AP026936.1)	1	1	1	G	Japan	3	1	2018	[3]
BP-L1	(SAMN39511688) ▲	3	1	2	A	China	1	3	2019	This study
BP-L2	(SAMN39511689) ▲	1	1	NA	G	China	3	1	2019	This study
BP-L3	(SAMN39511690) ▲	1	1	1	G	China	3	1	2019	This study
BP-L4	(SAMN39511691) ▲	3	1	2	A	China	1	3	2019	This study
CIDM-BP2	(CP071599.1)	3	1	2	A	Australia	1	3	2011	PRJNA695314
CIDM-BP3	(CP071600.1)	1	1	1	A	Australia	1	1	2015	PRJNA695314
CIDM-BP5	(CP071601.1)	3	1	2	A	Australia	1	3	2008	PRJNA695314
CIDM-MRBP01	(CP172429.1)	3	1	2	G	Australia	1	3	2024	PRJNA1178746
CIDM-MRBP02	(CP172575.1)	3	1	2	G	Australia	1	3	2024	PRJNA1178746
CS	(CP086368.1)	1	2	1	A	China	1	1	1951	[4]
D420	(NZ_LN849008.1)	3	1	2	A	USA	1	3	2002	[5]
K562	(CP094047.1)	3	1	2	A	USA	1	3	2019	PRJNA279196
K557	(CP094048.1)	3	1	2	A	USA	1	3	2019	PRJNA279196
K703	(CP094046.1)	3	1	2	A	USA	1	3	2019	PRJNA279196
K708	(CP094045.1)	3	1	2	A	USA	1	3	2019	PRJNA279196
K712	(CP094044.1)	3	1	2	A	USA	1	3	2019	PRJNA279196
K718	(CP094043.1)	NA	1	2	A	USA	1	3	2019	PRJNA279196
K724	(CP094042.1)	3	1	2	A	USA	1	3	2019	PRJNA279196
K822	(CP094039.1)	3	1	2	A	USA	1	3	2019	PRJNA279196
K827	(CP094038.1)	3	1	2	A	USA	1	3	2019	PRJNA279196
K850	(CP094037.1)	3	1	2	A	USA	1	3	2019	PRJNA279196
K865	(CP094034.1)	3	1	2	A	USA	1	3	2019	PRJNA279196
K884	(CP094026.1)	3	1	2	A	USA	1	3	2019	PRJNA279196
P2013109	(CP038790.1)	1	1	1	G	China	3	1	2014	PRJNA530108
Tohama I	(NC_002929.2)	1	2	1	A	Japan	1	1	1954	[6]
S4	(CP077654.1)	3	1	2	A	India	1	3	2020	[7]
B19096_CQ	(SAMN22233918)	1	1	1	G	China	3	1	2019	PRJNA770762
B18087_CQ	(SAMN22233917)	3	1	2	A	China	1	3	2019	PRJNA770762
B19083_CQ	(SAMN22233916)	1	1	1	G	China	3	1	2019	PRJNA770762
B18079_CQ	(SAMN22233915)	1	1	1	G	China	3	1	2018	PRJNA770762
B18049_CQ	(SAMN22233914)	1	1	1	G	China	3	1	2018	PRJNA770762
B17010_NJ	(SAMN22233956)	3	1	2	A	China	1	3	2017	PRJNA770762
B19008_WH	(SAMN22233955)	1	1	1	G	China	3	1	2019	PRJNA770762
B19006_WH	(SAMN22233954)	1	1	12	G	China	3	1	2019	PRJNA770762
B19007_WH	(SAMN22233953)	3	1	2	A	China	1	3	2019	PRJNA770762
B19052_JX	(SAMN22233952)	1	1	1	G	China	3	1	2019	PRJNA770762
B19050_JX	(SAMN22233951)	3	1	2	A	China	1	3	2019	PRJNA770762
B19047_JX	(SAMN22233950)	3	1	2	A	China	1	3	2019	PRJNA770762
B19043_JX	(SAMN22233949)	1	1	1	G	China	3	1	2019	PRJNA770762
B19046_CQ	(SAMN22233913)	1	1	1	G	China	3	1	2019	PRJNA770762
B19039_JX	(SAMN22233948)	3	1	2	A	China	1	3	2019	PRJNA770762
B19034_JX	(SAMN22233947)	3	1	2	A	China	1	3	2019	PRJNA770762
B19030_JX	(SAMN22233946)	3	1	2	A	China	1	3	2019	PRJNA770762
B19028_JX	(SAMN22233945)	3	1	9	A	China	1	3	2019	PRJNA770762
B19027_JX	(SAMN22233944)	1	1	1	G	China	3	1	2019	PRJNA770762
B18025_JX	(SAMN22233943)	1	1	1	G	China	3	1	2018	PRJNA770762
B18022_JX	(SAMN22233942)	1	1	1	G	China	3	1	2018	PRJNA770762
B18017_JX	(SAMN22233941)	1	1	1	G	China	3	1	2018	PRJNA770762
B18007_JX	(SAMN22233940)	1	1	1	G	China	3	1	2018	PRJNA770762
B18002_JX	(SAMN22233939)	1	1	1	A	China	1	1	2018	PRJNA770762
B18042_CQ	(SAMN22233912)	3	1	2	A	China	1	3	2018	PRJNA770762
B19132_BJ	(SAMN22233938)	1	1	1	G	China	3	1	2019	PRJNA770762
B19126_BJ	(SAMN22233937)	3	1	2	A	China	1	3	2019	PRJNA770762
B19116_BJ	(SAMN22233936)	1	1	1	G	China	3	1	2019	PRJNA770762
B19112_BJ	(SAMN22233935)	1	1	1	G	China	3	1	2019	PRJNA770762
B19085_BJ	(SAMN22233934)	1	1	1	G	China	3	1	2019	PRJNA770762
B19081_BJ	(SAMN22233933)	3	1	2	A	China	1	3	2019	PRJNA770762
B18071_BJ	(SAMN22233932)	3	1	2	A	China	1	3	2018	PRJNA770762
B18065_BJ	(SAMN22233931)	1	1	1	G	China	3	1	2018	PRJNA770762
B18060_BJ	(SAMN22233930)	3	1	2	A	China	1	3	2018	PRJNA770762
B18053_BJ	(SAMN22233929)	3	1	2	A	China	1	3	2018	PRJNA770762
B18028_CQ	(SAMN22233911)	1	1	1	G	China	3	1	2018	PRJNA770762
B18048_BJ	(SAMN22233928)	1	1	1	G	China	3	1	2018	PRJNA770762
B19039_BJ	(SAMN22233927)	1	1	1	G	China	3	1	2019	PRJNA770762
B19036_BJ	(SAMN22233926)	1	1	1	G	China	3	1	2019	PRJNA770762
B18027_BJ	(SAMN22233925)	1	1	1	G	China	3	1	2018	PRJNA770762
B18022_BJ	(SAMN22233924)	3	1	2	A	China	1	3	2018	PRJNA770762
B19125_CQ	(SAMN22233923)	1	1	1	G	China	3	1	2019	PRJNA770762
B19118_CQ	(SAMN22233922)	3	1	2	A	China	1	3	2019	PRJNA770762
B19115_CQ	(SAMN22233921)	3	1	2	A	China	1	3	2019	PRJNA770762
B19107_CQ	(SAMN22233920)	3	1	3	A	China	1	3	2019	PRJNA770762
B19099_CQ	(SAMN22233919)	1	1	1	G	China	3	1	2019	PRJNA770762
B18022_CQ	(SAMN22233910)	3	1	2	A	China	1	3	2018	PRJNA770762
B18017_CQ	(SAMN22233909)	1	1	1	G	China	3	1	2018	PRJNA770762
B19005_WH	(SAMN22141861)	3	1	2	G	China	1	3	2019	PRJNA770762
B17005_BJ	(SAMN22141860)	3	1	2	G	China	1	3	2017	PRJNA770762
▲Strains in this study
Reference:
[1] FU P, ZHOU J, MENG J, et al. Emergence and spread of MT28 ptxP3 allele macrolide-resistant Bordetella pertussis from 2021 to 2022 in China [J]. International journal of infectious diseases : IJID : official publication of the International Society for Infectious Diseases, 2023, 128: 205-11. [2] BART M J, ZEDDEMAN A, VAN DER HEIDE H G, et al. Complete Genome Sequences of Bordetella pertussis I…
