# Supplementary material for: In vivo RNA-seq and infection model reveal the different infection and immune characteristics of B. pertussis strains in China
Source: Front Cell Infect Microbiol. 2025 Jun 11;15:1547751. doi: 10.3389/fcimb.2025.1547751 (PMC12187765; doi:10.3389/fcimb.2025.1547751)
Supplement: Supplementary file 12 [file Table2.xlsx]

## Sheet: raw_data_summary
Supplementary Table 2. Summary of the quality of raw data for whole-genome sequencing
Strain ID	Sequence Number	Total Base	N50 Lengh	N90 Lengh	Mean Lengh	Max Lengh	Mean Quality
BP-L1	62283	620163732	18877	5155	9957	119792	9.27
BP-L2	60262	756995820	20391	6976	12561	163811	9.21
BP-L3	111052	668092039	9146	3158	6016	174834	9.23
BP-L4	92444	594108583	10357	3261	6426	74308	8.98
