# Supplementary material for: In vivo RNA-seq and infection model reveal the different infection and immune characteristics of B. pertussis strains in China
Source: Front Cell Infect Microbiol. 2025 Jun 11;15:1547751. doi: 10.3389/fcimb.2025.1547751 (PMC12187765; doi:10.3389/fcimb.2025.1547751)
Supplement: Supplementary file 13 [file Table3.xlsx]

## Sheet: BP-L1 SNP
Supplementary Table 3. SNP details in BP-L1
CHROM	POS	TYPE	REF	ALT	EVIDENCE	FTYPE	STRAND	NT_POS	AA_POS	EFFECT	LOCUS_TAG	GENE	PRODUCT
NC_002929	2790710	snp	G	C	C:20 G:0	CDS	-	100/1125	34/374	missense_variant c.100C>G p.Pro34Ala	BP_RS13220		metallophosphoesterase family protein
NC_002929	2361165	del	CT	C	C:20 CT:0	CDS	-	1018/1487	340/494	frameshift_variant c.1018delA p.Arg340fs	BP_RS11160		glutamate-cysteine ligase family protein
NC_002929	3181172	snp	C	A	A:20 C:0	CDS	-	1020/1128	340/375	synonymous_variant c.1020G>T p.Ala340Ala	BP_RS15005		membrane-bound O-acyltransferase
NC_002929	2244171	snp	G	A	A:20 G:0	CDS	+	1021/1353	341/450	missense_variant c.1021G>A p.Ala341Thr	BP_RS10595	gorA	glutathione-disulfide reductase
NC_002929	2998921	snp	C	T	T:20 C:0	CDS	+	1022/1155	341/384	missense_variant c.1022C>T p.Ala341Val	BP_RS14155		iron-containing alcohol dehydrogenase
NC_002929	182366	snp	G	C	C:20 G:0	CDS	+	1034/1089	345/362	missense_variant c.1034G>C p.Gly345Ala	BP_RS00940	apbC	iron-sulfur cluster carrier protein ApbC
NC_002929	733144	snp	C	T	T:20 C:0	CDS	-	1045/1380	349/459	missense_variant c.1045G>A p.Val349Ile	BP_RS03595		aspartate aminotransferase family protein
NC_002929	1080117	del	CT	C	C:20 CT:0	CDS	-	1067/1645	356/547	frameshift_variant c.1067delA p.Gln356fs	BP_RS05165	lnt	apolipoprotein N-acyltransferase
NC_002929	1470281	snp	C	T	T:20 C:0	CDS	-	108/1011	36/336	synonymous_variant c.108G>A p.Pro36Pro	BP_RS06945	fliM	flagellar motor switch protein FliM
NC_002929	2080049	snp	T	C	C:20 T:0	CDS	+	108/1227	36/408	synonymous_variant c.108T>C p.Gly36Gly	BP_RS09835		MFS transporter
NC_002929	185405	snp	G	A	A:20 G:0	CDS	+	1080/3699	360/1232	synonymous_variant c.1080G>A p.Gln360Gln	BP_RS00950		translocation/assembly module TamB domain-containing protein
NC_002929	1854401	snp	C	T	T:20 C:0	CDS	-	109/897	37/298	missense_variant c.109G>A p.Ala37Thr	BP_RS08780	prmB	50S ribosomal protein L3 N(5)-glutamine methyltransferase
NC_002929	2259847	complex	GGGG	AGGT	AGGT:10 GGGG:0	CDS	+	11/537	4/178	missense_variant c.11_14delGGGGinsAGGT p.GlyGly4GluVal	BP_RS10680		GNAT family N-acetyltransferase
NC_002929	1806314	snp	C	T	T:20 C:0	CDS	+	11/780	4/259	missense_variant c.11C>T p.Thr4Met	BP_RS08580		3'-5' exonuclease
NC_002929	2353874	snp	G	A	A:20 G:0	CDS	+	111/1164	37/387	synonymous_variant c.111G>A p.Val37Val	BP_RS11140	alr	alanine racemase
NC_002929	517207	snp	G	T	T:20 G:0	CDS	-	111/363	37/120	synonymous_variant c.111C>A p.Ala37Ala	BP_RS02545		hypothetical protein
NC_002929	1827556	snp	G	A	A:20 G:0	CDS	+	1132/2290	378/762	missense_variant c.1132G>A p.Gly378Arg	BP_RS08680		ABC transporter ATP-binding protein
NC_002929	3476167	ins	C	CTAG	CTAG:16 C:0	CDS	-	1151/1158	384/385	stop_gained&disruptive_inframe_insertion c.1151_1152insCTA p.Glu384delinsAspTer	BP_RS16385		DUF1254 domain-containing protein
NC_002929	876478	snp	T	C	C:20 T:0	CDS	+	1158/2328	386/775	synonymous_variant c.1158T>C p.Asp386Asp	BP_RS04220	nuoG	NADH-quinone oxidoreductase subunit NuoG
NC_002929	3034945	snp	A	G	G:20 A:0	CDS	-	1167/1200	389/399	synonymous_variant c.1167T>C p.Ala389Ala	BP_RS14355		amino acid aminotransferase
NC_002929	1059382	snp	C	T	T:20 C:0	CDS	-	1179/1476	393/491	stop_gained c.1179G>A p.Trp393*	BP_RS05040		inorganic phosphate transporter
NC_002929	2685151	snp	G	T	T:20 G:0	CDS	-	1187/1596	396/531	missense_variant c.1187C>A p.Ala396Glu	BP_RS12705		heme biosynthesis HemY N-terminal domain-containing protein
NC_002929	479535	snp	G	A	A:20 G:0	CDS	-	123/1851	41/616	synonymous_variant c.123C>T p.Asp41Asp	BP_RS02365	ilvB	biosynthetic-type acetolactate synthase large subunit
NC_002929	3312605	snp	G	A	A:20 G:0	CDS	-	1254/1431	418/476	synonymous_variant c.1254C>T p.Asp418Asp	BP_RS19665		UvrD-helicase domain-containing protein
NC_002929	560753	snp	T	C	C:20 T:0	CDS	-	129/1251	43/416	synonymous_variant c.129A>G p.Gly43Gly	BP_RS02780	kynU	kynureninase
NC_002929	444764	snp	T	C	C:20 T:0	CDS	-	13/336	5/111	missense_variant c.13A>G p.Ser5Gly	BP_RS02235		acyl-CoA dehydrogenase family protein
NC_002929	848023	snp	C	T	T:20 C:0	CDS	-	1308/2013	436/670	synonymous_variant c.1308G>A p.Val436Val	BP_RS04090		hydantoinase B/oxoprolinase family protein
NC_002929	3436869	snp	A	G	G:20 A:0	CDS	-	132/1056	44/351	synonymous_variant c.132T>C p.Gly44Gly	BP_RS16215		cytochrome d ubiquinol oxidase subunit II
NC_002929	167272	ins	C	CG	CG:19 C:0	CDS	+	1327/1332	443/443	frameshift_variant c.1326dupG p.Pro443fs	BP_RS20000		ABC transporter ATP-binding protein
NC_002929	1331840	snp	G	A	A:20 G:0	CDS	+	1329/3674	443/1223	missense_variant c.1329G>A p.Met443Ile	BP_RS06300		YhdP family protein
NC_002929	3989239	snp	G	A	A:20 G:0	CDS	+	133/681	45/226	missense_variant c.133G>A p.Gly45Ser	BP_RS19045	ptxB	pertussis toxin binding subunit S2
NC_002929	1727091	snp	T	C	C:20 T:0	CDS	-	136/491	46/162	missense_variant c.136A>G p.Thr46Ala	BP_RS19825		DUF4381 domain-containing protein
NC_002929	2185065	snp	T	C	C:20 T:0	CDS	+	1361/1542	454/513	missense_variant c.1361T>C p.Val454Ala	BP_RS10315		malonyl-CoA synthase
NC_002929	1880238	snp	G	T	T:20 G:0	CDS	+	137/732	46/243	missense_variant c.137G>T p.Arg46Leu	BP_RS08925		tripartite tricarboxylate transporter substrate-binding protein
NC_002929	1670288	snp	T	G	G:20 T:0	CDS	-	1392/1803	464/600	synonymous_variant c.1392A>C p.Gly464Gly	BP_RS07950		EAL domain-containing protein
NC_002929	2881290	snp	C	T	T:20 C:0	CDS	+	14/504	5/167	missense_variant c.14C>T p.Ala5Val	BP_RS13635		peroxiredoxin
NC_002929	2963939	snp	C	T	T:20 C:0	CDS	+	1411/1680	471/559	missense_variant c.1411C>T p.Arg471Cys	BP_RS13990		PhoH family protein
NC_002929	372931	snp	A	G	G:20 A:0	CDS	-	142/1455	48/484	synonymous_variant c.142T>C p.Leu48Leu	BP_RS01880	gatB	Asp-tRNA(Asn)/Glu-tRNA(Gln) amidotransferase subunit GatB
NC_002929	1804767	snp	T	C	C:20 T:0	CDS	+	142/780	48/259	synonymous_variant c.142T>C p.Leu48Leu	BP_RS08570		protein-L-isoaspartate(D-aspartate) O-methyltransferase
NC_002929	3036733	snp	G	T	T:20 G:0	CDS	-	144/693	48/230	missense_variant c.144C>A p.Asp48Glu	BP_RS14360		HD domain-containing protein
NC_002929	3074606	ins	C	CCA	CCA:20 C:0	CDS	+	145/1435	49/477	frameshift_variant c.144_145insAC p.Gly49fs	BP_RS14560		NAD(P)(+) transhydrogenase (Re/Si-specific) subunit beta
NC_002929	2390341	snp	T	A	A:20 T:0	CDS	+	1465/1542	489/513	missense_variant c.1465T>A p.Phe489Ile	BP_RS11340		methyl-accepting chemotaxis protein
NC_002929	2921561	snp	T	G	G:20 T:0	CDS	-	1465/1674	489/557	missense_variant c.1465A>C p.Ser489Arg	BP_RS13805		intermembrane transport protein PqiB
NC_002929	2681216	snp	G	A	A:20 G:0	CDS	-	147/1251	49/416	synonymous_variant c.147C>T p.Ser49Ser	BP_RS19895		hypothetical protein
NC_002929	1740455	snp	T	C	C:20 T:0	CDS	-	1477/1557	493/518	missense_variant c.1477A>G p.Ser493Gly	BP_RS08245		LTA synthase family protein
NC_002929	3840411	snp	G	A	A:20 G:0	CDS	+	150/396	50/131	synonymous_variant c.150G>A p.Ser50Ser	BP_RS18275	rpsH	30S ribosomal protein S8
NC_002929	939561	snp	T	C	C:20 T:0	CDS	+	151/735	51/244	missense_variant c.151T>C p.Phe51Leu	BP_RS04500		metallophosphoesterase
NC_002929	1005224	del	CTGCTGG	C	C:15 CTGCTGG:0	CDS	+	152/906	51/301	disruptive_inframe_deletion c.152_157delTGGTGC p.Leu51_Val52del	BP_RS04805	cysT	sulfate ABC transporter permease subunit CysT
NC_002929	2265313	snp	T	C	C:20 T:0	CDS	+	158/459	53/152	missense_variant c.158T>C p.Val53Ala	BP_RS10705		hypothetical protein
NC_002929	3523618	snp	C	T	T:20 C:0	CDS	-	166/864	56/287	missense_variant c.166G>A p.Gly56Arg	BP_RS16605		NAD(P)H-hydrate dehydratase
NC_002929	847628	snp	G	A	A:20 G:0	CDS	-	1703/2013	568/670	missense_variant c.1703C>T p.Ala568Val	BP_RS04090		hydantoinase B/oxoprolinase family protein
NC_002929	1184203	ins	G	GGC	GGC:19 G:0	CDS	+	1772/2049	591/682	frameshift_variant c.1770_1771dupGC p.Leu591fs	BP_RS05590		OPT family oligopeptide transporter
NC_002929	3938341	snp	C	T	T:20 C:0	CDS	-	178/1323	60/440	missense_variant c.178G>A p.Ala60Thr	BP_RS18775		UDP-glucose dehydrogenase family protein
NC_002929	1932067	snp	A	G	G:20 A:0	CDS	+	179/624	60/207	missense_variant c.179A>G p.Asp60Gly	BP_RS09185	rimM	ribosome maturation factor RimM
NC_002929	108923	snp	T	C	C:20 T:0	CDS	-	182/628	61/208	missense_variant c.182A>G p.Gln61Arg	BP_RS00585		LysE family translocator
NC_002929	4044275	snp	T	C	C:20 T:0	CDS	-	1854/3613	618/1203	synonymous_variant c.1854A>G p.Glu618Glu	BP_RS20280		indolepyruvate ferredoxin oxidoreductase family protein
NC_002929	525420	snp	G	C	C:20 G:0	CDS	-	186/396	62/131	missense_variant c.186C>G p.Asp62Glu	BP_RS02615		RidA family protein
NC_002929	2662594	snp	T	G	G:20 T:0	CDS	-	187/987	63/328	missense_variant c.187A>C p.Ile63Leu	BP_RS12590		Bug family tripartite tricarboxylate transporter substrate binding protein
NC_002929	214663	snp	A	G	G:20 A:0	CDS	-	19/1413	7/470	missense_variant c.19T>C p.Ser7Pro	BP_RS01070		FAD-binding oxidoreductase
NC_002929	3122367	snp	T	C	C:20 T:0	CDS	-	19/915	7/304	missense_variant c.19A>G p.Thr7Ala	BP_RS14730	cyoA	ubiquinol oxidase subunit II
NC_002929	2651008	snp	G	A	A:20 G:0	CDS	-	194/243	65/80	missense_variant c.194C>T p.Thr65Ile	BP_RS12530		hypothetical protein
NC_002929	196307	snp	T	C	C:20 T:0	CDS	+	194/894	65/297	missense_variant c.194T>C p.Val65Ala	BP_RS01000		ZIP family metal transporter
NC_002929	2113839	ins	T	TGCG	TGCG:19 T:0	CDS	+	195/392	65/129	disruptive_inframe_insertion c.192_194dupGGC p.Ala65dup	BP_RS09980		DUF3613 domain-containing protein
NC_002929	1861522	snp	A	G	G:20 A:0	CDS	+	196/567	66/188	missense_variant c.196A>G p.Met66Val	BP_RS08830		DUF924 family protein
NC_002929	1777467	snp	T	C	C:20 T:0	CDS	+	2043/2934	681/977	synonymous_variant c.2043T>C p.Ile681Ile	BP_RS08425		monovalent cation/H+ antiporter subunit A
NC_002929	1965604	snp	T	C	C:20 T:0	CDS	-	2113/3717	705/1238	missense_variant c.2113A>G p.Lys705Glu	BP_RS09355	bvgS	virulence factors two-component system sensor histidine kinase BvgS
NC_002929	3008968	snp	A	G	G:20 A:0	CDS	+	217/993	73/330	missense_variant c.217A>G p.Ser73Gly	BP_RS14220		FAD-dependent oxidoreductase
NC_002929	518837	snp	T	C	C:20 T:0	CDS	-	219/528	73/175	synonymous_variant c.219A>G p.Glu73Glu	BP_RS02555		hypothetical protein
NC_002929	921473	del	CG	C	C:20 CG:0	CDS	+	223/522	75/173	frameshift_variant c.223delG p.Ala75fs	BP_RS04395	accB	acetyl-CoA carboxylase biotin carboxyl carrier protein
NC_002929	1290405	snp	G	A	A:20 G:0	CDS	+	225/1362	75/453	synonymous_variant c.225G>A p.Gly75Gly	BP_RS06110	radA	DNA repair protein RadA
NC_002929	919013	del	CCGCGCCGG	C	C:17 CCGCGCCGG:0	CDS	+	2258/2379	753/792	frameshift_variant c.2258_2265delGCCGGCGC p.Arg753fs	BP_RS04385		cache domain-containing protein
NC_002929	1750584	snp	T	C	C:20 T:0	CDS	-	227/300	76/99	missense_variant c.227A>G p.Asp76Gly	BP_RS08280	nadS	NadS family protein
NC_002929	1903644	snp	G	A	A:20 G:0	CDS	+	235/903	79/300	missense_variant c.235G>A p.Ala79Thr	BP_RS09050		GntR family transcriptional regulator
NC_002929	864189	snp	G	A	A:20 G:0	CDS	+	239/958	80/318	missense_variant c.239G>A p.Arg80Gln	BP_RS04150		diacylglycerol kinase family protein
NC_002929	2628946	snp	T	C	C:20 T:0	CDS	+	245/600	82/199	missense_variant c.245T>C p.Ile82Thr	BP_RS12430	kdpC	potassium-transporting ATPase subunit KdpC
NC_002929	2879950	snp	G	A	A:20 G:0	CDS	+	246/885	82/294	synonymous_variant c.246G>A p.Leu82Leu	BP_RS13625		dienelactone hydrolase family protein
NC_002929	486005	snp	G	A	A:20 G:0	CDS	-	2480/3129	827/1042	missense_variant c.2480C>T p.Pro827Leu	BP_RS02405		Rne/Rng family ribonuclease
NC_002929	2471200	snp	C	A	A:20 C:0	CDS	-	2491/3885	831/1294	missense_variant c.2491G>T p.Gly831Cys	BP_RS11690	hrpA	ATP-dependent RNA helicase HrpA
NC_002929	1623068	snp	T	C	C:20 T:0	CDS	+	2515/2661	839/886	synonymous_variant c.2515T>C p.Leu839Leu	BP_RS07735		PD-(D/E)XK nuclease family protein
NC_002929	1327960	snp	C	T	T:20 C:0	CDS	-	2519/2826	840/941	missense_variant c.2519G>A p.Gly840Asp	BP_RS06295	glnE	bifunctional [glutamate--ammonia ligase]-adenylyl-L-tyrosine phosphorylase/[glutamate--ammonia-ligase] adenylyltransferase
NC_002929	10764	snp	T	C	C:20 T:0	CDS	+	252/525	84/174	synonymous_variant c.252T>C p.Ile84Ile	BP_RS00085	rplJ	50S ribosomal protein L10
NC_002929	3843034	snp	A	G	G:20 A:0	CDS	+	256/1326	86/441	missense_variant c.256A>G p.Thr86Ala	BP_RS18305	secY	preprotein translocase subunit SecY
NC_002929	3030524	snp	T	C	C:20 T:0	CDS	-	258/783	86/260	synonymous_variant c.258A>G p.Ala86Ala	BP_RS14330		SDR family NAD(P)-dependent oxidoreductase
NC_002929	1464175	ins	A	AG	AG:20 A:0	CDS	+	265/1441	89/479	frameshift_variant c.264dupG p.Thr89fs	BP_RS06910		methyl-accepting chemotaxis protein
NC_002929	1464181	ins	C	CG	CG:19 C:0	CDS	+	271/1441	91/479	frameshift_variant c.270dupG p.Phe91fs	BP_RS06910		methyl-accepting chemotaxis protein
NC_002929	1353438	snp	C	T	T:20 C:0	CDS	-	273/834	91/277	synonymous_variant c.273G>A p.Thr91Thr	BP_RS06395	proC	pyrroline-5-carboxylate reductase
NC_002929	3436723	ins	A	AC	AC:19 A:0	CDS	-	277/1056	93/351	frameshift_variant c.277dupG p.Val93fs	BP_RS16215		cytochrome d ubiquinol oxidase subunit II
NC_002929	1954336	snp	A	G	G:20 A:0	CDS	-	279/483	93/160	synonymous_variant c.279T>C p.Asn93Asn	BP_RS09295		TRAP transporter small permease
NC_002929	2907993	del	AG	A	A:19 AG:0	CDS	-	284/2987	95/994	frameshift_variant c.284delC p.Pro95fs	BP_RS13750	bapC	autotransporter BapC
NC_002929	3485064	snp	G	A	A:20 G:0	CDS	+	285/375	95/124	synonymous_variant c.285G>A p.Arg95Arg	BP_RS16425	apaG	Co2+/Mg2+ efflux protein ApaG
NC_002929	3753863	snp	T	G	G:20 T:0	CDS	-	288/909	96/302	synonymous_variant c.288A>C p.Ile96Ile	BP_RS17825		LysR family transcriptional regulator
NC_002929	3757929	snp	A	G	G:20 A:0	CDS	+	289/918	97/305	missense_variant c.289A>G p.Thr97Ala	BP_RS17850		dihydrodipicolinate synthase family protein
NC_002929	42578	snp	A	G	G:20 A:0	CDS	+	296/396	99/131	missense_variant c.296A>G p.Glu99Gly	BP_RS00210	gloA	lactoylglutathione lyase
NC_002929	3587622	snp	A	G	G:20 A:0	CDS	-	297/423	99/140	synonymous_variant c.297T>C p.Ile99Ile	BP_RS16955		DUF4128 domain-containing protein
NC_002929	2570056	complex	CCC	GCA	GCA:16 CCC:0	CDS	+	3/996	1/331	stop_gained c.3_5delCCCinsGCA p.TyrPro1*	BP_RS19600		PLP-dependent lyase/thiolase
NC_002929	2647458	del	AGCCGCCGCCCATGCCGCCGCCCAT	A	A:13 AGCCGCCGCCCATGCCGCCGCCCAT:0	CDS	-	300/1158	93/385	conservative_inframe_deletion c.277_300delATGGGCGGCGGCATGGGCGGCGGC p.Met93_Gly100del	BP_RS12510	dnaJ	molecular chaperone DnaJ
NC_002929	2102498	snp	A	G	G:20 A:0	CDS	-	309/1713	103/570	synonymous_variant c.309T>C p.Ile103Ile	BP_RS09915		ShlB/FhaC/HecB family hemolysin secretion/activation protein
NC_002929	3023386	snp	G	A	A:20 G:0	CDS	-	32/1041	11/346	missense_variant c.32C>T p.Ala11Val	BP_RS14295		hypothetical protein
NC_002929	2198097	snp	A	G	G:20 A:0	CDS	+	3221/3231	1074/1076	missense_variant c.3221A>G p.Asn1074Ser	BP_RS10370		efflux RND transporter permease subunit
NC_002929	3783560	snp	A	C	C:20 A:0	CDS	+	323/1797	108/598	missense_variant c.323A>C p.Tyr108Ser	BP_RS17975		ABC transporter permease subunit
NC_002929	193157	snp	C	T	T:20 C:0	CDS	+	33/1206	11/401	synonymous_variant c.33C>T p.Ala11Ala	BP_RS00985		NAD(P)/FAD-dependent oxidoreductase
NC_002929	1652706	snp	T	C	C:20 T:0	CDS	+	333/753	111/250	synonymous_variant c.333T>C p.Tyr111Tyr	BP_RS07865	glnH	glutamine ABC transporter substrate-binding protein GlnH
NC_002929	838886	snp	G	A	A:20 G:0	CDS	-	339/924	113/307	synonymous_variant c.339C>T p.Val113Val	BP_RS04055		LysR substrate-binding domain-containing protein
NC_002929	2374322	snp	T	C	C:20 T:0	CDS	-	341/408	114/135	missense_variant c.341A>G p.Tyr114Cys	BP_RS11245	bscI	SctI family type III secretion system inner rod subunit BscI
NC_002929	1013535	snp	T	C	C:20 T:0	CDS	-	352/873	118/290	missense_variant c.352A>G p.Thr118Ala	BP_RS04845		DMT family transporter
NC_002929	223961	snp	G	A	A:20 G:0	CDS	+	358/2796	120/931	missense_variant c.358G>A p.Val120Ile	BP_RS01110	sphB1	serine protease autotransporter SphB1
NC_002929	560519	snp	C	T	T:20 C:0	CDS	-	363/1251	121/416	synonymous_variant c.363G>A p.Val121Val	BP_RS02780	kynU	kynureninase
NC_002929	3292800	snp	G	A	A:20 G:0	CDS	+	376/1575	126/524	missense_variant c.376G>A p.Val126Met	BP_RS15545		phospholipase D family protein
NC_002929	2558163	snp	C	A	A:20 C:0	CDS	-	376/954	126/317	missense_variant c.376G>T p.Val126Leu	BP_RS12090		CysB family HTH-type transcriptional regulator
NC_002929	37390	snp	A	G	G:20 A:0	CDS	+	378/912	126/303	synonymous_variant c.378A>G p.Leu126Leu	BP_RS00185	glyQ	glycine--tRNA ligase subunit alpha
NC_002929	1984103	snp	T	C	C:20 T:0	CDS	+	389/1131	130/376	missense_variant c.389T>C p.Phe130Ser	BP_RS09385		fimbrial protein
NC_002929	2973877	snp	A	C	C:20 A:0	CDS	-	390/912	130/303	synonymous_variant c.390T>G p.Pro130Pro	BP_RS14045		polyprenyl synthetase family protein
NC_002929	299559	snp	C	T	T:20 C:0	CDS	-	403/1340	135/445	missense_variant c.403G>A p.Ala135Thr	BP_RS01490		Gfo/Idh/MocA family oxidoreductase
NC_002929	2492505	snp	A	G	G:20 A:0	CDS	+	405/975	135/324	synonymous_variant c.405A>G p.Arg135Arg	BP_RS11780		TRAP transporter substrate-binding protein
NC_002929	713901	snp	A	C	C:20 A:0	CDS	-	411/609	137/202	synonymous_variant c.411T>G p.Pro137Pro	BP_RS03505		KdsC family phosphatase
NC_002929	4068047	snp	C	T	T:20 C:0	CDS	-	412/1200	138/399	missense_variant c.412G>A p.Gly138Ser	BP_RS19415		M20 aminoacylase family protein
NC_002929	2221410	snp	A	G	G:20 A:0	CDS	-	419/1197	140/398	missense_variant c.419T>C p.Leu140Pro	BP_RS10485		acetyl-CoA acetyltransferase
NC_002929	2359892	snp	A	G	G:20 A:0	CDS	+	425/1188	142/395	missense_variant c.425A>G p.His142Arg	BP_RS11155		ABC transporter substrate-binding protein
NC_002929	1615665	snp	C	T	T:20 C:0	CDS	+	425/579	142/192	missense_variant c.425C>T p.Ala142Val	BP_RS07705		DJ-1/PfpI family protein
NC_002929	1951488	snp	C	A	A:20 C:0	CDS	-	426/1710	142/569	missense_variant c.426G>T p.Glu142Asp	BP_RS09280		thiamine pyrophosphate-binding protein
NC_002929	405322	snp	G	C	C:20 G:0	CDS	-	43/180	15/59	missense_variant c.43C>G p.Pro15Ala	BP_RS02050		hypothetical protein
NC_002929	1137841	snp	C	A	A:20 C:0	CDS	+	431/1464	144/487	missense_variant c.431C>A p.Thr144Lys	BP_RS05430		protein adenylyltransferase SelO
NC_002929	3260282	snp	C	T	T:20 C:0	CDS	-	441/1095	147/364	synonymous_variant c.441G>A p.Leu147Leu	BP_RS15380		CCA tRNA nucleotidyltransferase
NC_002929	2377936	snp	G	A	A:20 G:0	CDS	-	441/486	147/161	synonymous_variant c.441C>T p.Arg147Arg	BP_RS11270	bcrH1	SycD/LcrH family type III secretion system chaperone BcrH1
NC_002929	4071996	snp	G	A	A:20 G:0	CDS	-	453/975	151/324	synonymous_variant c.453C>T p.Ile151Ile	BP_RS19435		ABC transporter permease
NC_002929	2141172	snp	T	A	A:20 T:0	CDS	+	47/450	16/149	missense_variant c.47T>A p.Leu16Gln	BP_RS10110		hypothetical protein
NC_002929	1026116	snp	C	T	T:20 C:0	CDS	+	479/1383	160/460	missense_variant c.479C>T p.Pro160Leu	BP_RS04900		efflux transporter outer membrane subunit
NC_002929	2392797	snp	G	A	A:20 G:0	CDS	+	484/1323	162/440	missense_variant c.484G>A p.Gly162Ser	BP_RS11355		ABC transporter substrate-binding protein
NC_002929	1080686	snp	T	C	C:20 T:0	CDS	-	499/1645	167/547	missense_variant c.499A>G p.Ser167Gly	BP_RS05165	lnt	apolipoprotein N-acyltransferase
NC_002929	1547488	snp	A	G	G:20 A:0	CDS	+	5/630	2/209	missense_variant c.5A>G p.Asn2Ser	BP_RS07340		molecular chaperone
NC_002929	3974871	del	GC	G	G:18 GC:0	CDS	+	505/815	169/270	frameshift_variant c.505delC p.Arg169fs	BP_RS18940		ABC transporter ATP-binding protein
NC_002929	1565529	snp	G	A	A:20 G:0	CDS	+	527/1095	176/364	missense_variant c.527G>A p.Arg176Lys	BP_RS07425		TRAP transporter substrate-binding protein
NC_002929	1117897	snp	A	G	G:20 A:0	CDS	-	529/1041	177/346	missense_variant c.529T>C p.Ser177Pro	BP_RS05335	pstS	phosphate ABC transporter substrate-binding protein PstS
NC_002929	2398173	snp	C	A	A:20 C:0	CDS	-	536/1698	179/565	missense_variant c.536G>T p.Arg179Leu	BP_RS11380		putative 2-aminoethylphosphonate ABC transporter permease subunit
NC_002929	3134427	del	CCGCCCGCACCTGGGCGGCGCGCTGGGCGCGG	C	C:14 CCGCCCGCACCTGGGCGGCGCGCTGGGCGCGG:0	CDS	+	544/708	182/235	frameshift_variant c.544_574delCCGCACCTGGGCGGCGCGCTGGGCGCGGCGC p.Pro182fs	BP_RS14795		ArsR/SmtB family transcription factor
NC_002929	313567	snp	T	C	C:20 T:0	CDS	+	544/794	182/263	missense_variant c.544T>C p.Ser182Pro	BP_RS01560		SDR family NAD(P)-dependent oxidoreductase
NC_002929	3927872	snp	G	A	A:20 G:0	CDS	-	546/1599	182/532	synonymous_variant c.546C>T p.Pro182Pro	BP_RS18725		ATP-binding cassette domain-containing protein
NC_002929	3060324	snp	T	C	C:18 T:0	CDS	-	55/276	19/91	missense_variant c.55A>G p.Lys19Glu	BP_RS14480		hypothetical protein
NC_002929	3291143	ins	C	CCCGG	CCCGG:15 C:0	CDS	+	557/561	186/186	frameshift_variant c.553_556dupGCCG p.Asp186fs	BP_RS15535		cob(I)yrinic acid a,c-diamide adenosyltransferase
NC_002929	1460736	snp	G	A	A:20 G:0	CDS	+	563/1821	188/606	missense_variant c.563G>A p.Arg188His	BP_RS06895		methyl-accepting chemotaxis protein
NC_002929	3410596	snp	C	G	G:20 C:0	CDS	+	578/783	193/260	missense_variant c.578C>G p.Pro193Arg	BP_RS16090		crotonase/enoyl-CoA hydratase family protein
NC_002929	2736088	snp	G	A	A:20 G:0	CDS	-	588/639	196/212	synonymous_variant c.588C>T p.Val196Val	BP_RS12980		DedA family protein
NC_002929	694521	snp	A	G	G:20 A:0	CDS	+	6/1083	2/360	synonymous_variant c.6A>G p.Lys2Lys	BP_RS03400	prfA	peptide chain release factor 1
NC_002929	3117316	del	TGCGGCGC	T	T:18 TGCGGCGC:0	CDS	-	603/1431	199/476	frameshift_variant c.597_603delGCGCCGC p.Arg200fs	BP_RS14705		MFS transporter
NC_002929	1613367	snp	T	G	G:20 T:0	CDS	+	604/888	202/295	missense_variant c.604T>G p.Trp202Gly	BP_RS07690		LysR substrate-binding domain-containing protein
NC_002929	2823595	snp	G	A	A:20 G:0	CDS	-	6126/7662	2042/2553	synonymous_variant c.6126C>T p.Gly2042Gly	BP_RS13390		hemagglutinin repeat-containing protein
NC_002929	2497937	snp	C	A	A:20 C:0	CDS	-	620/1311	207/436	missense_variant c.620G>T p.Cys207Phe	BP_RS11805		citrate synthase
NC_002929	4007734	snp	T	C	C:20 T:0	CDS	+	624/972	208/323	synonymous_variant c.624T>C p.Arg208Arg	BP_RS19145		ABC transporter permease
NC_002929	1381251	snp	C	G	G:20 C:0	CDS	-	625/888	209/295	missense_variant c.625G>C p.Ala209Pro	BP_RS06565		aldo/keto reductase
NC_002929	3123720	snp	C	A	A:20 C:0	CDS	-	637/1212	213/403	missense_variant c.637G>T p.Ala213Ser	BP_RS14740		ATP-binding protein
NC_002929	3890915	snp	A	G	G:20 A:0	CDS	+	65/766	22/254	missense_variant c.65A>G p.Gln22Arg	BP_RS18535	glcC	transcriptional regulator GlcC
NC_002929	1275983	snp	T	C	C:20 T:0	CDS	-	655/801	219/266	missense_variant c.655A>G p.Asn219Asp	BP_RS06030		DUF4198 domain-containing protein
NC_002929	3027750	snp	T	C	C:20 T:0	CDS	+	66/1110	22/369	synonymous_variant c.66T>C p.Ala22Ala	BP_RS14320		porin
NC_002929	662740	snp	T	C	C:20 T:0	CDS	-	660/1020	220/339	synonymous_variant c.660A>G p.Ser220Ser	BP_RS03275		Bug family tripartite tricarboxylate transporter substrate binding protein
NC_002929	285033	snp	T	C	C:20 T:0	CDS	+	68/1170	23/389	missense_variant c.68T>C p.Ile23Thr	BP_RS01430		S1C family serine protease
NC_002929	3991376	snp	C	T	T:20 C:0	CDS	+	681/684	227/227	synonymous_variant c.681C>T p.Cys227Cys	BP_RS19060	ptxC	pertussis toxin binding subunit S3
NC_002929	700292	snp	G	T	T:20 G:0	CDS	+	681/693	227/230	synonymous_variant c.681G>T p.Ala227Ala	BP_RS19725		FAD binding domain-containing protein
NC_002929	3846833	snp	G	A	A:20 G:0	CDS	+	681/987	227/328	synonymous_variant c.681G>A p.Val227Val	BP_RS18335	rpoA	DNA-directed RNA polymerase subunit alpha
NC_002929	3988941	snp	G	A	A:20 G:0	CDS	+	684/810	228/269	missense_variant c.684G>A p.Met228Ile	BP_RS19040	ptxA	pertussis toxin ADP-ribosyltransferase subunit S1
NC_002929	3596916	snp	A	G	G:20 A:0	CDS	-	69/486	23/161	synonymous_variant c.69T>C p.Phe23Phe	BP_RS17025		transposase
NC_002929	1707618	del	GCGCGCC	G	G:17 GCGCGCC:0	CDS	+	690/747	230/248	disruptive_inframe_deletion c.690_695delCGCGCC p.Ala231_Pro232del	BP_RS08095		ABC transporter ATP-binding protein
NC_002929	1885417	snp	G	T	T:20 G:0	CDS	-	707/1203	236/400	missense_variant c.707C>A p.Ala236Glu	BP_RS08955		amino acid aminotransferase
NC_002929	926293	snp	T	C	C:20 T:0	CDS	+	711/792	237/263	synonymous_variant c.711T>C p.Ile237Ile	BP_RS04420		GntR family transcriptional regulator
NC_002929	3313138	snp	G	A	A:20 G:0	CDS	-	721/1431	241/476	missense_variant c.721C>T p.Arg241Cys	BP_RS19665		UvrD-helicase domain-containing protein
NC_002929	1649623	snp	T	C	C:20 T:0	CDS	-	727/906	243/301	missense_variant c.727A>G p.Asn243Asp	BP_RS07850	dapA	4-hydroxy-tetrahydrodipicolinate synthase
NC_002929	1430754	snp	A	G	G:20 A:0	CDS	-	732/1041	244/346	synonymous_variant c.732T>C p.Thr244Thr	BP_RS06755		LacI family DNA-binding transcriptional regulator
NC_002929	1082960	snp	G	A	A:20 G:0	CDS	-	735/1023	245/340	synonymous_variant c.735C>T p.Thr245Thr	BP_RS05180		PhoH family protein
NC_002929	925252	snp	T	C	C:20 T:0	CDS	+	738/1056	246/351	synonymous_variant c.738T>C p.Arg246Arg	BP_RS04415		SDR family oxidoreductase
NC_002929	997017	snp	G	A	A:20 G:0	CDS	+	740/912	247/303	missense_variant c.740G>A p.Gly247Glu	BP_RS04765	cysM	cysteine synthase CysM
NC_002929	2025071	snp	T	A	A:20 T:0	CDS	+	753/804	251/267	missense_variant c.753T>A p.His251Gln	BP_RS09580		aspartate dehydrogenase
NC_002929	883816	snp	C	T	T:20 C:0	CDS	+	76/1485	26/494	missense_variant c.76C>T p.Leu26Phe	BP_RS04255	nuoN	NADH-quinone oxidoreductase subunit NuoN
NC_002929	3950021	snp	A	G	G:20 A:0	CDS	-	771/1608	257/535	synonymous_variant c.771T>C p.Phe257Phe	BP_RS18845	ctaD	cytochrome c oxidase subunit I
NC_002929	3404606	snp	A	G	G:20 A:0	CDS	-	777/1002	259/333	synonymous_variant c.777T>C p.Arg259Arg	BP_RS16060		branched-chain amino acid ABC transporter permease
NC_002929	2488085	snp	T	C	C:20 T:0	CDS	-	78/1104	26/367	synonymous_variant c.78A>G p.Gln26Gln	BP_RS11760		polyamine ABC transporter substrate-binding protein
NC_002929	1234866	snp	G	C	C:20 G:0	CDS	-	780/927	260/308	synonymous_variant c.780C>G p.Pro260Pro	BP_RS05815		LysR family transcriptional regulator
NC_002929	3039407	complex	CTG	GAT	GAT:14 CTG:0	CDS	-	8/2490	2/829	missense_variant c.6_8delCAGinsATC p.Asp2Glu	BP_RS14370		IS481-like element IS481 family transposase
NC_002929	2259917	snp	G	C	C:15 G:0	CDS	+	81/537	27/178	missense_variant c.81G>C p.Gln27His	BP_RS10680		GNAT family N-acetyltransferase
NC_002929	1098918	complex	TGGTGCGGT	CGGCTTCGGTCCCGGCGGCTTCGG	CGGCTTCGGTCCCGGCGGCTTCGG:13 TGGTGCGGT:0	CDS	+	828/2733	276/910	missense_variant&conservative_inframe_insertion c.828_836delTGGTGCGGTinsCGGCTTCGGTCCCGGCGGCTTCGG p.Ala278_Val279delinsPheGlyProGlyGlyPheGly	BP_RS05245	prn	pertactin autotransporter
NC_002929	2265235	ins	C	CCCTGGT	CCCTGGT:18 C:0	CDS	+	85/459	29/152	conservative_inframe_insertion c.84_85insGTCCTG p.Leu28_Ile29insValLeu	BP_RS10705		hypothetical protein
NC_002929	613133	snp	A	C	C:20 A:0	CDS	+	857/1566	286/521	missense_variant c.857A>C p.Gln286Pro	BP_RS03045		murein hydrolase activator EnvC family protein
NC_002929	1464778	snp	C	T	T:20 C:0	CDS	+	866/1441	289/479	missense_variant c.866C>T p.Ala289Val	BP_RS06910		methyl-accepting chemotaxis protein
NC_002929	1134238	snp	C	A	A:10 C:0	CDS	-	867/951	289/316	missense_variant c.867G>T p.Gln289His	BP_RS05410		IS481-like element IS481 family transposase
NC_002929	2632911	snp	C	A	A:10 C:0	CDS	-	867/951	289/316	missense_variant c.867G>T p.Gln289His	BP_RS12445		IS481-like element IS481 family transposase
NC_002929	1748290	complex	CCCGA	GCCGG	GCCGG:19 CCCGA:0	CDS	+	868/3075	290/1024	missense_variant c.868_872delCCCGAinsGCCGG p.ProAsp290AlaGly	BP_RS08275	sphB2	autotransporter SphB2
NC_002929	220937	snp	G	A	A:20 G:0	CDS	+	870/2943	290/980	synonymous_variant c.870G>A p.Leu290Leu	BP_RS01105	ppc	phosphoenolpyruvate carboxylase
NC_002929	3241138	snp	T	G	G:20 T:0	CDS	+	879/1113	293/370	synonymous_variant c.879T>G p.Leu293Leu	BP_RS15280	hppD	4-hydroxyphenylpyruvate dioxygenase
NC_002929	667028	snp	G	A	A:20 G:0	CDS	-	88/1275	30/424	stop_gained c.88C>T p.Gln30*	BP_RS03295		flavin-containing monooxygenase
NC_002929	417496	snp	A	C	C:20 A:0	CDS	+	881/1233	294/410	missense_variant c.881A>C p.Asp294Ala	BP_RS02110		CaiB/BaiF CoA transferase family protein
NC_002929	4068650	snp	C	T	T:20 C:0	CDS	-	883/1017	295/338	missense_variant c.883G>A p.Gly295Ser	BP_RS19420		ABC transporter ATP-binding protein
NC_002929	3401673	snp	A	C	C:20 A:0	CDS	-	886/1335	296/444	missense_variant c.886T>G p.Leu296Val	BP_RS16045		phenylacetate--CoA ligase family protein
NC_002929	1410779	snp	G	A	A:11 G:0	CDS	+	888/951	296/316	synonymous_variant c.888G>A p.Gly296Gly	BP_RS06665		IS481-like element IS481 family transposase
NC_002929	2581557	snp	T	C	C:20 T:0	CDS	-	918/1230	306/409	synonymous_variant c.918A>G p.Pro306Pro	BP_RS12205	fabF	beta-ketoacyl-ACP synthase II
NC_002929	2258898	snp	C	T	T:14 C:0	CDS	-	922/951	308/316	missense_variant c.922G>A p.Glu308Lys	BP_RS10675		IS481-like element IS481 family transposase
NC_002929	2891938	snp	A	G	G:14 A:0	CDS	+	922/951	308/316	missense_variant c.922A>G p.Lys308Glu	BP_RS13680		IS481-like element IS481 family transposase
NC_002929	3421372	snp	G	A	A:20 G:0	CDS	+	932/1262	311/419	stop_gained c.932G>A p.Trp311*	BP_RS16135		3-oxoacyl-[acyl-carrier-protein] synthase III C-terminal domain-containing protein
NC_002929	2111898	ins	G	GC	GC:19 G:0	CDS	+	94/986	32/327	frameshift_variant c.93dupC p.Trp32fs	BP_RS09970		type II secretion system F family protein
NC_002929	2393637	snp	G	C	C:17 G:0	CDS	-	947/951	316/316	missense_variant c.947C>G p.Thr316Ser	BP_RS11360		IS481-like element IS481 family transposase
NC_002929	2356417	snp	T	C	C:20 T:0	CDS	-	949/2442	317/813	missense_variant c.949A>G p.Lys317Glu	BP_RS11145		MFS transporter
NC_002929	3793608	ins	C	CGGA	CGGA:19 C:0	CDS	-	955/1224	319/407	conservative_inframe_insertion c.955_956insTCC p.Trp319delinsPheArg	BP_RS18025	phaZ	polyhydroxyalkanoate depolymerase
NC_002929	2356411	snp	T	C	C:20 T:0	CDS	-	955/2442	319/813	missense_variant c.955A>G p.Asn319Asp	BP_RS11145		MFS transporter
NC_002929	3555632	snp	C	T	T:20 C:0	CDS	+	960/1443	320/480	synonymous_variant c.960C>T p.Ser320Ser	BP_RS16760	pyk	pyruvate kinase
NC_002929	613246	snp	G	C	C:20 G:0	CDS	+	970/1566	324/521	missense_variant c.970G>C p.Glu324Gln	BP_RS03045		murein hydrolase activator EnvC family protein
NC_002929	365461	del	GC	G	G:16 GC:0	CDS	+	970/975	324/324	frameshift_variant c.970delC p.Arg324fs	BP_RS01845		beta-propeller fold lactonase family protein
NC_002929	3193746	snp	A	G	G:20 A:0	CDS	+	976/1884	326/627	missense_variant c.976A>G p.Thr326Ala	BP_RS15070		ribonuclease catalytic domain-containing protein
NC_002929	3347952	snp	C	T	T:20 C:0	CDS	-	99/612	33/203	synonymous_variant c.99G>A p.Val33Val	BP_RS15795		BPTD_3102 family carboxylase-like protein
NC_002929	153714	del	AG	A	A:19 AG:0	CDS	+			intragenic_variant n.153715delG	BP_RS00800		LysR family transcriptional regulator
NC_002929	3619407	snp	T	C	C:20 T:0	regulatory	-			intragenic_variant n.3619407T>C
NC_002929	36857	snp	A	G	G:20 A:0
NC_002929	50044	snp	C	G	G:16 C:0
NC_002929	50111	snp	C	A	A:11 C:0
NC_002929	52491	snp	A	G	G:20 A:0
NC_002929	122104	complex	TC	GT	GT:10 TC:0
NC_002929	136138	complex	GTT	ATC	ATC:10 GTT:0
NC_002929	167280	ins	A	AG	AG:19 A:0
NC_002929	174270	complex	CCCC	ACCT	ACCT:10 CCCC:0
NC_002929	193055	del	ACGCGC	A	A:18 ACGCGC:0
NC_002929	287110	complex	GGGG	AGGT	AGGT:10 GGGG:0
NC_002929	301692	complex	GT	TC	TC:10 GT:0
NC_002929	302198	complex	ACCT	CCCC	CCCC:10 ACCT:0
NC_002929	427027	snp	T	G	G:10 T:0
NC_002929	443453	snp	G	A	A:12 G:0
NC_002929	511992	snp	A	G	G:20 A:0
NC_002929	514171	snp	G	A	A:20 G:0
NC_002929	525132	snp	T	C	C:11 T:0
NC_002929	617175	ins	C	CG	CG:17 C:0
NC_002929	691452	snp	T	C	C:11 T:0
NC_002929	756515	snp	A	C	C:11 A:0
NC_002929	835998	snp	G	A	A:18 G:0
NC_002929	868944	complex	TC	GT	GT:10 TC:0
NC_002929	896887	snp	T	C	C:20 T:0
NC_002929	907217	snp	C	A	A:11 C:0
NC_002929	928922	complex	AC	GA	GA:10 AC:0
NC_002929	1055337	complex	GGGG	AGGT	AGGT:10 GGGG:0
NC_002929	1063386	snp	A	G	G:19 A:0
NC_002929	1077844	snp	C	T	T:13 C:0
NC_002929	1087344	ins	T	TA	TA:19 T:0
NC_002929	1129389	snp	C	A	A:10 C:0
NC_002929	1135135	snp	T	G	G:11 T:0
NC_002929	1170424	complex	AC	GA	GA:10 AC:0
NC_002929	1175785	snp	G	T	T:11 G:0
NC_002929	1176546	snp	A	G	G:20 A:0
NC_002929	1194527	snp	G	T	T:11 G:0
NC_002929	1222400	snp	A	C	C:11 A:0
NC_002929	1264340	snp	T	C	C:20 T:0
NC_002929	1286707	snp	C	T	T:10 C:0
NC_002929	1360456	snp	A	C	C:11 A:0
NC_002929	1426476	del	GA	G	G:19 GA:0
NC_002929	1472314	complex	TC	GT	GT:10 TC:0
NC_002929	1519199	snp	G	T	T:20 G:0
NC_002929	1587364	complex	AC	GA	GA:10 AC:0
NC_002929	1626880	snp	G	C	C:20 G:0
NC_002929	1635654	complex	TC	GT	GT:10 TC:0
NC_002929	1647526	del	GCCCC	G	G:18 GCCCC:0
NC_002929	1672514	complex	GAC	AA	AA:10 GAC:0
NC_002929	1682748	complex	GGGTC	AGGTT	AGGTT:10 GGGTC:0
NC_002929	1739396	complex	GACCC	AACCT	AACCT:10 GACCC:0
NC_002929	1743738	snp	T	C	C:11 T:0
NC_002929	1795894	snp	C	A	A:11 C:0
NC_002929	1818781	complex	AA	CC	CC:10 AA:0
NC_002929	1931433	snp	A	G	G:20 A:0
NC_002929	1936041	complex	GGGG	AGGT	AGGT:11 GGGG:0
NC_002929	2208358	del	CT	C	C:19 CT:0
NC_002929	2241646	ins	T	TGTGAACTGTC	TGTGAACTGTC:13 T:0
NC_002929	2242612	snp	G	T	T:11 G:0
NC_002929	2338766	snp	G	T	T:11 G:0
NC_002929	2394614	complex	TC	GT	GT:11 TC:0
NC_002929	2421479	snp	T	G	G:10 T:0
NC_002929	2620617	complex	AC	GA	GA:10 AC:0
NC_002929	2639235	complex	ACC	GAT	GAT:10 ACC:0
NC_002929	2731525	snp	G	T	T:16 G:0
NC_002929	2849677	snp	A	G	G:20 A:0
NC_002929	2870692	snp	T	G	G:11 T:0
NC_002929	3041130	ins	G	GA	GA:19 G:0
NC_002929	3070796	snp	T	C	C:20 T:0
NC_002929	3125619	complex	GA	AG	AG:20 GA:0
NC_002929	3161770	snp	C	T	T:20 C:0
NC_002929	3162546	snp	A	C	C:10 A:0
NC_002929	3173613	del	AG	A	A:19 AG:0
NC_002929	3196522	snp	T	C	C:10 T:0
NC_002929	3232343	ins	T	TC	TC:19 T:0
NC_002929	3239465	snp	T	C	C:20 T:0
NC_002929	3248011	snp	C	A	A:11 C:0
NC_002929	3263622	snp	A	C	C:20 A:0
NC_002929	3268291	complex	GT	TC	TC:10 GT:0
NC_002929	3347400	snp	G	A	A:20 G:0
NC_002929	3370669	snp	A	G	G:20 A:0
NC_002929	3427748	snp	C	T	T:16 C:0
NC_002929	3477794	snp	T	C	C:11 T:0
NC_002929	3497812	complex	AG	GA	GA:10 AG:0
NC_002929	3598602	complex	GGGTC	AGGTT	AGGTT:11 GGGTC:0
NC_002929	3602441	complex	GT	TC	TC:10 GT:0
NC_002929	3645025	snp	T	C	C:18 T:0
NC_002929	3665863	ins	A	AG	AG:20 A:0
NC_002929	3688159	del	GGGGGGGGCAT	G	G:17 GGGGGGGGCAT:0
NC_002929	3806689	complex	GACCC	AACCT	AACCT:10 GACCC:0
NC_002929	3824628	snp	G	A	A:11 G:0
NC_002929	3846122	ins	C	CG	CG:19 C:0
NC_002929	3957159	snp	C	T	T:20 C:0
NC_002929	3988168	snp	G	A	A:20 G:0
NC_002929	4010389	snp	G	A	A:11 G:0
NC_002929	4049188	complex	ACT	CCC	CCC:10 ACT:0

## Sheet: BP-L2 SNP
Supplementary Table 3. SNP details in BP-L2
CHROM	POS	TYPE	REF	ALT	EVIDENCE	FTYPE	STRAND	NT_POS	AA_POS	EFFECT	LOCUS_TAG	GENE	PRODUCT
NC_002929	2790710	snp	G	C	C:20 G:0	CDS	-	100/1125	34/374	missense_variant c.100C>G p.Pro34Ala	BP_RS13220		metallophosphoesterase family protein
NC_002929	2763364	snp	G	T	T:20 G:0	CDS	+	1015/1728	339/575	missense_variant c.1015G>T p.Gly339Cys	BP_RS13110	sulP	SulP family inorganic anion transporter
NC_002929	2361165	del	CT	C	C:20 CT:0	CDS	-	1018/1487	340/494	frameshift_variant c.1018delA p.Arg340fs	BP_RS11160		glutamate-cysteine ligase family protein
NC_002929	3181172	snp	C	A	A:20 C:0	CDS	-	1020/1128	340/375	synonymous_variant c.1020G>T p.Ala340Ala	BP_RS15005		membrane-bound O-acyltransferase
NC_002929	2537772	snp	G	A	A:20 G:0	CDS	-	1020/1902	340/633	synonymous_variant c.1020C>T p.Gly340Gly	BP_RS11995		dipeptide ABC transporter ATP-binding protein
NC_002929	2244171	snp	G	A	A:20 G:0	CDS	+	1021/1353	341/450	missense_variant c.1021G>A p.Ala341Thr	BP_RS10595	gorA	glutathione-disulfide reductase
NC_002929	2998921	snp	C	T	T:20 C:0	CDS	+	1022/1155	341/384	missense_variant c.1022C>T p.Ala341Val	BP_RS14155		iron-containing alcohol dehydrogenase
NC_002929	2170936	snp	C	T	T:20 C:0	CDS	-	1033/1200	345/399	missense_variant c.1033G>A p.Gly345Ser	BP_RS10255		multidrug effflux MFS transporter
NC_002929	182366	snp	G	C	C:20 G:0	CDS	+	1034/1089	345/362	missense_variant c.1034G>C p.Gly345Ala	BP_RS00940	apbC	iron-sulfur cluster carrier protein ApbC
NC_002929	2080985	snp	C	A	A:20 C:0	CDS	+	1044/1227	348/408	synonymous_variant c.1044C>A p.Gly348Gly	BP_RS09835		MFS transporter
NC_002929	733144	snp	C	T	T:20 C:0	CDS	-	1045/1380	349/459	missense_variant c.1045G>A p.Val349Ile	BP_RS03595		aspartate aminotransferase family protein
NC_002929	1080117	del	CT	C	C:20 CT:0	CDS	-	1067/1645	356/547	frameshift_variant c.1067delA p.Gln356fs	BP_RS05165	lnt	apolipoprotein N-acyltransferase
NC_002929	2080049	snp	T	C	C:20 T:0	CDS	+	108/1227	36/408	synonymous_variant c.108T>C p.Gly36Gly	BP_RS09835		MFS transporter
NC_002929	1854401	snp	C	T	T:20 C:0	CDS	-	109/897	37/298	missense_variant c.109G>A p.Ala37Thr	BP_RS08780	prmB	50S ribosomal protein L3 N(5)-glutamine methyltransferase
NC_002929	1806314	snp	C	T	T:20 C:0	CDS	+	11/780	4/259	missense_variant c.11C>T p.Thr4Met	BP_RS08580		3'-5' exonuclease
NC_002929	1825054	snp	G	A	A:20 G:0	CDS	-	1107/2550	369/849	synonymous_variant c.1107C>T p.Ala369Ala	BP_RS08675	cphA	cyanophycin synthetase
NC_002929	2353874	snp	G	A	A:20 G:0	CDS	+	111/1164	37/387	synonymous_variant c.111G>A p.Val37Val	BP_RS11140	alr	alanine racemase
NC_002929	3476167	ins	C	CTAG	CTAG:16 C:0	CDS	-	1151/1158	384/385	stop_gained&disruptive_inframe_insertion c.1151_1152insCTA p.Glu384delinsAspTer	BP_RS16385		DUF1254 domain-containing protein
NC_002929	876478	snp	T	C	C:20 T:0	CDS	+	1158/2328	386/775	synonymous_variant c.1158T>C p.Asp386Asp	BP_RS04220	nuoG	NADH-quinone oxidoreductase subunit NuoG
NC_002929	3034945	snp	A	G	G:20 A:0	CDS	-	1167/1200	389/399	synonymous_variant c.1167T>C p.Ala389Ala	BP_RS14355		amino acid aminotransferase
NC_002929	1059382	snp	C	T	T:20 C:0	CDS	-	1179/1476	393/491	stop_gained c.1179G>A p.Trp393*	BP_RS05040		inorganic phosphate transporter
NC_002929	3059343	snp	G	A	A:20 G:0	CDS	+	121/870	41/289	missense_variant c.121G>A p.Glu41Lys	BP_RS14475		LysR family transcriptional regulator
NC_002929	479535	snp	G	A	A:20 G:0	CDS	-	123/1851	41/616	synonymous_variant c.123C>T p.Asp41Asp	BP_RS02365	ilvB	biosynthetic-type acetolactate synthase large subunit
NC_002929	3312605	snp	G	A	A:20 G:0	CDS	-	1254/1431	418/476	synonymous_variant c.1254C>T p.Asp418Asp	BP_RS19665		UvrD-helicase domain-containing protein
NC_002929	560753	snp	T	C	C:20 T:0	CDS	-	129/1251	43/416	synonymous_variant c.129A>G p.Gly43Gly	BP_RS02780	kynU	kynureninase
NC_002929	444764	snp	T	C	C:20 T:0	CDS	-	13/336	5/111	missense_variant c.13A>G p.Ser5Gly	BP_RS02235		acyl-CoA dehydrogenase family protein
NC_002929	848023	snp	C	T	T:20 C:0	CDS	-	1308/2013	436/670	synonymous_variant c.1308G>A p.Val436Val	BP_RS04090		hydantoinase B/oxoprolinase family protein
NC_002929	3436869	snp	A	G	G:20 A:0	CDS	-	132/1056	44/351	synonymous_variant c.132T>C p.Gly44Gly	BP_RS16215		cytochrome d ubiquinol oxidase subunit II
NC_002929	167272	ins	C	CG	CG:20 C:0	CDS	+	1327/1332	443/443	frameshift_variant c.1326dupG p.Pro443fs	BP_RS20000		ABC transporter ATP-binding protein
NC_002929	3989239	snp	G	A	A:20 G:0	CDS	+	133/681	45/226	missense_variant c.133G>A p.Gly45Ser	BP_RS19045	ptxB	pertussis toxin binding subunit S2
NC_002929	2591399	del	ACCTGG	A	A:32 ACCTGG:0	CDS	+	1350/1758	450/585	frameshift_variant c.1350_1354delCTGGC p.Trp451fs	BP_RS12260		FUSC family protein
NC_002929	3686708	snp	G	A	A:20 G:0	CDS	-	1352/1599	451/532	missense_variant c.1352C>T p.Ser451Leu	BP_RS17475		CYTH and CHAD domain-containing protein
NC_002929	1727091	snp	T	C	C:20 T:0	CDS	-	136/491	46/162	missense_variant c.136A>G p.Thr46Ala	BP_RS19825		DUF4381 domain-containing protein
NC_002929	2185065	snp	T	C	C:20 T:0	CDS	+	1361/1542	454/513	missense_variant c.1361T>C p.Val454Ala	BP_RS10315		malonyl-CoA synthase
NC_002929	1880238	snp	G	T	T:20 G:0	CDS	+	137/732	46/243	missense_variant c.137G>T p.Arg46Leu	BP_RS08925		tripartite tricarboxylate transporter substrate-binding protein
NC_002929	2099399	del	CGCCGCCCGAGCCGCCCGAGCCGCCCGA	C	C:10 CGCCGCCCGAGCCGCCCGAGCCGCCCGA:0	CDS	-	1390/1522	455/506	disruptive_inframe_deletion c.1364_1390delTCGGGCGGCTCGGGCGGCTCGGGCGGC p.Leu455_Arg463del	BP_RS20055		collagen-like triple helix repeat-containing protein
NC_002929	1670288	snp	T	G	G:20 T:0	CDS	-	1392/1803	464/600	synonymous_variant c.1392A>C p.Gly464Gly	BP_RS07950		EAL domain-containing protein
NC_002929	2881290	snp	C	T	T:20 C:0	CDS	+	14/504	5/167	missense_variant c.14C>T p.Ala5Val	BP_RS13635		peroxiredoxin
NC_002929	57391	snp	G	T	T:20 G:0	CDS	-	14/900	5/299	missense_variant c.14C>A p.Thr5Lys	BP_RS00305		amino acid ABC transporter substrate-binding protein
NC_002929	2099380	snp	C	T	T:16 C:0	CDS	-	1410/1522	470/506	synonymous_variant c.1410G>A p.Arg470Arg	BP_RS20055		collagen-like triple helix repeat-containing protein
NC_002929	2963939	snp	C	T	T:20 C:0	CDS	+	1411/1680	471/559	missense_variant c.1411C>T p.Arg471Cys	BP_RS13990		PhoH family protein
NC_002929	372931	snp	A	G	G:20 A:0	CDS	-	142/1455	48/484	synonymous_variant c.142T>C p.Leu48Leu	BP_RS01880	gatB	Asp-tRNA(Asn)/Glu-tRNA(Gln) amidotransferase subunit GatB
NC_002929	1804767	snp	T	C	C:20 T:0	CDS	+	142/780	48/259	synonymous_variant c.142T>C p.Leu48Leu	BP_RS08570		protein-L-isoaspartate(D-aspartate) O-methyltransferase
NC_002929	3074606	ins	C	CCA	CCA:20 C:0	CDS	+	145/1435	49/477	frameshift_variant c.144_145insAC p.Gly49fs	BP_RS14560		NAD(P)(+) transhydrogenase (Re/Si-specific) subunit beta
NC_002929	2390341	snp	T	A	A:20 T:0	CDS	+	1465/1542	489/513	missense_variant c.1465T>A p.Phe489Ile	BP_RS11340		methyl-accepting chemotaxis protein
NC_002929	2921561	snp	T	G	G:20 T:0	CDS	-	1465/1674	489/557	missense_variant c.1465A>C p.Ser489Arg	BP_RS13805		intermembrane transport protein PqiB
NC_002929	1740455	snp	T	C	C:20 T:0	CDS	-	1477/1557	493/518	missense_variant c.1477A>G p.Ser493Gly	BP_RS08245		LTA synthase family protein
NC_002929	1503340	snp	A	C	C:20 A:0	CDS	+	1499/2337	500/778	missense_variant c.1499A>C p.Tyr500Ser	BP_RS07120	bamA	outer membrane protein assembly factor BamA
NC_002929	939561	snp	T	C	C:20 T:0	CDS	+	151/735	51/244	missense_variant c.151T>C p.Phe51Leu	BP_RS04500		metallophosphoesterase
NC_002929	1005224	del	CTGCTGG	C	C:16 CTGCTGG:0	CDS	+	152/906	51/301	disruptive_inframe_deletion c.152_157delTGGTGC p.Leu51_Val52del	BP_RS04805	cysT	sulfate ABC transporter permease subunit CysT
NC_002929	2265313	snp	T	C	C:18 T:0	CDS	+	158/459	53/152	missense_variant c.158T>C p.Val53Ala	BP_RS10705		hypothetical protein
NC_002929	1982817	snp	G	A	A:20 G:0	CDS	+	1705/2622	569/873	missense_variant c.1705G>A p.Val569Ile	BP_RS09380		fimbria/pilus outer membrane usher protein
NC_002929	186094	snp	C	T	T:20 C:0	CDS	+	1769/3699	590/1232	missense_variant c.1769C>T p.Thr590Met	BP_RS00950		translocation/assembly module TamB domain-containing protein
NC_002929	1184203	ins	G	GGC	GGC:20 G:0	CDS	+	1772/2049	591/682	frameshift_variant c.1770_1771dupGC p.Leu591fs	BP_RS05590		OPT family oligopeptide transporter
NC_002929	3938341	snp	C	T	T:20 C:0	CDS	-	178/1323	60/440	missense_variant c.178G>A p.Ala60Thr	BP_RS18775		UDP-glucose dehydrogenase family protein
NC_002929	1932067	snp	A	G	G:20 A:0	CDS	+	179/624	60/207	missense_variant c.179A>G p.Asp60Gly	BP_RS09185	rimM	ribosome maturation factor RimM
NC_002929	3679226	snp	G	A	A:20 G:0	CDS	-	18/339	6/112	synonymous_variant c.18C>T p.Ala6Ala	BP_RS17435		ArsR/SmtB family transcription factor
NC_002929	108923	snp	T	C	C:20 T:0	CDS	-	182/628	61/208	missense_variant c.182A>G p.Gln61Arg	BP_RS00585		LysE family translocator
NC_002929	4044275	snp	T	C	C:20 T:0	CDS	-	1854/3613	618/1203	synonymous_variant c.1854A>G p.Glu618Glu	BP_RS20280		indolepyruvate ferredoxin oxidoreductase family protein
NC_002929	2662594	snp	T	G	G:20 T:0	CDS	-	187/987	63/328	missense_variant c.187A>C p.Ile63Leu	BP_RS12590		Bug family tripartite tricarboxylate transporter substrate binding protein
NC_002929	214663	snp	A	G	G:20 A:0	CDS	-	19/1413	7/470	missense_variant c.19T>C p.Ser7Pro	BP_RS01070		FAD-binding oxidoreductase
NC_002929	3122367	snp	T	C	C:20 T:0	CDS	-	19/915	7/304	missense_variant c.19A>G p.Thr7Ala	BP_RS14730	cyoA	ubiquinol oxidase subunit II
NC_002929	1744004	snp	C	T	T:20 C:0	CDS	+	194/948	65/315	missense_variant c.194C>T p.Thr65Ile	BP_RS08260		hypothetical protein
NC_002929	1861522	snp	A	G	G:20 A:0	CDS	+	196/567	66/188	missense_variant c.196A>G p.Met66Val	BP_RS08830		DUF924 family protein
NC_002929	1777467	snp	T	C	C:20 T:0	CDS	+	2043/2934	681/977	synonymous_variant c.2043T>C p.Ile681Ile	BP_RS08425		monovalent cation/H+ antiporter subunit A
NC_002929	1965604	snp	T	C	C:20 T:0	CDS	-	2113/3717	705/1238	missense_variant c.2113A>G p.Lys705Glu	BP_RS09355	bvgS	virulence factors two-component system sensor histidine kinase BvgS
NC_002929	3008968	snp	A	G	G:20 A:0	CDS	+	217/993	73/330	missense_variant c.217A>G p.Ser73Gly	BP_RS14220		FAD-dependent oxidoreductase
NC_002929	3423550	snp	G	A	A:20 G:0	CDS	-	219/468	73/155	synonymous_variant c.219C>T p.Val73Val	BP_RS16150	rnhA	ribonuclease HI
NC_002929	2125641	snp	C	T	T:20 C:0	CDS	-	2212/2706	738/901	missense_variant c.2212G>A p.Asp738Asn	BP_RS10040	acnA	aconitate hydratase AcnA
NC_002929	1750584	snp	T	C	C:20 T:0	CDS	-	227/300	76/99	missense_variant c.227A>G p.Asp76Gly	BP_RS08280	nadS	NadS family protein
NC_002929	3297373	snp	G	A	A:20 G:0	CDS	-	232/885	78/294	missense_variant c.232C>T p.Arg78Trp	BP_RS15565		alpha/beta fold hydrolase
NC_002929	864189	snp	G	A	A:20 G:0	CDS	+	239/958	80/318	missense_variant c.239G>A p.Arg80Gln	BP_RS04150		diacylglycerol kinase family protein
NC_002929	2628946	snp	T	C	C:20 T:0	CDS	+	245/600	82/199	missense_variant c.245T>C p.Ile82Thr	BP_RS12430	kdpC	potassium-transporting ATPase subunit KdpC
NC_002929	2879950	snp	G	A	A:20 G:0	CDS	+	246/885	82/294	synonymous_variant c.246G>A p.Leu82Leu	BP_RS13625		dienelactone hydrolase family protein
NC_002929	486005	snp	G	A	A:20 G:0	CDS	-	2480/3129	827/1042	missense_variant c.2480C>T p.Pro827Leu	BP_RS02405		Rne/Rng family ribonuclease
NC_002929	2471200	snp	C	A	A:20 C:0	CDS	-	2491/3885	831/1294	missense_variant c.2491G>T p.Gly831Cys	BP_RS11690	hrpA	ATP-dependent RNA helicase HrpA
NC_002929	1623068	snp	T	C	C:20 T:0	CDS	+	2515/2661	839/886	synonymous_variant c.2515T>C p.Leu839Leu	BP_RS07735		PD-(D/E)XK nuclease family protein
NC_002929	1327960	snp	C	T	T:20 C:0	CDS	-	2519/2826	840/941	missense_variant c.2519G>A p.Gly840Asp	BP_RS06295	glnE	bifunctional [glutamate--ammonia ligase]-adenylyl-L-tyrosine phosphorylase/[glutamate--ammonia-ligase] adenylyltransferase
NC_002929	10764	snp	T	C	C:20 T:0	CDS	+	252/525	84/174	synonymous_variant c.252T>C p.Ile84Ile	BP_RS00085	rplJ	50S ribosomal protein L10
NC_002929	3843034	snp	A	G	G:20 A:0	CDS	+	256/1326	86/441	missense_variant c.256A>G p.Thr86Ala	BP_RS18305	secY	preprotein translocase subunit SecY
NC_002929	3030524	snp	T	C	C:20 T:0	CDS	-	258/783	86/260	synonymous_variant c.258A>G p.Ala86Ala	BP_RS14330		SDR family NAD(P)-dependent oxidoreductase
NC_002929	2689908	snp	C	T	T:20 C:0	CDS	-	259/720	87/239	missense_variant c.259G>A p.Val87Ile	BP_RS12725		TerC family protein
NC_002929	1747667	del	ACGGCGGCGCCGG	A	A:16 ACGGCGGCGCCGG:0	CDS	+	260/3075	87/1024	disruptive_inframe_deletion c.260_271delGCGGCGCCGGCG p.Gly87_Gly90del	BP_RS08275	sphB2	autotransporter SphB2
NC_002929	1464175	ins	A	AG	AG:18 A:0	CDS	+	265/1441	89/479	frameshift_variant c.264dupG p.Thr89fs	BP_RS06910		methyl-accepting chemotaxis protein
NC_002929	1768767	snp	G	A	A:20 G:0	CDS	+	27/1329	9/442	synonymous_variant c.27G>A p.Arg9Arg	BP_RS08390		amidohydrolase family protein
NC_002929	1464181	ins	C	CG	CG:20 C:0	CDS	+	271/1441	91/479	frameshift_variant c.270dupG p.Phe91fs	BP_RS06910		methyl-accepting chemotaxis protein
NC_002929	1353438	snp	C	T	T:20 C:0	CDS	-	273/834	91/277	synonymous_variant c.273G>A p.Thr91Thr	BP_RS06395	proC	pyrroline-5-carboxylate reductase
NC_002929	3578824	snp	G	A	A:20 G:0	CDS	-	2758/3957	920/1318	missense_variant c.2758C>T p.Pro920Ser	BP_RS16910		host specificity factor TipJ family phage tail protein
NC_002929	1954336	snp	A	G	G:20 A:0	CDS	-	279/483	93/160	synonymous_variant c.279T>C p.Asn93Asn	BP_RS09295		TRAP transporter small permease
NC_002929	2907993	del	AGGGGGGGGGG	A	A:17 AGGGGGGGGGG:0	CDS	-	284/2987	92/994	frameshift_variant c.275_284delCCCCCCCCCC p.Pro92fs	BP_RS13750	bapC	autotransporter BapC
NC_002929	3753863	snp	T	G	G:20 T:0	CDS	-	288/909	96/302	synonymous_variant c.288A>C p.Ile96Ile	BP_RS17825		LysR family transcriptional regulator
NC_002929	3757929	snp	A	G	G:20 A:0	CDS	+	289/918	97/305	missense_variant c.289A>G p.Thr97Ala	BP_RS17850		dihydrodipicolinate synthase family protein
NC_002929	42578	snp	A	G	G:20 A:0	CDS	+	296/396	99/131	missense_variant c.296A>G p.Glu99Gly	BP_RS00210	gloA	lactoylglutathione lyase
NC_002929	3587622	snp	A	G	G:20 A:0	CDS	-	297/423	99/140	synonymous_variant c.297T>C p.Ile99Ile	BP_RS16955		DUF4128 domain-containing protein
NC_002929	2647458	del	AGCCGCCGCCCATGCCGCCGCCCAT	A	A:14 AGCCGCCGCCCATGCCGCCGCCCAT:0	CDS	-	300/1158	93/385	conservative_inframe_deletion c.277_300delATGGGCGGCGGCATGGGCGGCGGC p.Met93_Gly100del	BP_RS12510	dnaJ	molecular chaperone DnaJ
NC_002929	2010818	snp	C	T	T:20 C:0	CDS	+	303/1461	101/486	synonymous_variant c.303C>T p.Arg101Arg	BP_RS09505	cysS	cysteine--tRNA ligase
NC_002929	2784686	snp	G	A	A:20 G:0	CDS	-	307/639	103/212	missense_variant c.307C>T p.Pro103Ser	BP_RS19910		helix-turn-helix transcriptional regulator
NC_002929	2102498	snp	A	G	G:20 A:0	CDS	-	309/1713	103/570	synonymous_variant c.309T>C p.Ile103Ile	BP_RS09915		ShlB/FhaC/HecB family hemolysin secretion/activation protein
NC_002929	3023386	snp	G	A	A:20 G:0	CDS	-	32/1041	11/346	missense_variant c.32C>T p.Ala11Val	BP_RS14295		hypothetical protein
NC_002929	2198097	snp	A	G	G:20 A:0	CDS	+	3221/3231	1074/1076	missense_variant c.3221A>G p.Asn1074Ser	BP_RS10370		efflux RND transporter permease subunit
NC_002929	193157	snp	C	T	T:20 C:0	CDS	+	33/1206	11/401	synonymous_variant c.33C>T p.Ala11Ala	BP_RS00985		NAD(P)/FAD-dependent oxidoreductase
NC_002929	1652706	snp	T	C	C:20 T:0	CDS	+	333/753	111/250	synonymous_variant c.333T>C p.Tyr111Tyr	BP_RS07865	glnH	glutamine ABC transporter substrate-binding protein GlnH
NC_002929	1668652	snp	G	A	A:20 G:0	CDS	+	345/1434	115/477	synonymous_variant c.345G>A p.Ala115Ala	BP_RS07945		methyl-accepting chemotaxis protein
NC_002929	2762700	snp	G	A	A:20 G:0	CDS	+	351/1728	117/575	missense_variant c.351G>A p.Met117Ile	BP_RS13110	sulP	SulP family inorganic anion transporter
NC_002929	1013535	snp	T	C	C:20 T:0	CDS	-	352/873	118/290	missense_variant c.352A>G p.Thr118Ala	BP_RS04845		DMT family transporter
NC_002929	1066652	snp	C	A	A:20 C:0	CDS	+	353/561	118/186	missense_variant c.353C>A p.Thr118Lys	BP_RS05085	flhC	flagellar transcriptional regulator FlhC
NC_002929	560519	snp	C	T	T:20 C:0	CDS	-	363/1251	121/416	synonymous_variant c.363G>A p.Val121Val	BP_RS02780	kynU	kynureninase
NC_002929	3292800	snp	G	A	A:20 G:0	CDS	+	376/1575	126/524	missense_variant c.376G>A p.Val126Met	BP_RS15545		phospholipase D family protein
NC_002929	2558163	snp	C	A	A:20 C:0	CDS	-	376/954	126/317	missense_variant c.376G>T p.Val126Leu	BP_RS12090		CysB family HTH-type transcriptional regulator
NC_002929	37390	snp	A	G	G:20 A:0	CDS	+	378/912	126/303	synonymous_variant c.378A>G p.Leu126Leu	BP_RS00185	glyQ	glycine--tRNA ligase subunit alpha
NC_002929	1984103	snp	T	C	C:20 T:0	CDS	+	389/1131	130/376	missense_variant c.389T>C p.Phe130Ser	BP_RS09385		fimbrial protein
NC_002929	2973877	snp	A	C	C:20 A:0	CDS	-	390/912	130/303	synonymous_variant c.390T>G p.Pro130Pro	BP_RS14045		polyprenyl synthetase family protein
NC_002929	2492505	snp	A	G	G:20 A:0	CDS	+	405/975	135/324	synonymous_variant c.405A>G p.Arg135Arg	BP_RS11780		TRAP transporter substrate-binding protein
NC_002929	713901	snp	A	C	C:20 A:0	CDS	-	411/609	137/202	synonymous_variant c.411T>G p.Pro137Pro	BP_RS03505		KdsC family phosphatase
NC_002929	2221410	snp	A	G	G:20 A:0	CDS	-	419/1197	140/398	missense_variant c.419T>C p.Leu140Pro	BP_RS10485		acetyl-CoA acetyltransferase
NC_002929	2359892	snp	A	G	G:20 A:0	CDS	+	425/1188	142/395	missense_variant c.425A>G p.His142Arg	BP_RS11155		ABC transporter substrate-binding protein
NC_002929	1615665	snp	C	T	T:20 C:0	CDS	+	425/579	142/192	missense_variant c.425C>T p.Ala142Val	BP_RS07705		DJ-1/PfpI family protein
NC_002929	405322	snp	G	C	C:20 G:0	CDS	-	43/180	15/59	missense_variant c.43C>G p.Pro15Ala	BP_RS02050		hypothetical protein
NC_002929	3260282	snp	C	T	T:20 C:0	CDS	-	441/1095	147/364	synonymous_variant c.441G>A p.Leu147Leu	BP_RS15380		CCA tRNA nucleotidyltransferase
NC_002929	2104868	snp	G	A	A:20 G:0	CDS	+	444/525	148/174	synonymous_variant c.444G>A p.Leu148Leu	BP_RS09930		prepilin peptidase
NC_002929	2141172	snp	T	A	A:20 T:0	CDS	+	47/450	16/149	missense_variant c.47T>A p.Leu16Gln	BP_RS10110		hypothetical protein
NC_002929	3131262	snp	G	A	A:20 G:0	CDS	+	478/912	160/303	missense_variant c.478G>A p.Asp160Asn	BP_RS14775		LysR family transcriptional regulator
NC_002929	1026116	snp	C	T	T:20 C:0	CDS	+	479/1383	160/460	missense_variant c.479C>T p.Pro160Leu	BP_RS04900		efflux transporter outer membrane subunit
NC_002929	1726747	snp	C	T	T:20 C:0	CDS	-	480/491	160/162	missense_variant c.480G>A p.Met160Ile	BP_RS19825		DUF4381 domain-containing protein
NC_002929	2392797	snp	G	A	A:20 G:0	CDS	+	484/1323	162/440	missense_variant c.484G>A p.Gly162Ser	BP_RS11355		ABC transporter substrate-binding protein
NC_002929	1080686	snp	T	C	C:20 T:0	CDS	-	499/1645	167/547	missense_variant c.499A>G p.Ser167Gly	BP_RS05165	lnt	apolipoprotein N-acyltransferase
NC_002929	3974871	del	GC	G	G:20 GC:0	CDS	+	505/815	169/270	frameshift_variant c.505delC p.Arg169fs	BP_RS18940		ABC transporter ATP-binding protein
NC_002929	1565529	snp	G	A	A:20 G:0	CDS	+	527/1095	176/364	missense_variant c.527G>A p.Arg176Lys	BP_RS07425		TRAP transporter substrate-binding protein
NC_002929	1117897	snp	A	G	G:20 A:0	CDS	-	529/1041	177/346	missense_variant c.529T>C p.Ser177Pro	BP_RS05335	pstS	phosphate ABC transporter substrate-binding protein PstS
NC_002929	1974110	snp	C	T	T:20 C:0	CDS	+	5330/10773	1777/3590	missense_variant c.5330C>T p.Ala1777Val	BP_RS09365	fhaB	filamentous hemagglutinin/adhesin
NC_002929	3792751	snp	C	A	A:20 C:0	CDS	-	534/642	178/213	synonymous_variant c.534G>T p.Ala178Ala	BP_RS18020	rsxB	electron transport complex subunit RsxB
NC_002929	2398173	snp	C	A	A:20 C:0	CDS	-	536/1698	179/565	missense_variant c.536G>T p.Arg179Leu	BP_RS11380		putative 2-aminoethylphosphonate ABC transporter permease subunit
NC_002929	3060324	snp	T	C	C:18 T:0	CDS	-	55/276	19/91	missense_variant c.55A>G p.Lys19Glu	BP_RS14480		hypothetical protein
NC_002929	3291143	ins	C	CCCGG	CCCGG:16 C:0	CDS	+	557/561	186/186	frameshift_variant c.553_556dupGCCG p.Asp186fs	BP_RS15535		cob(I)yrinic acid a,c-diamide adenosyltransferase
NC_002929	3410596	snp	C	G	G:20 C:0	CDS	+	578/783	193/260	missense_variant c.578C>G p.Pro193Arg	BP_RS16090		crotonase/enoyl-CoA hydratase family protein
NC_002929	2736088	snp	G	A	A:20 G:0	CDS	-	588/639	196/212	synonymous_variant c.588C>T p.Val196Val	BP_RS12980		DedA family protein
NC_002929	392645	snp	G	A	A:20 G:0	CDS	+	590/915	197/304	stop_gained c.590G>A p.Trp197*	BP_RS01985		DMT family transporter
NC_002929	3852058	snp	G	A	A:20 G:0	CDS	-	602/1017	201/338	missense_variant c.602C>T p.Ala201Val	BP_RS18365	hemB	porphobilinogen synthase
NC_002929	3117316	del	TGCGGCGC	T	T:18 TGCGGCGC:0	CDS	-	603/1431	199/476	frameshift_variant c.597_603delGCGCCGC p.Arg200fs	BP_RS14705		MFS transporter
NC_002929	1613367	snp	T	G	G:20 T:0	CDS	+	604/888	202/295	missense_variant c.604T>G p.Trp202Gly	BP_RS07690		LysR substrate-binding domain-containing protein
NC_002929	473862	ins	G	GCTGCGCGATGGCGTGCGGCGCCGC	GCTGCGCGATGGCGTGCGGCGCCGC:12 G:0	CDS	+	62/834	21/277	disruptive_inframe_insertion c.38_61dupATGGCGTGCGGCGCCGCCTGCGCG p.Asp13_Arg20dup	BP_RS02345		ABC transporter permease
NC_002929	2497937	snp	C	A	A:20 C:0	CDS	-	620/1311	207/436	missense_variant c.620G>T p.Cys207Phe	BP_RS11805		citrate synthase
NC_002929	4007734	snp	T	C	C:20 T:0	CDS	+	624/972	208/323	synonymous_variant c.624T>C p.Arg208Arg	BP_RS19145		ABC transporter permease
NC_002929	1381251	snp	C	G	G:20 C:0	CDS	-	625/888	209/295	missense_variant c.625G>C p.Ala209Pro	BP_RS06565		aldo/keto reductase
NC_002929	1387331	snp	C	A	A:20 C:0	CDS	+	631/2972	211/989	missense_variant c.631C>A p.Arg211Ser	BP_RS06600		GAF domain-containing protein
NC_002929	3344576	snp	A	G	G:20 A:0	CDS	-	632/1323	211/440	missense_variant c.632T>C p.Val211Ala	BP_RS15780		sensor histidine kinase
NC_002929	3123720	snp	C	A	A:20 C:0	CDS	-	637/1212	213/403	missense_variant c.637G>T p.Ala213Ser	BP_RS14740		ATP-binding protein
NC_002929	2907628	del	GC	G	G:18 GC:0	CDS	-	649/2987	217/994	frameshift_variant c.649delG p.Ala217fs	BP_RS13750	bapC	autotransporter BapC
NC_002929	3890915	snp	A	G	G:20 A:0	CDS	+	65/766	22/254	missense_variant c.65A>G p.Gln22Arg	BP_RS18535	glcC	transcriptional regulator GlcC
NC_002929	1275983	snp	T	C	C:20 T:0	CDS	-	655/801	219/266	missense_variant c.655A>G p.Asn219Asp	BP_RS06030		DUF4198 domain-containing protein
NC_002929	3027750	snp	T	C	C:20 T:0	CDS	+	66/1110	22/369	synonymous_variant c.66T>C p.Ala22Ala	BP_RS14320		porin
NC_002929	662740	snp	T	C	C:20 T:0	CDS	-	660/1020	220/339	synonymous_variant c.660A>G p.Ser220Ser	BP_RS03275		Bug family tripartite tricarboxylate transporter substrate binding protein
NC_002929	285033	snp	T	C	C:20 T:0	CDS	+	68/1170	23/389	missense_variant c.68T>C p.Ile23Thr	BP_RS01430		S1C family serine protease
NC_002929	700292	snp	G	T	T:20 G:0	CDS	+	681/693	227/230	synonymous_variant c.681G>T p.Ala227Ala	BP_RS19725		FAD binding domain-containing protein
NC_002929	3846833	snp	G	A	A:20 G:0	CDS	+	681/987	227/328	synonymous_variant c.681G>A p.Val227Val	BP_RS18335	rpoA	DNA-directed RNA polymerase subunit alpha
NC_002929	3988941	snp	G	A	A:20 G:0	CDS	+	684/810	228/269	missense_variant c.684G>A p.Met228Ile	BP_RS19040	ptxA	pertussis toxin ADP-ribosyltransferase subunit S1
NC_002929	3596916	snp	A	G	G:20 A:0	CDS	-	69/486	23/161	synonymous_variant c.69T>C p.Phe23Phe	BP_RS17025		transposase
NC_002929	1707618	del	GCGCGCC	G	G:18 GCGCGCC:0	CDS	+	690/747	230/248	disruptive_inframe_deletion c.690_695delCGCGCC p.Ala231_Pro232del	BP_RS08095		ABC transporter ATP-binding protein
NC_002929	1975716	ins	C	CGCCGTCGCGGCGCCG	CGCCGTCGCGGCGCCG:15 C:0	CDS	+	6959/10773	2320/3590	disruptive_inframe_insertion c.6944_6958dupCGGCGCCGGCCGTCG p.Ala2315_Val2319dup	BP_RS09365	fhaB	filamentous hemagglutinin/adhesin
NC_002929	3387631	snp	G	A	A:20 G:0	CDS	-	7/795	3/264	missense_variant c.7C>T p.His3Tyr	BP_RS15985		GntR family transcriptional regulator
NC_002929	1885417	snp	G	T	T:20 G:0	CDS	-	707/1203	236/400	missense_variant c.707C>A p.Ala236Glu	BP_RS08955		amino acid aminotransferase
NC_002929	926293	snp	T	C	C:20 T:0	CDS	+	711/792	237/263	synonymous_variant c.711T>C p.Ile237Ile	BP_RS04420		GntR family transcriptional regulator
NC_002929	3313138	snp	G	A	A:20 G:0	CDS	-	721/1431	241/476	missense_variant c.721C>T p.Arg241Cys	BP_RS19665		UvrD-helicase domain-containing protein
NC_002929	1649623	snp	T	C	C:20 T:0	CDS	-	727/906	243/301	missense_variant c.727A>G p.Asn243Asp	BP_RS07850	dapA	4-hydroxy-tetrahydrodipicolinate synthase
NC_002929	1430754	snp	A	G	G:20 A:0	CDS	-	732/1041	244/346	synonymous_variant c.732T>C p.Thr244Thr	BP_RS06755		LacI family DNA-binding transcriptional regulator
NC_002929	1082960	snp	G	A	A:20 G:0	CDS	-	735/1023	245/340	synonymous_variant c.735C>T p.Thr245Thr	BP_RS05180		PhoH family protein
NC_002929	925252	snp	T	C	C:20 T:0	CDS	+	738/1056	246/351	synonymous_variant c.738T>C p.Arg246Arg	BP_RS04415		SDR family oxidoreductase
NC_002929	997017	snp	G	A	A:20 G:0	CDS	+	740/912	247/303	missense_variant c.740G>A p.Gly247Glu	BP_RS04765	cysM	cysteine synthase CysM
NC_002929	2025071	snp	T	A	A:20 T:0	CDS	+	753/804	251/267	missense_variant c.753T>A p.His251Gln	BP_RS09580		aspartate dehydrogenase
NC_002929	3950021	snp	A	G	G:20 A:0	CDS	-	771/1608	257/535	synonymous_variant c.771T>C p.Phe257Phe	BP_RS18845	ctaD	cytochrome c oxidase subunit I
NC_002929	3404606	snp	A	G	G:20 A:0	CDS	-	777/1002	259/333	synonymous_variant c.777T>C p.Arg259Arg	BP_RS16060		branched-chain amino acid ABC transporter permease
NC_002929	2488085	snp	T	C	C:20 T:0	CDS	-	78/1104	26/367	synonymous_variant c.78A>G p.Gln26Gln	BP_RS11760		polyamine ABC transporter substrate-binding protein
NC_002929	1234866	snp	G	C	C:20 G:0	CDS	-	780/927	260/308	synonymous_variant c.780C>G p.Pro260Pro	BP_RS05815		LysR family transcriptional regulator
NC_002929	3039407	complex	CTG	GAT	GAT:14 CTG:0	CDS	-	8/2490	2/829	missense_variant c.6_8delCAGinsATC p.Asp2Glu	BP_RS14370		IS481-like element IS481 family transposase
NC_002929	3253191	snp	C	T	T:20 C:0	CDS	+	8/906	3/301	missense_variant c.8C>T p.Thr3Ile	BP_RS15350		NAD(P)-dependent oxidoreductase
NC_002929	185044	del	CCAAGGACAAGGGCAAGGACAAGGG	C	C:10 CCAAGGACAAGGGCAAGGACAAGGG:0	CDS	+	804/3699	268/1232	disruptive_inframe_deletion c.804_827delCAAGGACAAGGGCAAGGACAAGGG p.Lys269_Gly276del	BP_RS00950		translocation/assembly module TamB domain-containing protein
NC_002929	2414082	snp	A	G	G:20 A:0	CDS	-	824/1545	275/514	missense_variant c.824T>C p.Met275Thr	BP_RS11455		PLP-dependent aminotransferase family protein
NC_002929	2265235	ins	C	CCCTGGT	CCCTGGT:18 C:0	CDS	+	85/459	29/152	conservative_inframe_insertion c.84_85insGTCCTG p.Leu28_Ile29insValLeu	BP_RS10705		hypothetical protein
NC_002929	524248	snp	A	G	G:10 A:0	CDS	-	853/951	285/316	missense_variant c.853T>C p.Tyr285His	BP_RS02610		IS481-like element IS481 family transposase
NC_002929	1134238	snp	C	A	A:10 C:0	CDS	-	867/951	289/316	missense_variant c.867G>T p.Gln289His	BP_RS05410		IS481-like element IS481 family transposase
NC_002929	1844444	snp	T	G	G:10 T:0	CDS	+	867/951	289/316	missense_variant c.867T>G p.His289Gln	BP_RS08750		IS481-like element IS481 family transposase
NC_002929	2495944	snp	G	T	T:10 G:0	CDS	+	867/951	289/316	missense_variant c.867G>T p.Gln289His	BP_RS11795		IS481-like element IS481 family transposase
NC_002929	2632911	snp	C	A	A:10 C:0	CDS	-	867/951	289/316	missense_variant c.867G>T p.Gln289His	BP_RS12445		IS481-like element IS481 family transposase
NC_002929	3431432	snp	C	A	A:10 C:0	CDS	-	867/951	289/316	missense_variant c.867G>T p.Gln289His	BP_RS16195		IS481-like element IS481 family transposase
NC_002929	1748290	complex	CCCGA	GCCGG	GCCGG:20 CCCGA:0	CDS	+	868/3075	290/1024	missense_variant c.868_872delCCCGAinsGCCGG p.ProAsp290AlaGly	BP_RS08275	sphB2	autotransporter SphB2
NC_002929	3241138	snp	T	G	G:20 T:0	CDS	+	879/1113	293/370	synonymous_variant c.879T>G p.Leu293Leu	BP_RS15280	hppD	4-hydroxyphenylpyruvate dioxygenase
NC_002929	417496	snp	A	C	C:20 A:0	CDS	+	881/1233	294/410	missense_variant c.881A>C p.Asp294Ala	BP_RS02110		CaiB/BaiF CoA transferase family protein
NC_002929	571227	snp	C	T	T:12 C:0	CDS	-	881/951	294/316	missense_variant c.881G>A p.Gly294Asp	BP_RS02840		IS481-like element IS481 family transposase
NC_002929	3401673	snp	A	C	C:20 A:0	CDS	-	886/1335	296/444	missense_variant c.886T>G p.Leu296Val	BP_RS16045		phenylacetate--CoA ligase family protein
NC_002929	1410779	snp	G	A	A:12 G:0	CDS	+	888/951	296/316	synonymous_variant c.888G>A p.Gly296Gly	BP_RS06665		IS481-like element IS481 family transposase
NC_002929	2581557	snp	T	C	C:20 T:0	CDS	-	918/1230	306/409	synonymous_variant c.918A>G p.Pro306Pro	BP_RS12205	fabF	beta-ketoacyl-ACP synthase II
NC_002929	27312	snp	T	C	C:14 T:0	CDS	-	922/951	308/316	missense_variant c.922A>G p.Lys308Glu	BP_RS00135		IS481-like element IS481 family transposase
NC_002929	391046	snp	C	T	T:14 C:0	CDS	-	922/951	308/316	missense_variant c.922G>A p.Glu308Lys	BP_RS01980		IS481-like element IS481 family transposase
NC_002929	2258898	snp	C	T	T:14 C:0	CDS	-	922/951	308/316	missense_variant c.922G>A p.Glu308Lys	BP_RS10675		IS481-like element IS481 family transposase
NC_002929	2891938	snp	A	G	G:14 A:0	CDS	+	922/951	308/316	missense_variant c.922A>G p.Lys308Glu	BP_RS13680		IS481-like element IS481 family transposase
NC_002929	4015848	snp	G	A	A:14 G:0	CDS	+	922/951	308/316	missense_variant c.922G>A p.Glu308Lys	BP_RS19185		IS481-like element IS481 family transposase
NC_002929	400700	snp	G	A	A:14 G:0	CDS	+	922/978	308/325	missense_variant c.922G>A p.Glu308Lys	BP_RS02030		IS481-like element IS481 family transposase
NC_002929	3421372	snp	G	A	A:20 G:0	CDS	+	932/1262	311/419	stop_gained c.932G>A p.Trp311*	BP_RS16135		3-oxoacyl-[acyl-carrier-protein] synthase III C-terminal domain-containing protein
NC_002929	2111898	ins	G	GC	GC:20 G:0	CDS	+	94/986	32/327	frameshift_variant c.93dupC p.Trp32fs	BP_RS09970		type II secretion system F family protein
NC_002929	3442544	snp	T	A	A:10 T:0	CDS	-	947/1017	316/338	missense_variant c.947A>T p.Gln316Leu	BP_RS16245		IS110-like element IS1663 family transposase
NC_002929	2393637	snp	G	C	C:16 G:0	CDS	-	947/951	316/316	missense_variant c.947C>G p.Thr316Ser	BP_RS11360		IS481-like element IS481 family transposase
NC_002929	2356417	snp	T	C	C:20 T:0	CDS	-	949/2442	317/813	missense_variant c.949A>G p.Lys317Glu	BP_RS11145		MFS transporter
NC_002929	3793608	ins	C	CGGA	CGGA:19 C:0	CDS	-	955/1224	319/407	conservative_inframe_insertion c.955_956insTCC p.Trp319delinsPheArg	BP_RS18025	phaZ	polyhydroxyalkanoate depolymerase
NC_002929	2356411	snp	T	C	C:20 T:0	CDS	-	955/2442	319/813	missense_variant c.955A>G p.Asn319Asp	BP_RS11145		MFS transporter
NC_002929	2897474	snp	G	A	A:20 G:0	CDS	-	955/967	319/321	missense_variant c.955C>T p.Pro319Ser	BP_RS13715	cyoA	ubiquinol oxidase subunit II
NC_002929	365461	del	GC	G	G:16 GC:0	CDS	+	970/975	324/324	frameshift_variant c.970delC p.Arg324fs	BP_RS01845		beta-propeller fold lactonase family protein
NC_002929	2207927	snp	A	G	G:20 A:0	CDS	+	973/1323	325/440	missense_variant c.973A>G p.Asn325Asp	BP_RS10415	aceA	isocitrate lyase
NC_002929	3193746	snp	A	G	G:20 A:0	CDS	+	976/1884	326/627	missense_variant c.976A>G p.Thr326Ala	BP_RS15070		ribonuclease catalytic domain-containing protein
NC_002929	3347952	snp	C	T	T:20 C:0	CDS	-	99/612	33/203	synonymous_variant c.99G>A p.Val33Val	BP_RS15795		BPTD_3102 family carboxylase-like protein
NC_002929	613262	del	AG	A	A:20 AG:0	CDS	+	990/1566	330/521	frameshift_variant c.990delG p.Arg331fs	BP_RS03045		murein hydrolase activator EnvC family protein
NC_002929	153714	del	AG	A	A:18 AG:0	CDS	+			intragenic_variant n.153715delG	BP_RS00800		LysR family transcriptional regulator
NC_002929	3619407	snp	T	C	C:20 T:0	regulatory	-			intragenic_variant n.3619407T>C
NC_002929	50110	complex	AC	GA	GA:10 AC:0
NC_002929	52491	snp	A	G	G:20 A:0
NC_002929	58480	snp	C	T	T:12 C:0
NC_002929	122105	snp	C	T	T:10 C:0
NC_002929	147885	del	TGGGGGGGGG	T	T:18 TGGGGGGGGG:0
NC_002929	167280	ins	A	AG	AG:20 A:0
NC_002929	174270	complex	CCCC	ACCT	ACCT:10 CCCC:0
NC_002929	215580	complex	GAT	CCC	CCC:10 GAT:0
NC_002929	399748	snp	A	C	C:12 A:0
NC_002929	427027	complex	TT	GG	GG:10 TT:0
NC_002929	443453	snp	G	A	A:12 G:0
NC_002929	447501	complex	GGT	ATC	ATC:10 GGT:0
NC_002929	525132	snp	T	C	C:12 T:0
NC_002929	617175	ins	C	CG	CG:18 C:0
NC_002929	691450	complex	GAT	AAC	AAC:10 GAT:0
NC_002929	718537	complex	GA	AC	AC:10 GA:0
NC_002929	820631	snp	T	G	G:10 T:0
NC_002929	835998	snp	G	A	A:18 G:0
NC_002929	868944	complex	TC	GT	GT:12 TC:0
NC_002929	896887	snp	T	C	C:20 T:0
NC_002929	907217	snp	C	A	A:10 C:0
NC_002929	928922	mnp	AC	GA	GA:10 AC:0
NC_002929	980634	del	TTTACCCG	T	T:18 TTTACCCG:0
NC_002929	1063386	snp	A	G	G:18 A:0
NC_002929	1087344	ins	T	TA	TA:18 T:0
NC_002929	1114194	complex	GGGG	AGGT	AGGT:10 GGGG:0
NC_002929	1129389	snp	C	A	A:10 C:0
NC_002929	1135135	snp	T	G	G:12 T:0
NC_002929	1170425	snp	C	A	A:12 C:0
NC_002929	1175785	snp	G	T	T:12 G:0
NC_002929	1176538	del	GGGGGGGGA	G	G:18 GGGGGGGGA:0
NC_002929	1194527	snp	G	T	T:10 G:0
NC_002929	1222399	complex	AAC	GAT	GAT:10 AAC:0
NC_002929	1264340	snp	T	C	C:20 T:0
NC_002929	1286707	snp	C	T	T:12 C:0
NC_002929	1343336	complex	ATC	GTT	GTT:10 ATC:0
NC_002929	1360456	snp	A	C	C:10 A:0
NC_002929	1426476	del	GA	G	G:18 GA:0
NC_002929	1472314	complex	TC	GT	GT:10 TC:0
NC_002929	1519199	snp	G	T	T:20 G:0
NC_002929	1626880	snp	G	C	C:20 G:0
NC_002929	1635654	complex	TC	GT	GT:10 TC:0
NC_002929	1647526	ins	G	GC	GC:18 G:0
NC_002929	1672514	complex	GAC	AA	AA:10 GAC:0
NC_002929	1739396	snp	G	A	A:10 G:0
NC_002929	1743738	snp	T	C	C:10 T:0
NC_002929	1795893	complex	ACC	GAT	GAT:10 ACC:0
NC_002929	1818785	snp	C	T	T:10 C:0
NC_002929	1833233	complex	AACCT	GACCC	GACCC:10 AACCT:0
NC_002929	1858025	del	CG	C	C:20 CG:0
NC_002929	1931433	snp	A	G	G:20 A:0
NC_002929	2056599	snp	A	G	G:20 A:0
NC_002929	2066431	ins	C	CG	CG:18 C:0
NC_002929	2073369	snp	A	C	C:10 A:0
NC_002929	2173452	complex	GAT	ACC	ACC:10 GAT:0
NC_002929	2208379	snp	G	A	A:20 G:0
NC_002929	2229163	snp	A	C	C:10 A:0
NC_002929	2241646	ins	T	TGTGAACTGTC	TGTGAACTGTC:12 T:0
NC_002929	2242612	complex	GT	TC	TC:11 GT:0
NC_002929	2282042	complex	GT	TC	TC:10 GT:0
NC_002929	2338766	snp	G	T	T:12 G:0
NC_002929	2394614	mnp	TC	GT	GT:10 TC:0
NC_002929	2421479	snp	T	G	G:10 T:0
NC_002929	2495047	snp	C	A	A:10 C:0
NC_002929	2731525	snp	G	T	T:16 G:0
NC_002929	2733452	snp	G	A	A:11 G:0
NC_002929	2747341	del	GC	G	G:20 GC:0
NC_002929	2808515	ins	T	TGGCCG	TGGCCG:16 T:0
NC_002929	2849677	snp	A	G	G:20 A:0
NC_002929	2854147	ins	G	GCA	GCA:18 G:0
NC_002929	2870692	snp	T	G	G:12 T:0
NC_002929	3003874	snp	T	C	C:20 T:0
NC_002929	3041130	ins	G	GA	GA:18 G:0
NC_002929	3070796	snp	T	C	C:20 T:0
NC_002929	3071847	ins	A	AC	AC:18 A:0
NC_002929	3125619	complex	GA	AG	AG:20 GA:0
NC_002929	3134687	snp	T	C	C:10 T:0
NC_002929	3140663	del	GC	G	G:20 GC:0
NC_002929	3161770	snp	C	T	T:20 C:0
NC_002929	3162546	snp	A	C	C:10 A:0
NC_002929	3196519	complex	ACCT	CCCC	CCCC:10 ACCT:0
NC_002929	3239465	snp	T	C	C:20 T:0
NC_002929	3245612	snp	A	G	G:10 A:0
NC_002929	3248011	complex	CC	GA	GA:10 CC:0
NC_002929	3268291	complex	GT	TC	TC:10 GT:0
NC_002929	3291226	complex	AC	GA	GA:10 AC:0
NC_002929	3370669	snp	A	G	G:20 A:0
NC_002929	3399401	complex	GT	TC	TC:10 GT:0
NC_002929	3427748	snp	C	T	T:16 C:0
NC_002929	3477794	snp	T	C	C:10 T:0
NC_002929	3481432	del	TG	T	T:18 TG:0
NC_002929	3497812	complex	AG	GA	GA:10 AG:0
NC_002929	3598602	complex	GGGTC	AGGTT	AGGTT:10 GGGTC:0
NC_002929	3602441	complex	GT	TC	TC:11 GT:0
NC_002929	3645025	snp	T	C	C:18 T:0
NC_002929	3665863	ins	A	AG	AG:20 A:0
NC_002929	3688161	complex	GGGGGGCATG	CAT	CAT:18 GGGGGGCATG:0
NC_002929	3806689	complex	GACCC	AACCT	AACCT:10 GACCC:0
NC_002929	3824628	snp	G	A	A:10 G:0
NC_002929	3846122	ins	C	CG	CG:20 C:0
NC_002929	3957159	snp	C	T	T:20 C:0
NC_002929	4010391	snp	T	G	G:12 T:0
NC_002929	4049188	complex	ACT	CCC	CCC:10 ACT:0

## Sheet: BP-L3 SNP
Supplementary Table 3. SNP details in BP-L3
CHROM	POS	TYPE	REF	ALT	EVIDENCE	FTYPE	STRAND	NT_POS	AA_POS	EFFECT	LOCUS_TAG	GENE	PRODUCT
NC_002929	2790710	snp	G	C	C:20 G:0	CDS	-	100/1125	34/374	missense_variant c.100C>G p.Pro34Ala	BP_RS13220		metallophosphoesterase family protein
NC_002929	1832369	snp	C	T	T:20 C:0	CDS	+	1014/1230	338/409	synonymous_variant c.1014C>T p.Phe338Phe	BP_RS08700		lytic murein transglycosylase
NC_002929	2361165	del	CT	C	C:19 CT:0	CDS	-	1018/1487	340/494	frameshift_variant c.1018delA p.Arg340fs	BP_RS11160		glutamate-cysteine ligase family protein
NC_002929	3181172	snp	C	A	A:20 C:0	CDS	-	1020/1128	340/375	synonymous_variant c.1020G>T p.Ala340Ala	BP_RS15005		membrane-bound O-acyltransferase
NC_002929	2244171	snp	G	A	A:20 G:0	CDS	+	1021/1353	341/450	missense_variant c.1021G>A p.Ala341Thr	BP_RS10595	gorA	glutathione-disulfide reductase
NC_002929	2998921	snp	C	T	T:20 C:0	CDS	+	1022/1155	341/384	missense_variant c.1022C>T p.Ala341Val	BP_RS14155		iron-containing alcohol dehydrogenase
NC_002929	326536	snp	A	G	G:20 A:0	CDS	+	1022/1299	341/432	missense_variant c.1022A>G p.Gln341Arg	BP_RS01630		dihydroorotase
NC_002929	182366	snp	G	C	C:20 G:0	CDS	+	1034/1089	345/362	missense_variant c.1034G>C p.Gly345Ala	BP_RS00940	apbC	iron-sulfur cluster carrier protein ApbC
NC_002929	733144	snp	C	T	T:20 C:0	CDS	-	1045/1380	349/459	missense_variant c.1045G>A p.Val349Ile	BP_RS03595		aspartate aminotransferase family protein
NC_002929	1080117	del	CT	C	C:19 CT:0	CDS	-	1067/1645	356/547	frameshift_variant c.1067delA p.Gln356fs	BP_RS05165	lnt	apolipoprotein N-acyltransferase
NC_002929	2080049	snp	T	C	C:20 T:0	CDS	+	108/1227	36/408	synonymous_variant c.108T>C p.Gly36Gly	BP_RS09835		MFS transporter
NC_002929	1854401	snp	C	T	T:20 C:0	CDS	-	109/897	37/298	missense_variant c.109G>A p.Ala37Thr	BP_RS08780	prmB	50S ribosomal protein L3 N(5)-glutamine methyltransferase
NC_002929	1806314	snp	C	T	T:20 C:0	CDS	+	11/780	4/259	missense_variant c.11C>T p.Thr4Met	BP_RS08580		3'-5' exonuclease
NC_002929	2353874	snp	G	A	A:20 G:0	CDS	+	111/1164	37/387	synonymous_variant c.111G>A p.Val37Val	BP_RS11140	alr	alanine racemase
NC_002929	856974	snp	G	A	A:20 G:0	CDS	-	1121/3114	374/1037	missense_variant c.1121C>T p.Ala374Val	BP_RS04120		MexW/MexI family multidrug efflux RND transporter permease subunit
NC_002929	3476167	ins	C	CTAG	CTAG:16 C:0	CDS	-	1151/1158	384/385	stop_gained&disruptive_inframe_insertion c.1151_1152insCTA p.Glu384delinsAspTer	BP_RS16385		DUF1254 domain-containing protein
NC_002929	876478	snp	T	C	C:20 T:0	CDS	+	1158/2328	386/775	synonymous_variant c.1158T>C p.Asp386Asp	BP_RS04220	nuoG	NADH-quinone oxidoreductase subunit NuoG
NC_002929	3034945	snp	A	G	G:20 A:0	CDS	-	1167/1200	389/399	synonymous_variant c.1167T>C p.Ala389Ala	BP_RS14355		amino acid aminotransferase
NC_002929	1059382	snp	C	T	T:20 C:0	CDS	-	1179/1476	393/491	stop_gained c.1179G>A p.Trp393*	BP_RS05040		inorganic phosphate transporter
NC_002929	479535	snp	G	A	A:20 G:0	CDS	-	123/1851	41/616	synonymous_variant c.123C>T p.Asp41Asp	BP_RS02365	ilvB	biosynthetic-type acetolactate synthase large subunit
NC_002929	3312605	snp	G	A	A:20 G:0	CDS	-	1254/1431	418/476	synonymous_variant c.1254C>T p.Asp418Asp	BP_RS19665		UvrD-helicase domain-containing protein
NC_002929	3043979	snp	C	T	T:20 C:0	CDS	+	128/891	43/296	missense_variant c.128C>T p.Pro43Leu	BP_RS14395		ABC transporter substrate-binding protein
NC_002929	560753	snp	T	C	C:20 T:0	CDS	-	129/1251	43/416	synonymous_variant c.129A>G p.Gly43Gly	BP_RS02780	kynU	kynureninase
NC_002929	444764	snp	T	C	C:20 T:0	CDS	-	13/336	5/111	missense_variant c.13A>G p.Ser5Gly	BP_RS02235		acyl-CoA dehydrogenase family protein
NC_002929	848023	snp	C	T	T:20 C:0	CDS	-	1308/2013	436/670	synonymous_variant c.1308G>A p.Val436Val	BP_RS04090		hydantoinase B/oxoprolinase family protein
NC_002929	3436869	snp	A	G	G:20 A:0	CDS	-	132/1056	44/351	synonymous_variant c.132T>C p.Gly44Gly	BP_RS16215		cytochrome d ubiquinol oxidase subunit II
NC_002929	167272	ins	C	CG	CG:19 C:0	CDS	+	1327/1332	443/443	frameshift_variant c.1326dupG p.Pro443fs	BP_RS20000		ABC transporter ATP-binding protein
NC_002929	3989239	snp	G	A	A:20 G:0	CDS	+	133/681	45/226	missense_variant c.133G>A p.Gly45Ser	BP_RS19045	ptxB	pertussis toxin binding subunit S2
NC_002929	2591399	del	ACCTGG	A	A:33 ACCTGG:0	CDS	+	1350/1758	450/585	frameshift_variant c.1350_1354delCTGGC p.Trp451fs	BP_RS12260		FUSC family protein
NC_002929	3686708	snp	G	A	A:20 G:0	CDS	-	1352/1599	451/532	missense_variant c.1352C>T p.Ser451Leu	BP_RS17475		CYTH and CHAD domain-containing protein
NC_002929	1727091	snp	T	C	C:20 T:0	CDS	-	136/491	46/162	missense_variant c.136A>G p.Thr46Ala	BP_RS19825		DUF4381 domain-containing protein
NC_002929	2185065	snp	T	C	C:20 T:0	CDS	+	1361/1542	454/513	missense_variant c.1361T>C p.Val454Ala	BP_RS10315		malonyl-CoA synthase
NC_002929	1880238	snp	G	T	T:20 G:0	CDS	+	137/732	46/243	missense_variant c.137G>T p.Arg46Leu	BP_RS08925		tripartite tricarboxylate transporter substrate-binding protein
NC_002929	564018	snp	C	T	T:20 C:0	CDS	+	138/477	46/158	synonymous_variant c.138C>T p.Gly46Gly	BP_RS02800		membrane protein
NC_002929	1670288	snp	T	G	G:20 T:0	CDS	-	1392/1803	464/600	synonymous_variant c.1392A>C p.Gly464Gly	BP_RS07950		EAL domain-containing protein
NC_002929	2881290	snp	C	T	T:20 C:0	CDS	+	14/504	5/167	missense_variant c.14C>T p.Ala5Val	BP_RS13635		peroxiredoxin
NC_002929	57391	snp	G	T	T:20 G:0	CDS	-	14/900	5/299	missense_variant c.14C>A p.Thr5Lys	BP_RS00305		amino acid ABC transporter substrate-binding protein
NC_002929	2963939	snp	C	T	T:20 C:0	CDS	+	1411/1680	471/559	missense_variant c.1411C>T p.Arg471Cys	BP_RS13990		PhoH family protein
NC_002929	372931	snp	A	G	G:20 A:0	CDS	-	142/1455	48/484	synonymous_variant c.142T>C p.Leu48Leu	BP_RS01880	gatB	Asp-tRNA(Asn)/Glu-tRNA(Gln) amidotransferase subunit GatB
NC_002929	1804767	snp	T	C	C:20 T:0	CDS	+	142/780	48/259	synonymous_variant c.142T>C p.Leu48Leu	BP_RS08570		protein-L-isoaspartate(D-aspartate) O-methyltransferase
NC_002929	3074606	ins	C	CCA	CCA:20 C:0	CDS	+	145/1435	49/477	frameshift_variant c.144_145insAC p.Gly49fs	BP_RS14560		NAD(P)(+) transhydrogenase (Re/Si-specific) subunit beta
NC_002929	2390341	snp	T	A	A:20 T:0	CDS	+	1465/1542	489/513	missense_variant c.1465T>A p.Phe489Ile	BP_RS11340		methyl-accepting chemotaxis protein
NC_002929	2921561	snp	T	G	G:20 T:0	CDS	-	1465/1674	489/557	missense_variant c.1465A>C p.Ser489Arg	BP_RS13805		intermembrane transport protein PqiB
NC_002929	1740455	snp	T	C	C:20 T:0	CDS	-	1477/1557	493/518	missense_variant c.1477A>G p.Ser493Gly	BP_RS08245		LTA synthase family protein
NC_002929	1503340	snp	A	C	C:20 A:0	CDS	+	1499/2337	500/778	missense_variant c.1499A>C p.Tyr500Ser	BP_RS07120	bamA	outer membrane protein assembly factor BamA
NC_002929	331706	snp	C	T	T:20 C:0	CDS	-	150/366	50/121	synonymous_variant c.150G>A p.Gln50Gln	BP_RS01660		hypothetical protein
NC_002929	939561	snp	T	C	C:20 T:0	CDS	+	151/735	51/244	missense_variant c.151T>C p.Phe51Leu	BP_RS04500		metallophosphoesterase
NC_002929	1005224	del	CTGCTGG	C	C:16 CTGCTGG:0	CDS	+	152/906	51/301	disruptive_inframe_deletion c.152_157delTGGTGC p.Leu51_Val52del	BP_RS04805	cysT	sulfate ABC transporter permease subunit CysT
NC_002929	2265313	snp	T	C	C:20 T:0	CDS	+	158/459	53/152	missense_variant c.158T>C p.Val53Ala	BP_RS10705		hypothetical protein
NC_002929	1986470	snp	G	A	A:20 G:0	CDS	+	1633/1755	545/584	missense_variant c.1633G>A p.Val545Met	BP_RS09390	fhaC	filamentous hemagglutinin transporter protein FhaC
NC_002929	1184203	ins	G	GGC	GGC:19 G:0	CDS	+	1772/2049	591/682	frameshift_variant c.1770_1771dupGC p.Leu591fs	BP_RS05590		OPT family oligopeptide transporter
NC_002929	3938341	snp	C	T	T:20 C:0	CDS	-	178/1323	60/440	missense_variant c.178G>A p.Ala60Thr	BP_RS18775		UDP-glucose dehydrogenase family protein
NC_002929	1932067	snp	A	G	G:20 A:0	CDS	+	179/624	60/207	missense_variant c.179A>G p.Asp60Gly	BP_RS09185	rimM	ribosome maturation factor RimM
NC_002929	3679226	snp	G	A	A:20 G:0	CDS	-	18/339	6/112	synonymous_variant c.18C>T p.Ala6Ala	BP_RS17435		ArsR/SmtB family transcription factor
NC_002929	108923	snp	T	C	C:20 T:0	CDS	-	182/628	61/208	missense_variant c.182A>G p.Gln61Arg	BP_RS00585		LysE family translocator
NC_002929	4044275	snp	T	C	C:20 T:0	CDS	-	1854/3613	618/1203	synonymous_variant c.1854A>G p.Glu618Glu	BP_RS20280		indolepyruvate ferredoxin oxidoreductase family protein
NC_002929	2662594	snp	T	G	G:20 T:0	CDS	-	187/987	63/328	missense_variant c.187A>C p.Ile63Leu	BP_RS12590		Bug family tripartite tricarboxylate transporter substrate binding protein
NC_002929	214663	snp	A	G	G:20 A:0	CDS	-	19/1413	7/470	missense_variant c.19T>C p.Ser7Pro	BP_RS01070		FAD-binding oxidoreductase
NC_002929	3122367	snp	T	C	C:20 T:0	CDS	-	19/915	7/304	missense_variant c.19A>G p.Thr7Ala	BP_RS14730	cyoA	ubiquinol oxidase subunit II
NC_002929	37204	snp	C	T	T:20 C:0	CDS	+	192/912	64/303	synonymous_variant c.192C>T p.Arg64Arg	BP_RS00185	glyQ	glycine--tRNA ligase subunit alpha
NC_002929	2385989	snp	C	T	T:20 C:0	CDS	-	193/456	65/151	missense_variant c.193G>A p.Val65Met	BP_RS11325		CesT family type III secretion system chaperone
NC_002929	1861522	snp	A	G	G:20 A:0	CDS	+	196/567	66/188	missense_variant c.196A>G p.Met66Val	BP_RS08830		DUF924 family protein
NC_002929	1777467	snp	T	C	C:20 T:0	CDS	+	2043/2934	681/977	synonymous_variant c.2043T>C p.Ile681Ile	BP_RS08425		monovalent cation/H+ antiporter subunit A
NC_002929	783471	snp	C	T	T:20 C:0	CDS	+	2046/2139	682/712	synonymous_variant c.2046C>T p.Gly682Gly	BP_RS03790	cyaB	cyclolysin T1SS permease/ATPase CyaB
NC_002929	1965604	snp	T	C	C:20 T:0	CDS	-	2113/3717	705/1238	missense_variant c.2113A>G p.Lys705Glu	BP_RS09355	bvgS	virulence factors two-component system sensor histidine kinase BvgS
NC_002929	3008968	snp	A	G	G:20 A:0	CDS	+	217/993	73/330	missense_variant c.217A>G p.Ser73Gly	BP_RS14220		FAD-dependent oxidoreductase
NC_002929	3423550	snp	G	A	A:20 G:0	CDS	-	219/468	73/155	synonymous_variant c.219C>T p.Val73Val	BP_RS16150	rnhA	ribonuclease HI
NC_002929	2125641	snp	C	T	T:20 C:0	CDS	-	2212/2706	738/901	missense_variant c.2212G>A p.Asp738Asn	BP_RS10040	acnA	aconitate hydratase AcnA
NC_002929	1750584	snp	T	C	C:20 T:0	CDS	-	227/300	76/99	missense_variant c.227A>G p.Asp76Gly	BP_RS08280	nadS	NadS family protein
NC_002929	3297373	snp	G	A	A:20 G:0	CDS	-	232/885	78/294	missense_variant c.232C>T p.Arg78Trp	BP_RS15565		alpha/beta fold hydrolase
NC_002929	864189	snp	G	A	A:20 G:0	CDS	+	239/958	80/318	missense_variant c.239G>A p.Arg80Gln	BP_RS04150		diacylglycerol kinase family protein
NC_002929	2628946	snp	T	C	C:20 T:0	CDS	+	245/600	82/199	missense_variant c.245T>C p.Ile82Thr	BP_RS12430	kdpC	potassium-transporting ATPase subunit KdpC
NC_002929	2879950	snp	G	A	A:20 G:0	CDS	+	246/885	82/294	synonymous_variant c.246G>A p.Leu82Leu	BP_RS13625		dienelactone hydrolase family protein
NC_002929	486005	snp	G	A	A:20 G:0	CDS	-	2480/3129	827/1042	missense_variant c.2480C>T p.Pro827Leu	BP_RS02405		Rne/Rng family ribonuclease
NC_002929	2471200	snp	C	A	A:20 C:0	CDS	-	2491/3885	831/1294	missense_variant c.2491G>T p.Gly831Cys	BP_RS11690	hrpA	ATP-dependent RNA helicase HrpA
NC_002929	1623068	snp	T	C	C:20 T:0	CDS	+	2515/2661	839/886	synonymous_variant c.2515T>C p.Leu839Leu	BP_RS07735		PD-(D/E)XK nuclease family protein
NC_002929	1327960	snp	C	T	T:20 C:0	CDS	-	2519/2826	840/941	missense_variant c.2519G>A p.Gly840Asp	BP_RS06295	glnE	bifunctional [glutamate--ammonia ligase]-adenylyl-L-tyrosine phosphorylase/[glutamate--ammonia-ligase] adenylyltransferase
NC_002929	10764	snp	T	C	C:20 T:0	CDS	+	252/525	84/174	synonymous_variant c.252T>C p.Ile84Ile	BP_RS00085	rplJ	50S ribosomal protein L10
NC_002929	3843034	snp	A	G	G:20 A:0	CDS	+	256/1326	86/441	missense_variant c.256A>G p.Thr86Ala	BP_RS18305	secY	preprotein translocase subunit SecY
NC_002929	3030524	snp	T	C	C:20 T:0	CDS	-	258/783	86/260	synonymous_variant c.258A>G p.Ala86Ala	BP_RS14330		SDR family NAD(P)-dependent oxidoreductase
NC_002929	2689908	snp	C	T	T:20 C:0	CDS	-	259/720	87/239	missense_variant c.259G>A p.Val87Ile	BP_RS12725		TerC family protein
NC_002929	2631953	del	GC	G	G:18 GC:0	CDS	+	2597/2750	866/915	frameshift_variant c.2597delC p.Pro866fs	BP_RS12435		sensor histidine kinase KdpD
NC_002929	1464175	ins	A	AG	AG:20 A:0	CDS	+	265/1441	89/479	frameshift_variant c.264dupG p.Thr89fs	BP_RS06910		methyl-accepting chemotaxis protein
NC_002929	1464181	ins	C	CG	CG:19 C:0	CDS	+	271/1441	91/479	frameshift_variant c.270dupG p.Phe91fs	BP_RS06910		methyl-accepting chemotaxis protein
NC_002929	1353438	snp	C	T	T:20 C:0	CDS	-	273/834	91/277	synonymous_variant c.273G>A p.Thr91Thr	BP_RS06395	proC	pyrroline-5-carboxylate reductase
NC_002929	3578824	snp	G	A	A:20 G:0	CDS	-	2758/3957	920/1318	missense_variant c.2758C>T p.Pro920Ser	BP_RS16910		host specificity factor TipJ family phage tail protein
NC_002929	1954336	snp	A	G	G:20 A:0	CDS	-	279/483	93/160	synonymous_variant c.279T>C p.Asn93Asn	BP_RS09295		TRAP transporter small permease
NC_002929	2907993	del	AG	A	A:18 AG:0	CDS	-	284/2987	95/994	frameshift_variant c.284delC p.Pro95fs	BP_RS13750	bapC	autotransporter BapC
NC_002929	3753863	snp	T	G	G:20 T:0	CDS	-	288/909	96/302	synonymous_variant c.288A>C p.Ile96Ile	BP_RS17825		LysR family transcriptional regulator
NC_002929	3757929	snp	A	G	G:20 A:0	CDS	+	289/918	97/305	missense_variant c.289A>G p.Thr97Ala	BP_RS17850		dihydrodipicolinate synthase family protein
NC_002929	42578	snp	A	G	G:20 A:0	CDS	+	296/396	99/131	missense_variant c.296A>G p.Glu99Gly	BP_RS00210	gloA	lactoylglutathione lyase
NC_002929	3587622	snp	A	G	G:20 A:0	CDS	-	297/423	99/140	synonymous_variant c.297T>C p.Ile99Ile	BP_RS16955		DUF4128 domain-containing protein
NC_002929	2647458	del	AGCCGCCGCCCATGCCGCCGCCCAT	A	A:13 AGCCGCCGCCCATGCCGCCGCCCAT:0	CDS	-	300/1158	93/385	conservative_inframe_deletion c.277_300delATGGGCGGCGGCATGGGCGGCGGC p.Met93_Gly100del	BP_RS12510	dnaJ	molecular chaperone DnaJ
NC_002929	900059	snp	G	A	A:20 G:0	CDS	-	306/3456	102/1151	synonymous_variant c.306C>T p.Arg102Arg	BP_RS04305	mfd	transcription-repair coupling factor
NC_002929	2102498	snp	A	G	G:20 A:0	CDS	-	309/1713	103/570	synonymous_variant c.309T>C p.Ile103Ile	BP_RS09915		ShlB/FhaC/HecB family hemolysin secretion/activation protein
NC_002929	3444350	ins	G	GGC	GGC:18 G:0	CDS	-	317/428	106/141	frameshift_variant c.316_317dupGC p.Ala107fs	BP_RS16255		isochorismatase family protein
NC_002929	3023386	snp	G	A	A:20 G:0	CDS	-	32/1041	11/346	missense_variant c.32C>T p.Ala11Val	BP_RS14295		hypothetical protein
NC_002929	2198097	snp	A	G	G:20 A:0	CDS	+	3221/3231	1074/1076	missense_variant c.3221A>G p.Asn1074Ser	BP_RS10370		efflux RND transporter permease subunit
NC_002929	193157	snp	C	T	T:20 C:0	CDS	+	33/1206	11/401	synonymous_variant c.33C>T p.Ala11Ala	BP_RS00985		NAD(P)/FAD-dependent oxidoreductase
NC_002929	1652706	snp	T	C	C:20 T:0	CDS	+	333/753	111/250	synonymous_variant c.333T>C p.Tyr111Tyr	BP_RS07865	glnH	glutamine ABC transporter substrate-binding protein GlnH
NC_002929	1668652	snp	G	A	A:20 G:0	CDS	+	345/1434	115/477	synonymous_variant c.345G>A p.Ala115Ala	BP_RS07945		methyl-accepting chemotaxis protein
NC_002929	1013535	snp	T	C	C:20 T:0	CDS	-	352/873	118/290	missense_variant c.352A>G p.Thr118Ala	BP_RS04845		DMT family transporter
NC_002929	1596835	ins	G	GCGGCTACCTGATCGGAT	GCGGCTACCTGATCGGAT:14 G:0	CDS	+	362/882	121/293	frameshift_variant&stop_gained c.345_361dupCTACCTGATCGGATCGG p.Gly121fs	BP_RS07600		phosphoribosylaminoimidazolesuccinocarboxamide synthase
NC_002929	560519	snp	C	T	T:20 C:0	CDS	-	363/1251	121/416	synonymous_variant c.363G>A p.Val121Val	BP_RS02780	kynU	kynureninase
NC_002929	3292800	snp	G	A	A:20 G:0	CDS	+	376/1575	126/524	missense_variant c.376G>A p.Val126Met	BP_RS15545		phospholipase D family protein
NC_002929	2558163	snp	C	A	A:20 C:0	CDS	-	376/954	126/317	missense_variant c.376G>T p.Val126Leu	BP_RS12090		CysB family HTH-type transcriptional regulator
NC_002929	37390	snp	A	G	G:20 A:0	CDS	+	378/912	126/303	synonymous_variant c.378A>G p.Leu126Leu	BP_RS00185	glyQ	glycine--tRNA ligase subunit alpha
NC_002929	1984103	snp	T	C	C:20 T:0	CDS	+	389/1131	130/376	missense_variant c.389T>C p.Phe130Ser	BP_RS09385		fimbrial protein
NC_002929	2973877	snp	A	C	C:20 A:0	CDS	-	390/912	130/303	synonymous_variant c.390T>G p.Pro130Pro	BP_RS14045		polyprenyl synthetase family protein
NC_002929	2268455	snp	G	A	A:20 G:0	CDS	-	395/552	132/183	missense_variant c.395C>T p.Thr132Ile	BP_RS10720		SRPBCC family protein
NC_002929	2492505	snp	A	G	G:20 A:0	CDS	+	405/975	135/324	synonymous_variant c.405A>G p.Arg135Arg	BP_RS11780		TRAP transporter substrate-binding protein
NC_002929	713901	snp	A	C	C:20 A:0	CDS	-	411/609	137/202	synonymous_variant c.411T>G p.Pro137Pro	BP_RS03505		KdsC family phosphatase
NC_002929	2100376	snp	C	T	T:20 C:0	CDS	-	414/1522	138/506	synonymous_variant c.414G>A p.Ala138Ala	BP_RS20055		collagen-like triple helix repeat-containing protein
NC_002929	2221410	snp	A	G	G:20 A:0	CDS	-	419/1197	140/398	missense_variant c.419T>C p.Leu140Pro	BP_RS10485		acetyl-CoA acetyltransferase
NC_002929	2359892	snp	A	G	G:20 A:0	CDS	+	425/1188	142/395	missense_variant c.425A>G p.His142Arg	BP_RS11155		ABC transporter substrate-binding protein
NC_002929	1615665	snp	C	T	T:20 C:0	CDS	+	425/579	142/192	missense_variant c.425C>T p.Ala142Val	BP_RS07705		DJ-1/PfpI family protein
NC_002929	405322	snp	G	C	C:20 G:0	CDS	-	43/180	15/59	missense_variant c.43C>G p.Pro15Ala	BP_RS02050		hypothetical protein
NC_002929	3260282	snp	C	T	T:20 C:0	CDS	-	441/1095	147/364	synonymous_variant c.441G>A p.Leu147Leu	BP_RS15380		CCA tRNA nucleotidyltransferase
NC_002929	2104868	snp	G	A	A:20 G:0	CDS	+	444/525	148/174	synonymous_variant c.444G>A p.Leu148Leu	BP_RS09930		prepilin peptidase
NC_002929	2141172	snp	T	A	A:20 T:0	CDS	+	47/450	16/149	missense_variant c.47T>A p.Leu16Gln	BP_RS10110		hypothetical protein
NC_002929	1026116	snp	C	T	T:20 C:0	CDS	+	479/1383	160/460	missense_variant c.479C>T p.Pro160Leu	BP_RS04900		efflux transporter outer membrane subunit
NC_002929	1726747	snp	C	T	T:20 C:0	CDS	-	480/491	160/162	missense_variant c.480G>A p.Met160Ile	BP_RS19825		DUF4381 domain-containing protein
NC_002929	2392797	snp	G	A	A:20 G:0	CDS	+	484/1323	162/440	missense_variant c.484G>A p.Gly162Ser	BP_RS11355		ABC transporter substrate-binding protein
NC_002929	1080686	snp	T	C	C:20 T:0	CDS	-	499/1645	167/547	missense_variant c.499A>G p.Ser167Gly	BP_RS05165	lnt	apolipoprotein N-acyltransferase
NC_002929	3974871	del	GC	G	G:20 GC:0	CDS	+	505/815	169/270	frameshift_variant c.505delC p.Arg169fs	BP_RS18940		ABC transporter ATP-binding protein
NC_002929	3316476	snp	G	A	A:20 G:0	CDS	-	525/1212	175/403	synonymous_variant c.525C>T p.Asn175Asn	BP_RS15670		AAA family ATPase
NC_002929	1565529	snp	G	A	A:20 G:0	CDS	+	527/1095	176/364	missense_variant c.527G>A p.Arg176Lys	BP_RS07425		TRAP transporter substrate-binding protein
NC_002929	1117897	snp	A	G	G:20 A:0	CDS	-	529/1041	177/346	missense_variant c.529T>C p.Ser177Pro	BP_RS05335	pstS	phosphate ABC transporter substrate-binding protein PstS
NC_002929	1974110	snp	C	T	T:20 C:0	CDS	+	5330/10773	1777/3590	missense_variant c.5330C>T p.Ala1777Val	BP_RS09365	fhaB	filamentous hemagglutinin/adhesin
NC_002929	3792751	snp	C	A	A:20 C:0	CDS	-	534/642	178/213	synonymous_variant c.534G>T p.Ala178Ala	BP_RS18020	rsxB	electron transport complex subunit RsxB
NC_002929	2398173	snp	C	A	A:20 C:0	CDS	-	536/1698	179/565	missense_variant c.536G>T p.Arg179Leu	BP_RS11380		putative 2-aminoethylphosphonate ABC transporter permease subunit
NC_002929	3060324	snp	T	C	C:18 T:0	CDS	-	55/276	19/91	missense_variant c.55A>G p.Lys19Glu	BP_RS14480		hypothetical protein
NC_002929	3291143	ins	C	CCCGG	CCCGG:15 C:0	CDS	+	557/561	186/186	frameshift_variant c.553_556dupGCCG p.Asp186fs	BP_RS15535		cob(I)yrinic acid a,c-diamide adenosyltransferase
NC_002929	2487604	snp	C	T	T:20 C:0	CDS	-	559/1104	187/367	missense_variant c.559G>A p.Ala187Thr	BP_RS11760		polyamine ABC transporter substrate-binding protein
NC_002929	3410596	snp	C	G	G:20 C:0	CDS	+	578/783	193/260	missense_variant c.578C>G p.Pro193Arg	BP_RS16090		crotonase/enoyl-CoA hydratase family protein
NC_002929	2736088	snp	G	A	A:20 G:0	CDS	-	588/639	196/212	synonymous_variant c.588C>T p.Val196Val	BP_RS12980		DedA family protein
NC_002929	3852058	snp	G	A	A:20 G:0	CDS	-	602/1017	201/338	missense_variant c.602C>T p.Ala201Val	BP_RS18365	hemB	porphobilinogen synthase
NC_002929	3117316	del	TGCGGCGC	T	T:18 TGCGGCGC:0	CDS	-	603/1431	199/476	frameshift_variant c.597_603delGCGCCGC p.Arg200fs	BP_RS14705		MFS transporter
NC_002929	1613367	snp	T	G	G:20 T:0	CDS	+	604/888	202/295	missense_variant c.604T>G p.Trp202Gly	BP_RS07690		LysR substrate-binding domain-containing protein
NC_002929	473862	ins	G	GCTGCGCGATGGCGTGCGGCGCCGC	GCTGCGCGATGGCGTGCGGCGCCGC:12 G:0	CDS	+	62/834	21/277	disruptive_inframe_insertion c.38_61dupATGGCGTGCGGCGCCGCCTGCGCG p.Asp13_Arg20dup	BP_RS02345		ABC transporter permease
NC_002929	2497937	snp	C	A	A:20 C:0	CDS	-	620/1311	207/436	missense_variant c.620G>T p.Cys207Phe	BP_RS11805		citrate synthase
NC_002929	4007734	snp	T	C	C:20 T:0	CDS	+	624/972	208/323	synonymous_variant c.624T>C p.Arg208Arg	BP_RS19145		ABC transporter permease
NC_002929	1381251	snp	C	G	G:20 C:0	CDS	-	625/888	209/295	missense_variant c.625G>C p.Ala209Pro	BP_RS06565		aldo/keto reductase
NC_002929	807211	snp	G	A	A:20 G:0	CDS	-	636/1695	212/564	synonymous_variant c.636C>T p.Ile212Ile	BP_RS03905		thiamine pyrophosphate-binding protein
NC_002929	3123720	snp	C	A	A:20 C:0	CDS	-	637/1212	213/403	missense_variant c.637G>T p.Ala213Ser	BP_RS14740		ATP-binding protein
NC_002929	3890915	snp	A	G	G:20 A:0	CDS	+	65/766	22/254	missense_variant c.65A>G p.Gln22Arg	BP_RS18535	glcC	transcriptional regulator GlcC
NC_002929	1275983	snp	T	C	C:20 T:0	CDS	-	655/801	219/266	missense_variant c.655A>G p.Asn219Asp	BP_RS06030		DUF4198 domain-containing protein
NC_002929	3027750	snp	T	C	C:20 T:0	CDS	+	66/1110	22/369	synonymous_variant c.66T>C p.Ala22Ala	BP_RS14320		porin
NC_002929	662740	snp	T	C	C:20 T:0	CDS	-	660/1020	220/339	synonymous_variant c.660A>G p.Ser220Ser	BP_RS03275		Bug family tripartite tricarboxylate transporter substrate binding protein
NC_002929	285033	snp	T	C	C:20 T:0	CDS	+	68/1170	23/389	missense_variant c.68T>C p.Ile23Thr	BP_RS01430		S1C family serine protease
NC_002929	700292	snp	G	T	T:20 G:0	CDS	+	681/693	227/230	synonymous_variant c.681G>T p.Ala227Ala	BP_RS19725		FAD binding domain-containing protein
NC_002929	3846833	snp	G	A	A:20 G:0	CDS	+	681/987	227/328	synonymous_variant c.681G>A p.Val227Val	BP_RS18335	rpoA	DNA-directed RNA polymerase subunit alpha
NC_002929	3988941	snp	G	A	A:20 G:0	CDS	+	684/810	228/269	missense_variant c.684G>A p.Met228Ile	BP_RS19040	ptxA	pertussis toxin ADP-ribosyltransferase subunit S1
NC_002929	3596916	snp	A	G	G:20 A:0	CDS	-	69/486	23/161	synonymous_variant c.69T>C p.Phe23Phe	BP_RS17025		transposase
NC_002929	1707618	del	GCGCGCC	G	G:17 GCGCGCC:0	CDS	+	690/747	230/248	disruptive_inframe_deletion c.690_695delCGCGCC p.Ala231_Pro232del	BP_RS08095		ABC transporter ATP-binding protein
NC_002929	1885417	snp	G	T	T:20 G:0	CDS	-	707/1203	236/400	missense_variant c.707C>A p.Ala236Glu	BP_RS08955		amino acid aminotransferase
NC_002929	926293	snp	T	C	C:20 T:0	CDS	+	711/792	237/263	synonymous_variant c.711T>C p.Ile237Ile	BP_RS04420		GntR family transcriptional regulator
NC_002929	3313138	snp	G	A	A:20 G:0	CDS	-	721/1431	241/476	missense_variant c.721C>T p.Arg241Cys	BP_RS19665		UvrD-helicase domain-containing protein
NC_002929	1649623	snp	T	C	C:20 T:0	CDS	-	727/906	243/301	missense_variant c.727A>G p.Asn243Asp	BP_RS07850	dapA	4-hydroxy-tetrahydrodipicolinate synthase
NC_002929	1430754	snp	A	G	G:20 A:0	CDS	-	732/1041	244/346	synonymous_variant c.732T>C p.Thr244Thr	BP_RS06755		LacI family DNA-binding transcriptional regulator
NC_002929	1082960	snp	G	A	A:20 G:0	CDS	-	735/1023	245/340	synonymous_variant c.735C>T p.Thr245Thr	BP_RS05180		PhoH family protein
NC_002929	925252	snp	T	C	C:20 T:0	CDS	+	738/1056	246/351	synonymous_variant c.738T>C p.Arg246Arg	BP_RS04415		SDR family oxidoreductase
NC_002929	997017	snp	G	A	A:20 G:0	CDS	+	740/912	247/303	missense_variant c.740G>A p.Gly247Glu	BP_RS04765	cysM	cysteine synthase CysM
NC_002929	2025071	snp	T	A	A:20 T:0	CDS	+	753/804	251/267	missense_variant c.753T>A p.His251Gln	BP_RS09580		aspartate dehydrogenase
NC_002929	3950021	snp	A	G	G:20 A:0	CDS	-	771/1608	257/535	synonymous_variant c.771T>C p.Phe257Phe	BP_RS18845	ctaD	cytochrome c oxidase subunit I
NC_002929	3404606	snp	A	G	G:20 A:0	CDS	-	777/1002	259/333	synonymous_variant c.777T>C p.Arg259Arg	BP_RS16060		branched-chain amino acid ABC transporter permease
NC_002929	2488085	snp	T	C	C:20 T:0	CDS	-	78/1104	26/367	synonymous_variant c.78A>G p.Gln26Gln	BP_RS11760		polyamine ABC transporter substrate-binding protein
NC_002929	1234866	snp	G	C	C:20 G:0	CDS	-	780/927	260/308	synonymous_variant c.780C>G p.Pro260Pro	BP_RS05815		LysR family transcriptional regulator
NC_002929	3039407	complex	CTG	GAT	GAT:14 CTG:0	CDS	-	8/2490	2/829	missense_variant c.6_8delCAGinsATC p.Asp2Glu	BP_RS14370		IS481-like element IS481 family transposase
NC_002929	1257117	snp	C	T	T:20 C:0	CDS	-	82/1155	28/384	missense_variant c.82G>A p.Gly28Ser	BP_RS05950		hypothetical protein
NC_002929	1155757	snp	C	T	T:20 C:0	CDS	-	828/1701	276/566	synonymous_variant c.828G>A p.Glu276Glu	BP_RS05505	recJ	single-stranded-DNA-specific exonuclease RecJ
NC_002929	21601	del	CCGCCGGCGCCGCGTCGCCGCAGGGCGGCGA	C	C:14 CCGCCGGCGCCGCGTCGCCGCAGGGCGGCGA:0	CDS	+	838/1176	280/391	conservative_inframe_deletion c.838_867delGCCGCGTCGCCGCAGGGCGGCGACGCCGGC p.Ala280_Gly289del	BP_RS00110		membrane protein
NC_002929	2965161	snp	T	C	C:20 T:0	CDS	+	849/978	283/325	synonymous_variant c.849T>C p.Asn283Asn	BP_RS13995	pdxA	4-hydroxythreonine-4-phosphate dehydrogenase PdxA
NC_002929	2265235	ins	C	CCCTGGT	CCCTGGT:18 C:1	CDS	+	85/459	29/152	conservative_inframe_insertion c.84_85insGTCCTG p.Leu28_Ile29insValLeu	BP_RS10705		hypothetical protein
NC_002929	1134238	snp	C	A	A:10 C:0	CDS	-	867/951	289/316	missense_variant c.867G>T p.Gln289His	BP_RS05410		IS481-like element IS481 family transposase
NC_002929	1844444	snp	T	G	G:10 T:0	CDS	+	867/951	289/316	missense_variant c.867T>G p.His289Gln	BP_RS08750		IS481-like element IS481 family transposase
NC_002929	2632911	snp	C	A	A:10 C:0	CDS	-	867/951	289/316	missense_variant c.867G>T p.Gln289His	BP_RS12445		IS481-like element IS481 family transposase
NC_002929	3431432	snp	C	A	A:10 C:0	CDS	-	867/951	289/316	missense_variant c.867G>T p.Gln289His	BP_RS16195		IS481-like element IS481 family transposase
NC_002929	1748290	complex	CCCGA	GCCGG	GCCGG:19 CCCGA:0	CDS	+	868/3075	290/1024	missense_variant c.868_872delCCCGAinsGCCGG p.ProAsp290AlaGly	BP_RS08275	sphB2	autotransporter SphB2
NC_002929	3241138	snp	T	G	G:20 T:0	CDS	+	879/1113	293/370	synonymous_variant c.879T>G p.Leu293Leu	BP_RS15280	hppD	4-hydroxyphenylpyruvate dioxygenase
NC_002929	417496	snp	A	C	C:20 A:0	CDS	+	881/1233	294/410	missense_variant c.881A>C p.Asp294Ala	BP_RS02110		CaiB/BaiF CoA transferase family protein
NC_002929	571227	snp	C	T	T:12 C:0	CDS	-	881/951	294/316	missense_variant c.881G>A p.Gly294Asp	BP_RS02840		IS481-like element IS481 family transposase
NC_002929	3401673	snp	A	C	C:20 A:0	CDS	-	886/1335	296/444	missense_variant c.886T>G p.Leu296Val	BP_RS16045		phenylacetate--CoA ligase family protein
NC_002929	1410779	snp	G	A	A:11 G:0	CDS	+	888/951	296/316	synonymous_variant c.888G>A p.Gly296Gly	BP_RS06665		IS481-like element IS481 family transposase
NC_002929	2581557	snp	T	C	C:20 T:0	CDS	-	918/1230	306/409	synonymous_variant c.918A>G p.Pro306Pro	BP_RS12205	fabF	beta-ketoacyl-ACP synthase II
NC_002929	27312	snp	T	C	C:14 T:0	CDS	-	922/951	308/316	missense_variant c.922A>G p.Lys308Glu	BP_RS00135		IS481-like element IS481 family transposase
NC_002929	2258898	snp	C	T	T:14 C:0	CDS	-	922/951	308/316	missense_variant c.922G>A p.Glu308Lys	BP_RS10675		IS481-like element IS481 family transposase
NC_002929	2891938	snp	A	G	G:14 A:0	CDS	+	922/951	308/316	missense_variant c.922A>G p.Lys308Glu	BP_RS13680		IS481-like element IS481 family transposase
NC_002929	4015848	snp	G	A	A:14 G:0	CDS	+	922/951	308/316	missense_variant c.922G>A p.Glu308Lys	BP_RS19185		IS481-like element IS481 family transposase
NC_002929	3421372	snp	G	A	A:20 G:0	CDS	+	932/1262	311/419	stop_gained c.932G>A p.Trp311*	BP_RS16135		3-oxoacyl-[acyl-carrier-protein] synthase III C-terminal domain-containing protein
NC_002929	2111898	ins	G	GC	GC:19 G:0	CDS	+	94/986	32/327	frameshift_variant c.93dupC p.Trp32fs	BP_RS09970		type II secretion system F family protein
NC_002929	3442544	snp	T	A	A:10 T:0	CDS	-	947/1017	316/338	missense_variant c.947A>T p.Gln316Leu	BP_RS16245		IS110-like element IS1663 family transposase
NC_002929	2393637	snp	G	C	C:16 G:0	CDS	-	947/951	316/316	missense_variant c.947C>G p.Thr316Ser	BP_RS11360		IS481-like element IS481 family transposase
NC_002929	2356417	snp	T	C	C:20 T:0	CDS	-	949/2442	317/813	missense_variant c.949A>G p.Lys317Glu	BP_RS11145		MFS transporter
NC_002929	3793608	ins	C	CGGA	CGGA:19 C:0	CDS	-	955/1224	319/407	conservative_inframe_insertion c.955_956insTCC p.Trp319delinsPheArg	BP_RS18025	phaZ	polyhydroxyalkanoate depolymerase
NC_002929	2356411	snp	T	C	C:20 T:0	CDS	-	955/2442	319/813	missense_variant c.955A>G p.Asn319Asp	BP_RS11145		MFS transporter
NC_002929	2271116	snp	A	G	G:20 A:0	CDS	-	967/975	323/324	missense_variant c.967T>C p.Tyr323His	BP_RS10745		GlxA family transcriptional regulator
NC_002929	365461	del	GC	G	G:16 GC:0	CDS	+	970/975	324/324	frameshift_variant c.970delC p.Arg324fs	BP_RS01845		beta-propeller fold lactonase family protein
NC_002929	3193746	snp	A	G	G:20 A:0	CDS	+	976/1884	326/627	missense_variant c.976A>G p.Thr326Ala	BP_RS15070		ribonuclease catalytic domain-containing protein
NC_002929	3347952	snp	C	T	T:20 C:0	CDS	-	99/612	33/203	synonymous_variant c.99G>A p.Val33Val	BP_RS15795		BPTD_3102 family carboxylase-like protein
NC_002929	153714	del	AGG	A	A:18 AGG:0	CDS	+			intragenic_variant n.153715_153716delGG	BP_RS00800		LysR family transcriptional regulator
NC_002929	3619407	snp	T	C	C:20 T:0	regulatory	-			intragenic_variant n.3619407T>C
NC_002929	52491	snp	A	G	G:20 A:0
NC_002929	58479	complex	TC	GT	GT:10 TC:0
NC_002929	122104	complex	TC	GT	GT:10 TC:0
NC_002929	147885	ins	T	TG	TG:18 T:0
NC_002929	167280	ins	A	AG	AG:20 A:0
NC_002929	174270	complex	CCCC	ACCT	ACCT:10 CCCC:0
NC_002929	265700	complex	GACCC	AACCT	AACCT:10 GACCC:0
NC_002929	301692	complex	GT	TC	TC:10 GT:0
NC_002929	302198	complex	ACCT	CCCC	CCCC:10 ACCT:0
NC_002929	399748	snp	A	C	C:12 A:0
NC_002929	427024	snp	G	A	A:10 G:0
NC_002929	443453	snp	G	A	A:11 G:0
NC_002929	447501	complex	GGT	ATC	ATC:10 GGT:0
NC_002929	525132	snp	T	C	C:11 T:0
NC_002929	617175	ins	C	CG	CG:19 C:0
NC_002929	652222	complex	ACC	GAT	GAT:10 ACC:0
NC_002929	691450	complex	GAT	AAC	AAC:10 GAT:0
NC_002929	718537	complex	GA	AC	AC:10 GA:0
NC_002929	835998	snp	G	A	A:18 G:0
NC_002929	868944	complex	TC	GT	GT:10 TC:0
NC_002929	896887	snp	T	C	C:20 T:0
NC_002929	907217	snp	C	A	A:10 C:0
NC_002929	928922	complex	AC	GA	GA:11 AC:0
NC_002929	1042599	snp	G	T	T:11 G:0
NC_002929	1063386	snp	A	G	G:18 A:0
NC_002929	1087344	ins	T	TA	TA:19 T:0
NC_002929	1114197	complex	GT	TC	TC:10 GT:0
NC_002929	1129389	snp	C	A	A:11 C:0
NC_002929	1135135	snp	T	G	G:10 T:0
NC_002929	1170425	snp	C	A	A:11 C:0
NC_002929	1175785	snp	G	T	T:11 G:0
NC_002929	1176539	del	GGGGGGGA	G	G:18 GGGGGGGA:0
NC_002929	1194527	snp	G	T	T:11 G:0
NC_002929	1222399	complex	AAC	GAT	GAT:11 AAC:0
NC_002929	1264340	snp	T	C	C:20 T:0
NC_002929	1286707	snp	C	T	T:11 C:0
NC_002929	1343336	complex	ATC	GTT	GTT:11 ATC:0
NC_002929	1360456	snp	A	C	C:11 A:0
NC_002929	1426476	del	GA	G	G:19 GA:0
NC_002929	1472314	complex	TC	GT	GT:10 TC:0
NC_002929	1519199	snp	G	T	T:20 G:0
NC_002929	1626880	snp	G	C	C:20 G:0
NC_002929	1627128	del	GCC	G	G:19 GCC:0
NC_002929	1627141	snp	A	C	C:20 A:0
NC_002929	1635654	complex	TC	GT	GT:10 TC:0
NC_002929	1647526	ins	G	GC	GC:18 G:0
NC_002929	1672514	complex	GAC	AA	AA:10 GAC:0
NC_002929	1739396	snp	G	A	A:10 G:0
NC_002929	1743738	snp	T	C	C:10 T:0
NC_002929	1818785	snp	C	T	T:10 C:0
NC_002929	1843547	snp	C	A	A:11 C:0
NC_002929	1858025	del	CG	C	C:19 CG:0
NC_002929	1931433	snp	A	G	G:20 A:0
NC_002929	1936041	complex	GGGG	AGGT	AGGT:10 GGGG:0
NC_002929	2056599	snp	A	G	G:20 A:0
NC_002929	2066431	ins	C	CG	CG:19 C:0
NC_002929	2073369	snp	A	C	C:10 A:0
NC_002929	2208379	snp	G	A	A:20 G:0
NC_002929	2208546	snp	C	G	G:20 C:0
NC_002929	2229163	snp	A	C	C:10 A:0
NC_002929	2235321	del	TC	T	T:20 TC:0
NC_002929	2241646	ins	T	TGTGAACTGTC	TGTGAACTGTC:12 T:0
NC_002929	2242612	complex	GT	TC	TC:10 GT:0
NC_002929	2282042	complex	GT	TC	TC:10 GT:0
NC_002929	2338766	snp	G	T	T:12 G:0
NC_002929	2394614	complex	TC	GT	GT:10 TC:0
NC_002929	2421479	snp	T	G	G:11 T:0
NC_002929	2495047	snp	C	A	A:10 C:0
NC_002929	2731525	snp	G	T	T:16 G:0
NC_002929	2733452	snp	G	A	A:12 G:0
NC_002929	2747341	del	GC	G	G:19 GC:0
NC_002929	2845815	snp	G	A	A:11 G:0
NC_002929	2849677	snp	A	G	G:20 A:0
NC_002929	2870692	snp	T	G	G:11 T:0
NC_002929	2886757	del	AC	A	A:19 AC:0
NC_002929	3029837	snp	T	G	G:11 T:0
NC_002929	3041130	ins	G	GA	GA:19 G:0
NC_002929	3070796	snp	T	C	C:20 T:0
NC_002929	3125619	complex	GA	AG	AG:19 GA:0
NC_002929	3134687	snp	T	C	C:10 T:0
NC_002929	3140663	del	GCC	G	G:19 GCC:0
NC_002929	3161770	snp	C	T	T:20 C:0
NC_002929	3162546	snp	A	C	C:11 A:0
NC_002929	3173613	del	AG	A	A:20 AG:0
NC_002929	3196519	complex	ACCT	CCCC	CCCC:10 ACCT:0
NC_002929	3232343	del	TC	T	T:19 TC:0
NC_002929	3239465	snp	T	C	C:20 T:0
NC_002929	3245612	snp	A	G	G:10 A:0
NC_002929	3248011	complex	CC	GA	GA:10 CC:0
NC_002929	3268288	complex	GGGG	AGGT	AGGT:10 GGGG:0
NC_002929	3370669	snp	A	G	G:20 A:0
NC_002929	3377478	snp	A	C	C:10 A:0
NC_002929	3427748	snp	C	T	T:15 C:0
NC_002929	3477794	snp	T	C	C:11 T:0
NC_002929	3481432	del	TG	T	T:19 TG:0
NC_002929	3497812	complex	AG	GA	GA:10 AG:0
NC_002929	3522516	snp	G	A	A:20 G:0
NC_002929	3598602	complex	GGGTC	AGGTT	AGGTT:10 GGGTC:0
NC_002929	3602441	complex	GT	TC	TC:10 GT:0
NC_002929	3632869	snp	G	T	T:12 G:0
NC_002929	3645025	snp	T	C	C:18 T:0
NC_002929	3651547	snp	G	C	C:20 G:0
NC_002929	3665863	ins	A	AG	AG:20 A:0
NC_002929	3688153	del	CGGGG	C	C:18 CGGGG:0
NC_002929	3806689	complex	GACCC	AACCT	AACCT:10 GACCC:0
NC_002929	3824628	snp	G	A	A:10 G:0
NC_002929	3846122	ins	C	CG	CG:20 C:0
NC_002929	3957159	snp	C	T	T:20 C:0
NC_002929	4010391	snp	T	G	G:11 T:0
NC_002929	4049188	complex	ACT	CCC	CCC:10 ACT:0

## Sheet: BP-L4 SNP
Supplementary Table 3. SNP details in BP-L4
CHROM	POS	TYPE	REF	ALT	EVIDENCE	FTYPE	STRAND	NT_POS	AA_POS	EFFECT	LOCUS_TAG	GENE	PRODUCT
NC_002929	2790710	snp	G	C	C:20 G:0	CDS	-	100/1125	34/374	missense_variant c.100C>G p.Pro34Ala	BP_RS13220		metallophosphoesterase family protein
NC_002929	2361165	del	CT	C	C:20 CT:0	CDS	-	1018/1487	340/494	frameshift_variant c.1018delA p.Arg340fs	BP_RS11160		glutamate-cysteine ligase family protein
NC_002929	3181172	snp	C	A	A:20 C:0	CDS	-	1020/1128	340/375	synonymous_variant c.1020G>T p.Ala340Ala	BP_RS15005		membrane-bound O-acyltransferase
NC_002929	2244171	snp	G	A	A:20 G:0	CDS	+	1021/1353	341/450	missense_variant c.1021G>A p.Ala341Thr	BP_RS10595	gorA	glutathione-disulfide reductase
NC_002929	2998921	snp	C	T	T:20 C:0	CDS	+	1022/1155	341/384	missense_variant c.1022C>T p.Ala341Val	BP_RS14155		iron-containing alcohol dehydrogenase
NC_002929	182366	snp	G	C	C:20 G:0	CDS	+	1034/1089	345/362	missense_variant c.1034G>C p.Gly345Ala	BP_RS00940	apbC	iron-sulfur cluster carrier protein ApbC
NC_002929	733144	snp	C	T	T:20 C:0	CDS	-	1045/1380	349/459	missense_variant c.1045G>A p.Val349Ile	BP_RS03595		aspartate aminotransferase family protein
NC_002929	1080117	del	CT	C	C:20 CT:0	CDS	-	1067/1645	356/547	frameshift_variant c.1067delA p.Gln356fs	BP_RS05165	lnt	apolipoprotein N-acyltransferase
NC_002929	1470281	snp	C	T	T:20 C:0	CDS	-	108/1011	36/336	synonymous_variant c.108G>A p.Pro36Pro	BP_RS06945	fliM	flagellar motor switch protein FliM
NC_002929	2080049	snp	T	C	C:20 T:0	CDS	+	108/1227	36/408	synonymous_variant c.108T>C p.Gly36Gly	BP_RS09835		MFS transporter
NC_002929	185405	snp	G	A	A:20 G:0	CDS	+	1080/3699	360/1232	synonymous_variant c.1080G>A p.Gln360Gln	BP_RS00950		translocation/assembly module TamB domain-containing protein
NC_002929	1854401	snp	C	T	T:20 C:0	CDS	-	109/897	37/298	missense_variant c.109G>A p.Ala37Thr	BP_RS08780	prmB	50S ribosomal protein L3 N(5)-glutamine methyltransferase
NC_002929	2259847	complex	GGGG	AGGT	AGGT:10 GGGG:0	CDS	+	11/537	4/178	missense_variant c.11_14delGGGGinsAGGT p.GlyGly4GluVal	BP_RS10680		GNAT family N-acetyltransferase
NC_002929	1806314	snp	C	T	T:20 C:0	CDS	+	11/780	4/259	missense_variant c.11C>T p.Thr4Met	BP_RS08580		3'-5' exonuclease
NC_002929	2353874	snp	G	A	A:20 G:0	CDS	+	111/1164	37/387	synonymous_variant c.111G>A p.Val37Val	BP_RS11140	alr	alanine racemase
NC_002929	517207	snp	G	T	T:20 G:0	CDS	-	111/363	37/120	synonymous_variant c.111C>A p.Ala37Ala	BP_RS02545		hypothetical protein
NC_002929	1827556	snp	G	A	A:20 G:0	CDS	+	1132/2290	378/762	missense_variant c.1132G>A p.Gly378Arg	BP_RS08680		ABC transporter ATP-binding protein
NC_002929	3476167	ins	C	CTAG	CTAG:16 C:0	CDS	-	1151/1158	384/385	stop_gained&disruptive_inframe_insertion c.1151_1152insCTA p.Glu384delinsAspTer	BP_RS16385		DUF1254 domain-containing protein
NC_002929	876478	snp	T	C	C:20 T:0	CDS	+	1158/2328	386/775	synonymous_variant c.1158T>C p.Asp386Asp	BP_RS04220	nuoG	NADH-quinone oxidoreductase subunit NuoG
NC_002929	3034945	snp	A	G	G:20 A:0	CDS	-	1167/1200	389/399	synonymous_variant c.1167T>C p.Ala389Ala	BP_RS14355		amino acid aminotransferase
NC_002929	1059382	snp	C	T	T:20 C:0	CDS	-	1179/1476	393/491	stop_gained c.1179G>A p.Trp393*	BP_RS05040		inorganic phosphate transporter
NC_002929	2685151	snp	G	T	T:20 G:0	CDS	-	1187/1596	396/531	missense_variant c.1187C>A p.Ala396Glu	BP_RS12705		heme biosynthesis HemY N-terminal domain-containing protein
NC_002929	479535	snp	G	A	A:20 G:0	CDS	-	123/1851	41/616	synonymous_variant c.123C>T p.Asp41Asp	BP_RS02365	ilvB	biosynthetic-type acetolactate synthase large subunit
NC_002929	3312605	snp	G	A	A:20 G:0	CDS	-	1254/1431	418/476	synonymous_variant c.1254C>T p.Asp418Asp	BP_RS19665		UvrD-helicase domain-containing protein
NC_002929	560753	snp	T	C	C:20 T:0	CDS	-	129/1251	43/416	synonymous_variant c.129A>G p.Gly43Gly	BP_RS02780	kynU	kynureninase
NC_002929	444764	snp	T	C	C:20 T:0	CDS	-	13/336	5/111	missense_variant c.13A>G p.Ser5Gly	BP_RS02235		acyl-CoA dehydrogenase family protein
NC_002929	848023	snp	C	T	T:20 C:0	CDS	-	1308/2013	436/670	synonymous_variant c.1308G>A p.Val436Val	BP_RS04090		hydantoinase B/oxoprolinase family protein
NC_002929	3436869	snp	A	G	G:20 A:0	CDS	-	132/1056	44/351	synonymous_variant c.132T>C p.Gly44Gly	BP_RS16215		cytochrome d ubiquinol oxidase subunit II
NC_002929	167272	ins	C	CG	CG:20 C:0	CDS	+	1327/1332	443/443	frameshift_variant c.1326dupG p.Pro443fs	BP_RS20000		ABC transporter ATP-binding protein
NC_002929	1331840	snp	G	A	A:20 G:0	CDS	+	1329/3674	443/1223	missense_variant c.1329G>A p.Met443Ile	BP_RS06300		YhdP family protein
NC_002929	3989239	snp	G	A	A:20 G:0	CDS	+	133/681	45/226	missense_variant c.133G>A p.Gly45Ser	BP_RS19045	ptxB	pertussis toxin binding subunit S2
NC_002929	1727091	snp	T	C	C:20 T:0	CDS	-	136/491	46/162	missense_variant c.136A>G p.Thr46Ala	BP_RS19825		DUF4381 domain-containing protein
NC_002929	2185065	snp	T	C	C:20 T:0	CDS	+	1361/1542	454/513	missense_variant c.1361T>C p.Val454Ala	BP_RS10315		malonyl-CoA synthase
NC_002929	1880238	snp	G	T	T:20 G:0	CDS	+	137/732	46/243	missense_variant c.137G>T p.Arg46Leu	BP_RS08925		tripartite tricarboxylate transporter substrate-binding protein
NC_002929	1670288	snp	T	G	G:20 T:0	CDS	-	1392/1803	464/600	synonymous_variant c.1392A>C p.Gly464Gly	BP_RS07950		EAL domain-containing protein
NC_002929	2881290	snp	C	T	T:20 C:0	CDS	+	14/504	5/167	missense_variant c.14C>T p.Ala5Val	BP_RS13635		peroxiredoxin
NC_002929	2963939	snp	C	T	T:20 C:0	CDS	+	1411/1680	471/559	missense_variant c.1411C>T p.Arg471Cys	BP_RS13990		PhoH family protein
NC_002929	372931	snp	A	G	G:20 A:0	CDS	-	142/1455	48/484	synonymous_variant c.142T>C p.Leu48Leu	BP_RS01880	gatB	Asp-tRNA(Asn)/Glu-tRNA(Gln) amidotransferase subunit GatB
NC_002929	1804767	snp	T	C	C:20 T:0	CDS	+	142/780	48/259	synonymous_variant c.142T>C p.Leu48Leu	BP_RS08570		protein-L-isoaspartate(D-aspartate) O-methyltransferase
NC_002929	3074606	ins	C	CCA	CCA:19 C:0	CDS	+	145/1435	49/477	frameshift_variant c.144_145insAC p.Gly49fs	BP_RS14560		NAD(P)(+) transhydrogenase (Re/Si-specific) subunit beta
NC_002929	2390341	snp	T	A	A:20 T:0	CDS	+	1465/1542	489/513	missense_variant c.1465T>A p.Phe489Ile	BP_RS11340		methyl-accepting chemotaxis protein
NC_002929	2921561	snp	T	G	G:20 T:0	CDS	-	1465/1674	489/557	missense_variant c.1465A>C p.Ser489Arg	BP_RS13805		intermembrane transport protein PqiB
NC_002929	2681216	snp	G	A	A:20 G:0	CDS	-	147/1251	49/416	synonymous_variant c.147C>T p.Ser49Ser	BP_RS19895		hypothetical protein
NC_002929	1740455	snp	T	C	C:20 T:0	CDS	-	1477/1557	493/518	missense_variant c.1477A>G p.Ser493Gly	BP_RS08245		LTA synthase family protein
NC_002929	3840411	snp	G	A	A:20 G:0	CDS	+	150/396	50/131	synonymous_variant c.150G>A p.Ser50Ser	BP_RS18275	rpsH	30S ribosomal protein S8
NC_002929	939561	snp	T	C	C:20 T:0	CDS	+	151/735	51/244	missense_variant c.151T>C p.Phe51Leu	BP_RS04500		metallophosphoesterase
NC_002929	1005224	del	CTGCTGG	C	C:16 CTGCTGG:0	CDS	+	152/906	51/301	disruptive_inframe_deletion c.152_157delTGGTGC p.Leu51_Val52del	BP_RS04805	cysT	sulfate ABC transporter permease subunit CysT
NC_002929	2265313	snp	T	C	C:20 T:0	CDS	+	158/459	53/152	missense_variant c.158T>C p.Val53Ala	BP_RS10705		hypothetical protein
NC_002929	3523618	snp	C	T	T:20 C:0	CDS	-	166/864	56/287	missense_variant c.166G>A p.Gly56Arg	BP_RS16605		NAD(P)H-hydrate dehydratase
NC_002929	847628	snp	G	A	A:20 G:0	CDS	-	1703/2013	568/670	missense_variant c.1703C>T p.Ala568Val	BP_RS04090		hydantoinase B/oxoprolinase family protein
NC_002929	1184203	ins	G	GGC	GGC:19 G:0	CDS	+	1772/2049	591/682	frameshift_variant c.1770_1771dupGC p.Leu591fs	BP_RS05590		OPT family oligopeptide transporter
NC_002929	3938341	snp	C	T	T:20 C:0	CDS	-	178/1323	60/440	missense_variant c.178G>A p.Ala60Thr	BP_RS18775		UDP-glucose dehydrogenase family protein
NC_002929	1932067	snp	A	G	G:20 A:0	CDS	+	179/624	60/207	missense_variant c.179A>G p.Asp60Gly	BP_RS09185	rimM	ribosome maturation factor RimM
NC_002929	108923	snp	T	C	C:20 T:0	CDS	-	182/628	61/208	missense_variant c.182A>G p.Gln61Arg	BP_RS00585		LysE family translocator
NC_002929	4044275	snp	T	C	C:20 T:0	CDS	-	1854/3613	618/1203	synonymous_variant c.1854A>G p.Glu618Glu	BP_RS20280		indolepyruvate ferredoxin oxidoreductase family protein
NC_002929	525420	snp	G	C	C:20 G:0	CDS	-	186/396	62/131	missense_variant c.186C>G p.Asp62Glu	BP_RS02615		RidA family protein
NC_002929	2662594	snp	T	G	G:20 T:0	CDS	-	187/987	63/328	missense_variant c.187A>C p.Ile63Leu	BP_RS12590		Bug family tripartite tricarboxylate transporter substrate binding protein
NC_002929	214663	snp	A	G	G:20 A:0	CDS	-	19/1413	7/470	missense_variant c.19T>C p.Ser7Pro	BP_RS01070		FAD-binding oxidoreductase
NC_002929	3122367	snp	T	C	C:20 T:0	CDS	-	19/915	7/304	missense_variant c.19A>G p.Thr7Ala	BP_RS14730	cyoA	ubiquinol oxidase subunit II
NC_002929	2651008	snp	G	A	A:20 G:0	CDS	-	194/243	65/80	missense_variant c.194C>T p.Thr65Ile	BP_RS12530		hypothetical protein
NC_002929	196307	snp	T	C	C:20 T:0	CDS	+	194/894	65/297	missense_variant c.194T>C p.Val65Ala	BP_RS01000		ZIP family metal transporter
NC_002929	1861522	snp	A	G	G:20 A:0	CDS	+	196/567	66/188	missense_variant c.196A>G p.Met66Val	BP_RS08830		DUF924 family protein
NC_002929	1258458	snp	C	T	T:20 C:0	CDS	+	198/2598	66/865	synonymous_variant c.198C>T p.Ser66Ser	BP_RS05960	clpB	ATP-dependent chaperone ClpB
NC_002929	1777467	snp	T	C	C:20 T:0	CDS	+	2043/2934	681/977	synonymous_variant c.2043T>C p.Ile681Ile	BP_RS08425		monovalent cation/H+ antiporter subunit A
NC_002929	1965604	snp	T	C	C:20 T:0	CDS	-	2113/3717	705/1238	missense_variant c.2113A>G p.Lys705Glu	BP_RS09355	bvgS	virulence factors two-component system sensor histidine kinase BvgS
NC_002929	3008968	snp	A	G	G:20 A:0	CDS	+	217/993	73/330	missense_variant c.217A>G p.Ser73Gly	BP_RS14220		FAD-dependent oxidoreductase
NC_002929	518837	snp	T	C	C:20 T:0	CDS	-	219/528	73/175	synonymous_variant c.219A>G p.Glu73Glu	BP_RS02555		hypothetical protein
NC_002929	1290405	snp	G	A	A:20 G:0	CDS	+	225/1362	75/453	synonymous_variant c.225G>A p.Gly75Gly	BP_RS06110	radA	DNA repair protein RadA
NC_002929	919013	del	CCGCGCCGG	C	C:17 CCGCGCCGG:0	CDS	+	2258/2379	753/792	frameshift_variant c.2258_2265delGCCGGCGC p.Arg753fs	BP_RS04385		cache domain-containing protein
NC_002929	1750584	snp	T	C	C:20 T:0	CDS	-	227/300	76/99	missense_variant c.227A>G p.Asp76Gly	BP_RS08280	nadS	NadS family protein
NC_002929	1903644	snp	G	A	A:20 G:0	CDS	+	235/903	79/300	missense_variant c.235G>A p.Ala79Thr	BP_RS09050		GntR family transcriptional regulator
NC_002929	864189	snp	G	A	A:20 G:0	CDS	+	239/958	80/318	missense_variant c.239G>A p.Arg80Gln	BP_RS04150		diacylglycerol kinase family protein
NC_002929	2628946	snp	T	C	C:20 T:0	CDS	+	245/600	82/199	missense_variant c.245T>C p.Ile82Thr	BP_RS12430	kdpC	potassium-transporting ATPase subunit KdpC
NC_002929	2879950	snp	G	A	A:20 G:0	CDS	+	246/885	82/294	synonymous_variant c.246G>A p.Leu82Leu	BP_RS13625		dienelactone hydrolase family protein
NC_002929	486005	snp	G	A	A:20 G:0	CDS	-	2480/3129	827/1042	missense_variant c.2480C>T p.Pro827Leu	BP_RS02405		Rne/Rng family ribonuclease
NC_002929	2471200	snp	C	A	A:20 C:0	CDS	-	2491/3885	831/1294	missense_variant c.2491G>T p.Gly831Cys	BP_RS11690	hrpA	ATP-dependent RNA helicase HrpA
NC_002929	1623068	snp	T	C	C:20 T:0	CDS	+	2515/2661	839/886	synonymous_variant c.2515T>C p.Leu839Leu	BP_RS07735		PD-(D/E)XK nuclease family protein
NC_002929	1327960	snp	C	T	T:20 C:0	CDS	-	2519/2826	840/941	missense_variant c.2519G>A p.Gly840Asp	BP_RS06295	glnE	bifunctional [glutamate--ammonia ligase]-adenylyl-L-tyrosine phosphorylase/[glutamate--ammonia-ligase] adenylyltransferase
NC_002929	10764	snp	T	C	C:20 T:0	CDS	+	252/525	84/174	synonymous_variant c.252T>C p.Ile84Ile	BP_RS00085	rplJ	50S ribosomal protein L10
NC_002929	3843034	snp	A	G	G:20 A:0	CDS	+	256/1326	86/441	missense_variant c.256A>G p.Thr86Ala	BP_RS18305	secY	preprotein translocase subunit SecY
NC_002929	3030524	snp	T	C	C:20 T:0	CDS	-	258/783	86/260	synonymous_variant c.258A>G p.Ala86Ala	BP_RS14330		SDR family NAD(P)-dependent oxidoreductase
NC_002929	1464175	ins	A	AG	AG:19 A:0	CDS	+	265/1441	89/479	frameshift_variant c.264dupG p.Thr89fs	BP_RS06910		methyl-accepting chemotaxis protein
NC_002929	1464181	ins	C	CG	CG:19 C:0	CDS	+	271/1441	91/479	frameshift_variant c.270dupG p.Phe91fs	BP_RS06910		methyl-accepting chemotaxis protein
NC_002929	1353438	snp	C	T	T:20 C:0	CDS	-	273/834	91/277	synonymous_variant c.273G>A p.Thr91Thr	BP_RS06395	proC	pyrroline-5-carboxylate reductase
NC_002929	3436723	ins	A	ACC	ACC:18 A:0	CDS	-	277/1056	93/351	frameshift_variant c.276_277dupGG p.Val93fs	BP_RS16215		cytochrome d ubiquinol oxidase subunit II
NC_002929	1954336	snp	A	G	G:20 A:0	CDS	-	279/483	93/160	synonymous_variant c.279T>C p.Asn93Asn	BP_RS09295		TRAP transporter small permease
NC_002929	3485064	snp	G	A	A:20 G:0	CDS	+	285/375	95/124	synonymous_variant c.285G>A p.Arg95Arg	BP_RS16425	apaG	Co2+/Mg2+ efflux protein ApaG
NC_002929	3753863	snp	T	G	G:20 T:0	CDS	-	288/909	96/302	synonymous_variant c.288A>C p.Ile96Ile	BP_RS17825		LysR family transcriptional regulator
NC_002929	3757929	snp	A	G	G:20 A:0	CDS	+	289/918	97/305	missense_variant c.289A>G p.Thr97Ala	BP_RS17850		dihydrodipicolinate synthase family protein
NC_002929	42578	snp	A	G	G:20 A:0	CDS	+	296/396	99/131	missense_variant c.296A>G p.Glu99Gly	BP_RS00210	gloA	lactoylglutathione lyase
NC_002929	3587622	snp	A	G	G:20 A:0	CDS	-	297/423	99/140	synonymous_variant c.297T>C p.Ile99Ile	BP_RS16955		DUF4128 domain-containing protein
NC_002929	2570056	complex	CCC	GCA	GCA:16 CCC:0	CDS	+	3/996	1/331	stop_gained c.3_5delCCCinsGCA p.TyrPro1*	BP_RS19600		PLP-dependent lyase/thiolase
NC_002929	2647458	del	AGCCGCCGCCCATGCCGCCGCCCAT	A	A:13 AGCCGCCGCCCATGCCGCCGCCCAT:0	CDS	-	300/1158	93/385	conservative_inframe_deletion c.277_300delATGGGCGGCGGCATGGGCGGCGGC p.Met93_Gly100del	BP_RS12510	dnaJ	molecular chaperone DnaJ
NC_002929	2102498	snp	A	G	G:20 A:0	CDS	-	309/1713	103/570	synonymous_variant c.309T>C p.Ile103Ile	BP_RS09915		ShlB/FhaC/HecB family hemolysin secretion/activation protein
NC_002929	3023386	snp	G	A	A:20 G:0	CDS	-	32/1041	11/346	missense_variant c.32C>T p.Ala11Val	BP_RS14295		hypothetical protein
NC_002929	2198097	snp	A	G	G:20 A:0	CDS	+	3221/3231	1074/1076	missense_variant c.3221A>G p.Asn1074Ser	BP_RS10370		efflux RND transporter permease subunit
NC_002929	3783560	snp	A	C	C:20 A:0	CDS	+	323/1797	108/598	missense_variant c.323A>C p.Tyr108Ser	BP_RS17975		ABC transporter permease subunit
NC_002929	193157	snp	C	T	T:20 C:0	CDS	+	33/1206	11/401	synonymous_variant c.33C>T p.Ala11Ala	BP_RS00985		NAD(P)/FAD-dependent oxidoreductase
NC_002929	1652706	snp	T	C	C:20 T:0	CDS	+	333/753	111/250	synonymous_variant c.333T>C p.Tyr111Tyr	BP_RS07865	glnH	glutamine ABC transporter substrate-binding protein GlnH
NC_002929	838886	snp	G	A	A:20 G:0	CDS	-	339/924	113/307	synonymous_variant c.339C>T p.Val113Val	BP_RS04055		LysR substrate-binding domain-containing protein
NC_002929	2374322	snp	T	C	C:20 T:0	CDS	-	341/408	114/135	missense_variant c.341A>G p.Tyr114Cys	BP_RS11245	bscI	SctI family type III secretion system inner rod subunit BscI
NC_002929	1013535	snp	T	C	C:20 T:0	CDS	-	352/873	118/290	missense_variant c.352A>G p.Thr118Ala	BP_RS04845		DMT family transporter
NC_002929	223961	snp	G	A	A:20 G:0	CDS	+	358/2796	120/931	missense_variant c.358G>A p.Val120Ile	BP_RS01110	sphB1	serine protease autotransporter SphB1
NC_002929	560519	snp	C	T	T:20 C:0	CDS	-	363/1251	121/416	synonymous_variant c.363G>A p.Val121Val	BP_RS02780	kynU	kynureninase
NC_002929	3292800	snp	G	A	A:20 G:0	CDS	+	376/1575	126/524	missense_variant c.376G>A p.Val126Met	BP_RS15545		phospholipase D family protein
NC_002929	2558163	snp	C	A	A:20 C:0	CDS	-	376/954	126/317	missense_variant c.376G>T p.Val126Leu	BP_RS12090		CysB family HTH-type transcriptional regulator
NC_002929	37390	snp	A	G	G:20 A:0	CDS	+	378/912	126/303	synonymous_variant c.378A>G p.Leu126Leu	BP_RS00185	glyQ	glycine--tRNA ligase subunit alpha
NC_002929	1984103	snp	T	C	C:20 T:0	CDS	+	389/1131	130/376	missense_variant c.389T>C p.Phe130Ser	BP_RS09385		fimbrial protein
NC_002929	2973877	snp	A	C	C:20 A:0	CDS	-	390/912	130/303	synonymous_variant c.390T>G p.Pro130Pro	BP_RS14045		polyprenyl synthetase family protein
NC_002929	299559	snp	C	T	T:20 C:0	CDS	-	403/1340	135/445	missense_variant c.403G>A p.Ala135Thr	BP_RS01490		Gfo/Idh/MocA family oxidoreductase
NC_002929	2492505	snp	A	G	G:20 A:0	CDS	+	405/975	135/324	synonymous_variant c.405A>G p.Arg135Arg	BP_RS11780		TRAP transporter substrate-binding protein
NC_002929	713901	snp	A	C	C:20 A:0	CDS	-	411/609	137/202	synonymous_variant c.411T>G p.Pro137Pro	BP_RS03505		KdsC family phosphatase
NC_002929	4068047	snp	C	T	T:20 C:0	CDS	-	412/1200	138/399	missense_variant c.412G>A p.Gly138Ser	BP_RS19415		M20 aminoacylase family protein
NC_002929	2221410	snp	A	G	G:20 A:0	CDS	-	419/1197	140/398	missense_variant c.419T>C p.Leu140Pro	BP_RS10485		acetyl-CoA acetyltransferase
NC_002929	2359892	snp	A	G	G:20 A:0	CDS	+	425/1188	142/395	missense_variant c.425A>G p.His142Arg	BP_RS11155		ABC transporter substrate-binding protein
NC_002929	1615665	snp	C	T	T:20 C:0	CDS	+	425/579	142/192	missense_variant c.425C>T p.Ala142Val	BP_RS07705		DJ-1/PfpI family protein
NC_002929	1951488	snp	C	A	A:20 C:0	CDS	-	426/1710	142/569	missense_variant c.426G>T p.Glu142Asp	BP_RS09280		thiamine pyrophosphate-binding protein
NC_002929	405322	snp	G	C	C:20 G:0	CDS	-	43/180	15/59	missense_variant c.43C>G p.Pro15Ala	BP_RS02050		hypothetical protein
NC_002929	1137841	snp	C	A	A:20 C:0	CDS	+	431/1464	144/487	missense_variant c.431C>A p.Thr144Lys	BP_RS05430		protein adenylyltransferase SelO
NC_002929	3260282	snp	C	T	T:20 C:0	CDS	-	441/1095	147/364	synonymous_variant c.441G>A p.Leu147Leu	BP_RS15380		CCA tRNA nucleotidyltransferase
NC_002929	2377936	snp	G	A	A:20 G:0	CDS	-	441/486	147/161	synonymous_variant c.441C>T p.Arg147Arg	BP_RS11270	bcrH1	SycD/LcrH family type III secretion system chaperone BcrH1
NC_002929	4071996	snp	G	A	A:20 G:0	CDS	-	453/975	151/324	synonymous_variant c.453C>T p.Ile151Ile	BP_RS19435		ABC transporter permease
NC_002929	2141172	snp	T	A	A:20 T:0	CDS	+	47/450	16/149	missense_variant c.47T>A p.Leu16Gln	BP_RS10110		hypothetical protein
NC_002929	1026116	snp	C	T	T:20 C:0	CDS	+	479/1383	160/460	missense_variant c.479C>T p.Pro160Leu	BP_RS04900		efflux transporter outer membrane subunit
NC_002929	2392797	snp	G	A	A:20 G:0	CDS	+	484/1323	162/440	missense_variant c.484G>A p.Gly162Ser	BP_RS11355		ABC transporter substrate-binding protein
NC_002929	1080686	snp	T	C	C:20 T:0	CDS	-	499/1645	167/547	missense_variant c.499A>G p.Ser167Gly	BP_RS05165	lnt	apolipoprotein N-acyltransferase
NC_002929	1547488	snp	A	G	G:20 A:0	CDS	+	5/630	2/209	missense_variant c.5A>G p.Asn2Ser	BP_RS07340		molecular chaperone
NC_002929	3974871	del	GC	G	G:19 GC:0	CDS	+	505/815	169/270	frameshift_variant c.505delC p.Arg169fs	BP_RS18940		ABC transporter ATP-binding protein
NC_002929	1565529	snp	G	A	A:20 G:0	CDS	+	527/1095	176/364	missense_variant c.527G>A p.Arg176Lys	BP_RS07425		TRAP transporter substrate-binding protein
NC_002929	1117897	snp	A	G	G:20 A:0	CDS	-	529/1041	177/346	missense_variant c.529T>C p.Ser177Pro	BP_RS05335	pstS	phosphate ABC transporter substrate-binding protein PstS
NC_002929	2398173	snp	C	A	A:20 C:0	CDS	-	536/1698	179/565	missense_variant c.536G>T p.Arg179Leu	BP_RS11380		putative 2-aminoethylphosphonate ABC transporter permease subunit
NC_002929	3134427	del	CCGCCCGCACCTGGGCGGCGCGCTGGGCGCGG	C	C:14 CCGCCCGCACCTGGGCGGCGCGCTGGGCGCGG:0	CDS	+	544/708	182/235	frameshift_variant c.544_574delCCGCACCTGGGCGGCGCGCTGGGCGCGGCGC p.Pro182fs	BP_RS14795		ArsR/SmtB family transcription factor
NC_002929	3927872	snp	G	A	A:20 G:0	CDS	-	546/1599	182/532	synonymous_variant c.546C>T p.Pro182Pro	BP_RS18725		ATP-binding cassette domain-containing protein
NC_002929	3060324	snp	T	C	C:18 T:0	CDS	-	55/276	19/91	missense_variant c.55A>G p.Lys19Glu	BP_RS14480		hypothetical protein
NC_002929	3291143	ins	C	CCCGG	CCCGG:15 C:0	CDS	+	557/561	186/186	frameshift_variant c.553_556dupGCCG p.Asp186fs	BP_RS15535		cob(I)yrinic acid a,c-diamide adenosyltransferase
NC_002929	3410596	snp	C	G	G:20 C:0	CDS	+	578/783	193/260	missense_variant c.578C>G p.Pro193Arg	BP_RS16090		crotonase/enoyl-CoA hydratase family protein
NC_002929	2736088	snp	G	A	A:20 G:0	CDS	-	588/639	196/212	synonymous_variant c.588C>T p.Val196Val	BP_RS12980		DedA family protein
NC_002929	694521	snp	A	G	G:20 A:0	CDS	+	6/1083	2/360	synonymous_variant c.6A>G p.Lys2Lys	BP_RS03400	prfA	peptide chain release factor 1
NC_002929	3117316	del	TGCGGCGC	T	T:18 TGCGGCGC:0	CDS	-	603/1431	199/476	frameshift_variant c.597_603delGCGCCGC p.Arg200fs	BP_RS14705		MFS transporter
NC_002929	1613367	snp	T	G	G:20 T:0	CDS	+	604/888	202/295	missense_variant c.604T>G p.Trp202Gly	BP_RS07690		LysR substrate-binding domain-containing protein
NC_002929	2823595	snp	G	A	A:20 G:0	CDS	-	6126/7662	2042/2553	synonymous_variant c.6126C>T p.Gly2042Gly	BP_RS13390		hemagglutinin repeat-containing protein
NC_002929	2497937	snp	C	A	A:20 C:0	CDS	-	620/1311	207/436	missense_variant c.620G>T p.Cys207Phe	BP_RS11805		citrate synthase
NC_002929	4007734	snp	T	C	C:20 T:0	CDS	+	624/972	208/323	synonymous_variant c.624T>C p.Arg208Arg	BP_RS19145		ABC transporter permease
NC_002929	1381251	snp	C	G	G:20 C:0	CDS	-	625/888	209/295	missense_variant c.625G>C p.Ala209Pro	BP_RS06565		aldo/keto reductase
NC_002929	3123720	snp	C	A	A:20 C:0	CDS	-	637/1212	213/403	missense_variant c.637G>T p.Ala213Ser	BP_RS14740		ATP-binding protein
NC_002929	3890915	snp	A	G	G:20 A:0	CDS	+	65/766	22/254	missense_variant c.65A>G p.Gln22Arg	BP_RS18535	glcC	transcriptional regulator GlcC
NC_002929	1275983	snp	T	C	C:20 T:0	CDS	-	655/801	219/266	missense_variant c.655A>G p.Asn219Asp	BP_RS06030		DUF4198 domain-containing protein
NC_002929	3027750	snp	T	C	C:20 T:0	CDS	+	66/1110	22/369	synonymous_variant c.66T>C p.Ala22Ala	BP_RS14320		porin
NC_002929	662740	snp	T	C	C:20 T:0	CDS	-	660/1020	220/339	synonymous_variant c.660A>G p.Ser220Ser	BP_RS03275		Bug family tripartite tricarboxylate transporter substrate binding protein
NC_002929	285033	snp	T	C	C:20 T:0	CDS	+	68/1170	23/389	missense_variant c.68T>C p.Ile23Thr	BP_RS01430		S1C family serine protease
NC_002929	3991376	snp	C	T	T:20 C:0	CDS	+	681/684	227/227	synonymous_variant c.681C>T p.Cys227Cys	BP_RS19060	ptxC	pertussis toxin binding subunit S3
NC_002929	700292	snp	G	T	T:20 G:0	CDS	+	681/693	227/230	synonymous_variant c.681G>T p.Ala227Ala	BP_RS19725		FAD binding domain-containing protein
NC_002929	3846833	snp	G	A	A:20 G:0	CDS	+	681/987	227/328	synonymous_variant c.681G>A p.Val227Val	BP_RS18335	rpoA	DNA-directed RNA polymerase subunit alpha
NC_002929	3988941	snp	G	A	A:20 G:0	CDS	+	684/810	228/269	missense_variant c.684G>A p.Met228Ile	BP_RS19040	ptxA	pertussis toxin ADP-ribosyltransferase subunit S1
NC_002929	3596916	snp	A	G	G:20 A:0	CDS	-	69/486	23/161	synonymous_variant c.69T>C p.Phe23Phe	BP_RS17025		transposase
NC_002929	1707618	del	GCGCGCC	G	G:17 GCGCGCC:0	CDS	+	690/747	230/248	disruptive_inframe_deletion c.690_695delCGCGCC p.Ala231_Pro232del	BP_RS08095		ABC transporter ATP-binding protein
NC_002929	1885417	snp	G	T	T:20 G:0	CDS	-	707/1203	236/400	missense_variant c.707C>A p.Ala236Glu	BP_RS08955		amino acid aminotransferase
NC_002929	926293	snp	T	C	C:20 T:0	CDS	+	711/792	237/263	synonymous_variant c.711T>C p.Ile237Ile	BP_RS04420		GntR family transcriptional regulator
NC_002929	3313138	snp	G	A	A:20 G:0	CDS	-	721/1431	241/476	missense_variant c.721C>T p.Arg241Cys	BP_RS19665		UvrD-helicase domain-containing protein
NC_002929	1649623	snp	T	C	C:20 T:0	CDS	-	727/906	243/301	missense_variant c.727A>G p.Asn243Asp	BP_RS07850	dapA	4-hydroxy-tetrahydrodipicolinate synthase
NC_002929	1430754	snp	A	G	G:20 A:0	CDS	-	732/1041	244/346	synonymous_variant c.732T>C p.Thr244Thr	BP_RS06755		LacI family DNA-binding transcriptional regulator
NC_002929	1082960	snp	G	A	A:20 G:0	CDS	-	735/1023	245/340	synonymous_variant c.735C>T p.Thr245Thr	BP_RS05180		PhoH family protein
NC_002929	925252	snp	T	C	C:20 T:0	CDS	+	738/1056	246/351	synonymous_variant c.738T>C p.Arg246Arg	BP_RS04415		SDR family oxidoreductase
NC_002929	997017	snp	G	A	A:20 G:0	CDS	+	740/912	247/303	missense_variant c.740G>A p.Gly247Glu	BP_RS04765	cysM	cysteine synthase CysM
NC_002929	2025071	snp	T	A	A:20 T:0	CDS	+	753/804	251/267	missense_variant c.753T>A p.His251Gln	BP_RS09580		aspartate dehydrogenase
NC_002929	883816	snp	C	T	T:20 C:0	CDS	+	76/1485	26/494	missense_variant c.76C>T p.Leu26Phe	BP_RS04255	nuoN	NADH-quinone oxidoreductase subunit NuoN
NC_002929	3950021	snp	A	G	G:20 A:0	CDS	-	771/1608	257/535	synonymous_variant c.771T>C p.Phe257Phe	BP_RS18845	ctaD	cytochrome c oxidase subunit I
NC_002929	3404606	snp	A	G	G:20 A:0	CDS	-	777/1002	259/333	synonymous_variant c.777T>C p.Arg259Arg	BP_RS16060		branched-chain amino acid ABC transporter permease
NC_002929	2488085	snp	T	C	C:20 T:0	CDS	-	78/1104	26/367	synonymous_variant c.78A>G p.Gln26Gln	BP_RS11760		polyamine ABC transporter substrate-binding protein
NC_002929	1234866	snp	G	C	C:20 G:0	CDS	-	780/927	260/308	synonymous_variant c.780C>G p.Pro260Pro	BP_RS05815		LysR family transcriptional regulator
NC_002929	3039407	complex	CTG	GAT	GAT:14 CTG:0	CDS	-	8/2490	2/829	missense_variant c.6_8delCAGinsATC p.Asp2Glu	BP_RS14370		IS481-like element IS481 family transposase
NC_002929	2259917	snp	G	C	C:16 G:0	CDS	+	81/537	27/178	missense_variant c.81G>C p.Gln27His	BP_RS10680		GNAT family N-acetyltransferase
NC_002929	162223	snp	G	A	A:20 G:0	CDS	+	82/636	28/211	missense_variant c.82G>A p.Ala28Thr	BP_RS00845		SCP2 domain-containing protein
NC_002929	1098918	complex	TGGTGCGGT	CGGCTTCGGTCCCGGCGGCTTCGG	CGGCTTCGGTCCCGGCGGCTTCGG:12 TGGTGCGGT:0	CDS	+	828/2733	276/910	missense_variant&conservative_inframe_insertion c.828_836delTGGTGCGGTinsCGGCTTCGGTCCCGGCGGCTTCGG p.Ala278_Val279delinsPheGlyProGlyGlyPheGly	BP_RS05245	prn	pertactin autotransporter
NC_002929	2265235	ins	C	CCCTGGT	CCCTGGT:18 C:1	CDS	+	85/459	29/152	conservative_inframe_insertion c.84_85insGTCCTG p.Leu28_Ile29insValLeu	BP_RS10705		hypothetical protein
NC_002929	1134238	snp	C	A	A:10 C:0	CDS	-	867/951	289/316	missense_variant c.867G>T p.Gln289His	BP_RS05410		IS481-like element IS481 family transposase
NC_002929	2632911	snp	C	A	A:10 C:0	CDS	-	867/951	289/316	missense_variant c.867G>T p.Gln289His	BP_RS12445		IS481-like element IS481 family transposase
NC_002929	1748290	complex	CCCGA	GCCGG	GCCGG:19 CCCGA:0	CDS	+	868/3075	290/1024	missense_variant c.868_872delCCCGAinsGCCGG p.ProAsp290AlaGly	BP_RS08275	sphB2	autotransporter SphB2
NC_002929	220937	snp	G	A	A:20 G:0	CDS	+	870/2943	290/980	synonymous_variant c.870G>A p.Leu290Leu	BP_RS01105	ppc	phosphoenolpyruvate carboxylase
NC_002929	3241138	snp	T	G	G:20 T:0	CDS	+	879/1113	293/370	synonymous_variant c.879T>G p.Leu293Leu	BP_RS15280	hppD	4-hydroxyphenylpyruvate dioxygenase
NC_002929	667028	snp	G	A	A:20 G:0	CDS	-	88/1275	30/424	stop_gained c.88C>T p.Gln30*	BP_RS03295		flavin-containing monooxygenase
NC_002929	417496	snp	A	C	C:20 A:0	CDS	+	881/1233	294/410	missense_variant c.881A>C p.Asp294Ala	BP_RS02110		CaiB/BaiF CoA transferase family protein
NC_002929	4068650	snp	C	T	T:20 C:0	CDS	-	883/1017	295/338	missense_variant c.883G>A p.Gly295Ser	BP_RS19420		ABC transporter ATP-binding protein
NC_002929	3401673	snp	A	C	C:20 A:0	CDS	-	886/1335	296/444	missense_variant c.886T>G p.Leu296Val	BP_RS16045		phenylacetate--CoA ligase family protein
NC_002929	3207045	snp	T	G	G:20 T:0	CDS	-	887/987	296/328	missense_variant c.887A>C p.Gln296Pro	BP_RS15135		M23 family metallopeptidase
NC_002929	1410779	snp	G	A	A:11 G:0	CDS	+	888/951	296/316	synonymous_variant c.888G>A p.Gly296Gly	BP_RS06665		IS481-like element IS481 family transposase
NC_002929	2581557	snp	T	C	C:20 T:0	CDS	-	918/1230	306/409	synonymous_variant c.918A>G p.Pro306Pro	BP_RS12205	fabF	beta-ketoacyl-ACP synthase II
NC_002929	2258898	snp	C	T	T:15 C:0	CDS	-	922/951	308/316	missense_variant c.922G>A p.Glu308Lys	BP_RS10675		IS481-like element IS481 family transposase
NC_002929	2891938	snp	A	G	G:14 A:0	CDS	+	922/951	308/316	missense_variant c.922A>G p.Lys308Glu	BP_RS13680		IS481-like element IS481 family transposase
NC_002929	4015848	snp	G	A	A:15 G:0	CDS	+	922/951	308/316	missense_variant c.922G>A p.Glu308Lys	BP_RS19185		IS481-like element IS481 family transposase
NC_002929	3421372	snp	G	A	A:20 G:0	CDS	+	932/1262	311/419	stop_gained c.932G>A p.Trp311*	BP_RS16135		3-oxoacyl-[acyl-carrier-protein] synthase III C-terminal domain-containing protein
NC_002929	2111898	ins	G	GC	GC:19 G:0	CDS	+	94/986	32/327	frameshift_variant c.93dupC p.Trp32fs	BP_RS09970		type II secretion system F family protein
NC_002929	115891	snp	T	A	A:10 T:0	CDS	+	947/1017	316/338	missense_variant c.947T>A p.Leu316Gln	BP_RS00620		IS110-like element IS1663 family transposase
NC_002929	3442544	snp	T	A	A:10 T:0	CDS	-	947/1017	316/338	missense_variant c.947A>T p.Gln316Leu	BP_RS16245		IS110-like element IS1663 family transposase
NC_002929	2393637	snp	G	C	C:16 G:0	CDS	-	947/951	316/316	missense_variant c.947C>G p.Thr316Ser	BP_RS11360		IS481-like element IS481 family transposase
NC_002929	2356417	snp	T	C	C:20 T:0	CDS	-	949/2442	317/813	missense_variant c.949A>G p.Lys317Glu	BP_RS11145		MFS transporter
NC_002929	3793608	ins	C	CGGA	CGGA:19 C:0	CDS	-	955/1224	319/407	conservative_inframe_insertion c.955_956insTCC p.Trp319delinsPheArg	BP_RS18025	phaZ	polyhydroxyalkanoate depolymerase
NC_002929	2356411	snp	T	C	C:20 T:0	CDS	-	955/2442	319/813	missense_variant c.955A>G p.Asn319Asp	BP_RS11145		MFS transporter
NC_002929	3555632	snp	C	T	T:20 C:0	CDS	+	960/1443	320/480	synonymous_variant c.960C>T p.Ser320Ser	BP_RS16760	pyk	pyruvate kinase
NC_002929	365461	del	GC	G	G:16 GC:0	CDS	+	970/975	324/324	frameshift_variant c.970delC p.Arg324fs	BP_RS01845		beta-propeller fold lactonase family protein
NC_002929	3193746	snp	A	G	G:20 A:0	CDS	+	976/1884	326/627	missense_variant c.976A>G p.Thr326Ala	BP_RS15070		ribonuclease catalytic domain-containing protein
NC_002929	3347952	snp	C	T	T:20 C:0	CDS	-	99/612	33/203	synonymous_variant c.99G>A p.Val33Val	BP_RS15795		BPTD_3102 family carboxylase-like protein
NC_002929	153714	del	AG	A	A:18 AG:0	CDS	+			intragenic_variant n.153715delG	BP_RS00800		LysR family transcriptional regulator
NC_002929	3619407	snp	T	C	C:20 T:0	regulatory	-			intragenic_variant n.3619407T>C
NC_002929	36857	snp	A	G	G:20 A:0
NC_002929	50044	snp	C	G	G:16 C:0
NC_002929	50111	snp	C	A	A:10 C:0
NC_002929	52491	snp	A	G	G:20 A:0
NC_002929	122104	complex	TC	GT	GT:10 TC:0
NC_002929	136138	complex	GTT	ATC	ATC:10 GTT:0
NC_002929	147898	complex	GGGACGGC	ACGG	ACGG:18 GGGACGGC:0
NC_002929	167280	ins	A	AG	AG:20 A:0
NC_002929	174270	complex	CCCC	ACCT	ACCT:11 CCCC:0
NC_002929	193055	del	ACGCGC	A	A:17 ACGCGC:0
NC_002929	278278	complex	AGTT	GGGG	GGGG:10 AGTT:0
NC_002929	287110	complex	GGGG	AGGT	AGGT:11 GGGG:0
NC_002929	301692	complex	GT	TC	TC:10 GT:0
NC_002929	302198	complex	ACCT	CCCC	CCCC:10 ACCT:0
NC_002929	399747	complex	AAC	GAT	GAT:10 AAC:0
NC_002929	427027	snp	T	G	G:11 T:0
NC_002929	443453	snp	G	A	A:11 G:0
NC_002929	447501	complex	GGT	ATC	ATC:10 GGT:0
NC_002929	511992	snp	A	G	G:20 A:0
NC_002929	514171	snp	G	A	A:20 G:0
NC_002929	525132	snp	T	C	C:11 T:0
NC_002929	617175	ins	C	CG	CG:16 C:0
NC_002929	691452	snp	T	C	C:10 T:0
NC_002929	756515	snp	A	C	C:11 A:0
NC_002929	835998	snp	G	A	A:17 G:0
NC_002929	868944	complex	TC	GT	GT:11 TC:0
NC_002929	896887	snp	T	C	C:20 T:0
NC_002929	907217	snp	C	A	A:11 C:0
NC_002929	928922	complex	AC	GA	GA:10 AC:0
NC_002929	1055337	complex	GGGG	AGGT	AGGT:10 GGGG:0
NC_002929	1063386	snp	A	G	G:19 A:0
NC_002929	1077844	snp	C	T	T:13 C:0
NC_002929	1087344	ins	T	TA	TA:19 T:0
NC_002929	1129389	snp	C	A	A:10 C:0
NC_002929	1135135	snp	T	G	G:11 T:0
NC_002929	1170424	complex	AC	GA	GA:11 AC:0
NC_002929	1175785	snp	G	T	T:11 G:0
NC_002929	1176546	snp	A	G	G:20 A:0
NC_002929	1194527	snp	G	T	T:10 G:0
NC_002929	1222400	snp	A	C	C:11 A:0
NC_002929	1264340	snp	T	C	C:20 T:0
NC_002929	1286707	snp	C	T	T:11 C:0
NC_002929	1343336	complex	ATC	GGT	GGT:10 ATC:0
NC_002929	1360456	snp	A	C	C:11 A:0
NC_002929	1426476	del	GA	G	G:19 GA:0
NC_002929	1472314	complex	TC	GT	GT:10 TC:0
NC_002929	1488723	del	GC	G	G:20 GC:0
NC_002929	1488746	del	CG	C	C:19 CG:0
NC_002929	1519199	snp	G	T	T:20 G:0
NC_002929	1626880	snp	G	C	C:20 G:0
NC_002929	1627128	del	GC	G	G:19 GC:0
NC_002929	1627133	ins	G	GCT	GCT:19 G:0
NC_002929	1635654	complex	TC	GT	GT:10 TC:0
NC_002929	1647526	del	GCCCC	G	G:19 GCCCC:0
NC_002929	1672514	complex	GAC	AA	AA:9 GAC:0
NC_002929	1682748	complex	GGGTC	AGGTT	AGGTT:10 GGGTC:0
NC_002929	1739396	complex	GACCC	AACCT	AACCT:11 GACCC:0
NC_002929	1743738	snp	T	C	C:11 T:0
NC_002929	1795894	snp	C	A	A:11 C:0
NC_002929	1818781	complex	AA	CC	CC:11 AA:0
NC_002929	1931433	snp	A	G	G:20 A:0
NC_002929	1936041	complex	GGGG	AGGT	AGGT:11 GGGG:0
NC_002929	2208358	del	CT	C	C:19 CT:0
NC_002929	2241646	ins	T	TGTGAACTGTC	TGTGAACTGTC:13 T:0
NC_002929	2242612	snp	G	T	T:11 G:0
NC_002929	2282042	complex	GT	TC	TC:10 GT:0
NC_002929	2338766	snp	G	T	T:11 G:0
NC_002929	2394614	complex	TC	GT	GT:10 TC:0
NC_002929	2421479	snp	T	G	G:11 T:0
NC_002929	2731525	snp	G	T	T:16 G:0
NC_002929	2849677	snp	A	G	G:20 A:0
NC_002929	2870692	snp	T	G	G:11 T:0
NC_002929	2886757	del	AC	A	A:19 AC:0
NC_002929	3041130	ins	G	GA	GA:19 G:0
NC_002929	3070796	snp	T	C	C:20 T:0
NC_002929	3125619	complex	GA	AG	AG:19 GA:0
NC_002929	3161770	snp	C	T	T:20 C:0
NC_002929	3162546	snp	A	C	C:11 A:0
NC_002929	3183875	del	AC	A	A:19 AC:0
NC_002929	3196522	snp	T	C	C:10 T:0
NC_002929	3232343	ins	T	TC	TC:18 T:0
NC_002929	3239465	snp	T	C	C:20 T:0
NC_002929	3248011	snp	C	A	A:11 C:0
NC_002929	3263622	snp	A	C	C:20 A:0
NC_002929	3268291	complex	GT	TC	TC:10 GT:0
NC_002929	3347400	snp	G	A	A:20 G:0
NC_002929	3370669	snp	A	G	G:20 A:0
NC_002929	3427748	snp	C	T	T:15 C:0
NC_002929	3477794	snp	T	C	C:10 T:0
NC_002929	3497812	complex	AG	GA	GA:11 AG:0
NC_002929	3598602	complex	GGGTC	AGGTT	AGGTT:10 GGGTC:0
NC_002929	3602441	complex	GT	TC	TC:10 GT:0
NC_002929	3635531	complex	GCG	C	C:19 GCG:0
NC_002929	3645025	snp	T	C	C:18 T:0
NC_002929	3665863	ins	A	AG	AG:19 A:0
NC_002929	3688162	del	GGGGGCAT	G	G:18 GGGGGCAT:0
NC_002929	3688175	snp	T	G	G:19 T:0
NC_002929	3806689	complex	GACCC	AACCT	AACCT:11 GACCC:0
NC_002929	3824628	snp	G	A	A:11 G:0
NC_002929	3846122	ins	C	CG	CG:20 C:0
NC_002929	3932899	snp	A	T	T:20 A:0
NC_002929	3957159	snp	C	T	T:20 C:0
NC_002929	3988168	snp	G	A	A:20 G:0
NC_002929	4010389	snp	G	A	A:11 G:0
NC_002929	4049188	complex	ACT	CCC	CCC:10 ACT:0
