# Supplementary material for: In vivo RNA-seq and infection model reveal the different infection and immune characteristics of B. pertussis strains in China
Source: Front Cell Infect Microbiol. 2025 Jun 11;15:1547751. doi: 10.3389/fcimb.2025.1547751 (PMC12187765; doi:10.3389/fcimb.2025.1547751)
Supplement: Supplementary file 14 [file Table4.xlsx]

## Sheet: Sheet1
Supplementary Table 4.The number of each IS elements in the BP-L1 to BP-L4 and reference strains
	BP-L1	BP-L2	BP-L3	BP-L4	CS	Tohama I
IS1663	16	17	17	16	18	17
IS481	249	252	252	253	236	230
IS1002	6	6	6	6	4	5
IS:Insertion Sequence
