# Supplementary material for: In vivo RNA-seq and infection model reveal the different infection and immune characteristics of B. pertussis strains in China
Source: Front Cell Infect Microbiol. 2025 Jun 11;15:1547751. doi: 10.3389/fcimb.2025.1547751 (PMC12187765; doi:10.3389/fcimb.2025.1547751)
Supplement: Supplementary file 15 [file Table5.xlsx]

## Sheet: IS481
Supplementary Table 5. The insertion position and function of IS481 in the genome of BP-L1 to BP-L4
Insert type	GeneID	Insert location	Swissprot_annotation	kegg_annotation	eggNOG_annotation	Pfam_annotation
BP-L1 IS481	GE001853	CDS	--	--	--	--
	GE002474	CDS	--	--	COG3264|mechanosensitive ion channel	--
	GE002623	CDS	Uncharacterized protein YeaO	--	COG3189|MarR family Transcriptional regulator	DUF488
	GE003145	CDS	1,2-phenylacetyl-CoA epoxidase, subunit E	K02613|ring-1,2-phenylacetyl-CoA epoxidase subunit PaaE	COG1018|Is involved in NO detoxification in an aerobic process, termed nitric oxide dioxygenase (NOD) reaction that utilizes O(2) and NAD(P)H to convert NO to nitrate, which protects the bacterium from various noxious nitrogen compounds. Therefore, plays a central role in the inducible response to nitrosative stress (By similarity)	NAD_binding_1;Fer2;FAD_binding_6
	GE003331	CDS	--	--	--	--
	GE000924	promoter	--	--	NOG00986|Transposase	LZ_Tnp_IS481;HTH_23;HTH_28;HTH_29;HTH_32;HTH_38
	GE001310	promoter	--	--	NOG00986|Transposase	LZ_Tnp_IS481;HTH_23;HTH_28;HTH_29;HTH_32;HTH_38
	GE001843	promoter	--	--	NOG00986|Transposase	LZ_Tnp_IS481;HTH_23;HTH_28;HTH_29;HTH_32;HTH_38
	GE002921	promoter	--	--	NOG00986|Transposase	LZ_Tnp_IS481;HTH_23;HTH_28;HTH_29;HTH_32;HTH_38
	GE003919	promoter	--	--	NOG00986|Transposase	LZ_Tnp_IS481;HTH_23;HTH_28;HTH_29;HTH_32;HTH_38
BP-L2 IS481	GE001849	CDS	--	--	--	--
	GE002467	CDS	--	--	COG3264|mechanosensitive ion channel	--
	GE002640	CDS	Uncharacterized protein YeaO	--	COG3189|MarR family Transcriptional regulator	DUF488
	GE003177	CDS	1,2-phenylacetyl-CoA epoxidase, subunit E	K02613|ring-1,2-phenylacetyl-CoA epoxidase subunit PaaE	COG1018|Is involved in NO detoxification in an aerobic process, termed nitric oxide dioxygenase (NOD) reaction that utilizes O(2) and NAD(P)H to convert NO to nitrate, which protects the bacterium from various noxious nitrogen compounds. Therefore, plays a central role in the inducible response to nitrosative stress (By similarity)	NAD_binding_1;Fer2;FAD_binding_6
	GE003361	CDS	--	--	--	--
	GE003891	promoter	--	--	NOG00986|Transposase	LZ_Tnp_IS481;HTH_23;HTH_28;HTH_29;HTH_32;HTH_38
	GE000156	promoter	--	--	NOG00986|Transposase	LZ_Tnp_IS481;HTH_23;HTH_28;HTH_29;HTH_32;HTH_38
	GE000749	promoter	--	--	NOG00986|Transposase	LZ_Tnp_IS481;HTH_23;HTH_28;HTH_29;HTH_32;HTH_38
	GE001053	promoter	--	--	NOG00986|Transposase	LZ_Tnp_IS481;HTH_23;HTH_28;HTH_29;HTH_32;HTH_38
	GE003646	promoter	--	--	NOG00986|Transposase	LZ_Tnp_IS481;HTH_23;HTH_28;HTH_29;HTH_32;HTH_38
BP-L3 IS481	GE000674	CDS	--	--	--	--
	GE000851	CDS	1,2-phenylacetyl-CoA epoxidase, subunit E	K02613|ring-1,2-phenylacetyl-CoA epoxidase subunit PaaE	COG1018|Is involved in NO detoxification in an aerobic process, termed nitric oxide dioxygenase (NOD) reaction that utilizes O(2) and NAD(P)H to convert NO to nitrate, which protects the bacterium from various noxious nitrogen compounds. Therefore, plays a central role in the inducible response to nitrosative stress (By similarity)	NAD_binding_1;Fer2;FAD_binding_6
	GE001657	CDS	--	--	COG3264|mechanosensitive ion channel	--
	GE001830	CDS	Uncharacterized protein YeaO	--	COG3189|MarR family Transcriptional regulator	DUF488
	GE002141	CDS	--	--	--	--
	GE000657	promoter	--	--	NOG00986|Transposase	LZ_Tnp_IS481;HTH_23;HTH_28;HTH_29;HTH_32;HTH_38
	GE001375	promoter	--	--	NOG00986|Transposase	LZ_Tnp_IS481;HTH_23;HTH_28;HTH_29;HTH_32;HTH_38
	GE002677	promoter	--	--	NOG00986|Transposase	rve;LZ_Tnp_IS481;rve_3;HTH_23;HTH_28;HTH_29;HTH_32;HTH_38
BP-L4 IS481	GE002239	CDS	--	--	--	--
	GE002538	CDS	Uncharacterized protein YeaO	--	COG3189|MarR family Transcriptional regulator	DUF488
	GE002686	CDS	--	--	COG3264|mechanosensitive ion channel	--
	GE003514	CDS	1,2-phenylacetyl-CoA epoxidase, subunit E	K02613|ring-1,2-phenylacetyl-CoA epoxidase subunit PaaE	COG1018|Is involved in NO detoxification in an aerobic process, termed nitric oxide dioxygenase (NOD) reaction that utilizes O(2) and NAD(P)H to convert NO to nitrate, which protects the bacterium from various noxious nitrogen compounds. Therefore, plays a central role in the inducible response to nitrosative stress (By similarity)	NAD_binding_1;Fer2;FAD_binding_6
	GE003698	CDS	--	--	--	--
	GE000816	promoter	--	--	NOG00986|Transposase	LZ_Tnp_IS481;HTH_23;HTH_28;HTH_29;HTH_32;HTH_38
	GE001534	promoter	--	--	NOG00986|Transposase	rve;LZ_Tnp_IS481;rve_3;HTH_23;HTH_28;HTH_29;HTH_32;HTH_38
	GE002052	promoter	--	--	NOG00986|Transposase	rve;rve_3
	GE002082	promoter	--	--	NOG00986|Transposase	rve;LZ_Tnp_IS481;rve_3;HTH_23;HTH_28;HTH_29;HTH_32
	GE002851	promoter	--	--	NOG00986|Transposase	rve;LZ_Tnp_IS481;rve_3;HTH_23;HTH_28;HTH_29;HTH_32;HTH_38
	GE003121	promoter	--	--	NOG00986|Transposase	rve;LZ_Tnp_IS481;rve_3;HTH_23;HTH_28;HTH_29;HTH_32;HTH_38
	GE003573	promoter	--	--	NOG00986|Transposase	rve;LZ_Tnp_IS481;rve_3;HTH_23;HTH_28;HTH_29;HTH_32;HTH_38
	GE004002	promoter	--	--	NOG00986|Transposase	LZ_Tnp_IS481;HTH_23;HTH_28;HTH_29;HTH_32;HTH_38
