# Supplementary material for: In vivo RNA-seq and infection model reveal the different infection and immune characteristics of B. pertussis strains in China
Source: Front Cell Infect Microbiol. 2025 Jun 11;15:1547751. doi: 10.3389/fcimb.2025.1547751 (PMC12187765; doi:10.3389/fcimb.2025.1547751)
Supplement: Supplementary file 16 [file Table6.xlsx]

## Sheet: all.data.stat
Supplementary Table 6. Summary of the quality of raw data for in vivo RNA-seq
Sample	Raw Reads Number	Clean Reads Number(%)	Error rate(%)	Q20(%)	Q30(%)	GC content(%)
CS-1	103628	103572	0.04	97.33	93.03	65.83
CS-2	92858	92822	0.02	97.25	92.85	65.72
CS-3	42862	42842	0.03	97.21	92.78	65.59
CS-4	79150	79122	0.03	97.32	93.03	65.8
BP-L1-1	219900	219802	0.04	97.63	93.33	65.32
BP-L1-2	182614	182524	0.04	97.61	93.26	65.9
BP-L1-3	393018	392908	0.02	97.83	93.77	65.41
BP-L1-4	435982	435738	0.04	97.22	92.41	65.84
BP-L2-1	40322	40306	0.02	97.36	93.07	65.82
BP-L2-2	75526	75484	0.05	97.19	92.73	65.98
BP-L2-3	104318	104268	0.03	97.33	93.03	65.95
BP-L2-4	96214	96162	0.04	97.29	93	66
Supplementary Table 6. Summary of the quality of raw data for in vitro RNA-seq
Sample	Raw Reads Number	Clean Reads Number(%)	Error rate(%)	Q20(%)	Q30(%)	GC content(%)
BP-L1-1	13783112	13518458	0.03	97.41	93.16	63.69
BP-L1-2	12941584	12750944	0.03	97.56	93.39	63.78
BP-L1-3	14004624	13799138	0.03	97.62	93.54	63.64
BP-L2-1	13250324	13038704	0.03	97.61	93.53	62.01
BP-L2-2	11092782	10936726	0.03	97.49	93.17	61.94
BP-L2-3	14173838	13988404	0.03	97.72	93.7	61.97
CS-1	11133398	10944066	0.03	97.67	93.64	63.03
CS-2	11329744	11169422	0.03	97.83	93.87	58.34
CS-3	10661864	10515980	0.03	97.67	93.58	62.59
