# Supplementary material for: In vivo RNA-seq and infection model reveal the different infection and immune characteristics of B. pertussis strains in China
Source: Front Cell Infect Microbiol. 2025 Jun 11;15:1547751. doi: 10.3389/fcimb.2025.1547751 (PMC12187765; doi:10.3389/fcimb.2025.1547751)
Supplement: Supplementary file 17 [file Table7.xlsx]

## Sheet: 逻辑1全
Supplementary Table 7. The in vivo RNAseq results for gene expression differences in all comparisons
gene_id	gene_symbol	CS	BP-L1	BP-L2	CS vs BP-L1			CS vs BP-L2			BP-L1 vs BP-L2			Description	Pathway
					log2 Fold Change	p-value	q-value	log2 Fold Change	p-value	q-value	log2 Fold Change	p-value	q-value
EQ877_RS03370	--	819.915	298.092	741.305	-1.45971	0.000729218775075589	0.0427469301080285	-0.145407	0.730706340573655	1	1.31430716458597	0.002516281834217	0.0689927945348281	NMT1/THI5-like protein [Bordetella bronchiseptica MBORD595] [Bordetella bronchiseptica]	-
EQ877_RS11940	potH	0	114.453	63.82	16.8043894506394	0.000773067645256749	0.0443740828377374	15.9617209881667	0.125182796286579	1	-0.842668	0.335541858775408	0.827214898823085	ABC transporter permease subunit [Bordetella parapertussis]	ko02010//ABC transporters
EQ877_RS00885	VC_0136	54.495	406.152	114.955	2.89782575307518	0.000833942446799811	0.0470135054383393	1.07687344625947	0.779647683627617	1	-1.82095	0.0100261966107586	0.154061069872633	LysE family transporter [Bordetella pertussis]	-
EQ877_RS07500	leuC	1039.45	2452.9	1265.78	1.23866258708426	0.000639561076333521	0.0391657171223797	0.284202224583683	0.359248524542761	1	-0.95446	0.00684963879988792	0.13043173629756	3-isopropylmalate dehydratase large subunit [Bordetella pertussis]	ko01100//Metabolic pathways;ko01110//Biosynthesis of secondary metabolites;ko01230//Biosynthesis of amino acids;ko01210//2-Oxocarboxylic acid metabolism;ko00290//Valine, leucine and isoleucine biosynthesis;ko00660//C5-Branched dibasic acid metabolism
EQ877_RS01010	gcvT	1738.48	683.553	1276.28	-1.34671	0.000338135099778413	0.025416488333344	-0.445891	0.197327798081811	1	0.900815168393184	0.0137561141233702	0.18517845935306	glycine cleavage system aminomethyltransferase GcvT [Bordetella pertussis]	ko01100//Metabolic pathways;ko01110//Biosynthesis of secondary metabolites;ko01200//Carbon metabolism;ko00630//Glyoxylate and dicarboxylate metabolism;ko00260//Glycine, serine and threonine metabolism;ko00670//One carbon pool by folate
EQ877_RS15220	--	375.252	38.215	222.215	-3.29565	0.000396052287492542	0.0284401043814324	-0.755905	0.42577445360489	1	2.53974526962767	0.00756286739195016	0.13603307030165	lipoprotein [Bordetella pertussis]	-
EQ877_RS14980	cyoB	122.082	414.755	369.038	1.76440296238918	0.000396377761413691	0.0284401043814324	1.59591101315349	0.00157592772793808	0.167766788364288	-0.168492	0.691848515957901	1	cytochrome o ubiquinol oxidase subunit I [Bordetella pertussis]	ko01100//Metabolic pathways;ko00190//Oxidative phosphorylation
EQ877_RS07295	smpB	333.933	1356.91	989.795	2.02269927637515	0.000429206735374286	0.0301112369683694	1.56757324376261	0.00736234074565011	0.461066589196338	-0.455126	0.311046333171541	0.811050098620088	RecName: Full=SsrA-binding protein; AltName: Full=Small protein B [Bordetella pertussis Tohama I] [Bordetella pertussis]	-
EQ877_RS00980	--	776.087	179.873	334.488	-2.10924	0.000286656350323102	0.0232044640505137	-1.21427	0.0511162596923534	1	0.894977662018091	0.218800531009844	0.73633262066664	Uncharacterised protein [Bordetella pertussis]	-
EQ877_RS05760	fhuA	66.79	0	0	-16.0273	4.50655469272166e-05	0.00526933080182307	-16.0273	0.000647706717174798	0.088500290537611	0	1	1	TonB-dependent siderophore receptor [Bordetella bronchiseptica]	-
EQ877_RS11700	ghrA	652.717	161.673	430.967	-2.01338	4.3404948589304e-05	0.00526933080182307	-0.59888	0.21352150616786	1	1.41450477565731	0.00354793021770738	0.0843858762893578	glyoxylate/hydroxypyruvate reductase A [Bordetella pertussis]	ko01100//Metabolic pathways;ko01110//Biosynthesis of secondary metabolites;ko01120//Microbial metabolism in diverse environments;ko00620//Pyruvate metabolism;ko00630//Glyoxylate and dicarboxylate metabolism;ko00260//Glycine, serine and threonine metabolism
EQ877_RS12465	BP2452	246.27	989.212	631.865	2.00603957717866	4.47740708592338e-05	0.00526933080182307	1.35937546185373	0.0100436788064199	0.548932699856331	-0.646664	0.140505239431794	0.631868716295097	PF03883 family protein, partial [Bordetella pertussis 2250905] [Bordetella pertussis]	-
EQ877_RS06895	tcyL	645.105	75.685	111.455	-3.09145	3.27559445083735e-06	0.00086175430677446	-2.53307	0.00188855115234132	0.189232825464601	0.558382032897694	0.745418857655605	1	ABC transporter, permease protein [Bordetella bronchiseptica 99-R-0433] [Bordetella bronchiseptica]	ko02010//ABC transporters
EQ877_RS14685	bugT	688.558	104.445	361.837	-2.72083	3.85088653556233e-06	0.000935172984059251	-0.928235	0.044123294998152	1	1.7926	0.00214600442007514	0.0641856883052566	tripartite tricarboxylate transporter substrate binding protein [Bordetella bronchiseptica]	-
EQ877_RS04665	--	193.947	0	0	-17.5653	9.962778833503e-06	0.00184495204476297	-17.5653	0.000397145977392551	0.0596910404021004	0	1	1	TrmB family transcriptional regulator [Bordetella bronchiseptica]	-
EQ877_RS12680	--	2692.64	0	229.643	-21.3606	9.73545063339329e-06	0.00184495204476297	-3.55156	0.0575533839794468	1	17.8090301411244	0.00235909116021849	0.0663494388811449	IS481 family transposase [Bordetella pertussis]	-
EQ877_RS10420	--	247.945	1344.97	475.072	2.43948731892802	1.0199421567712e-05	0.00184495204476297	0.938127564863458	0.14952712641561	1	-1.50136	0.00412726903367928	0.0936000221270391	ABC transporter, quaternary amine uptake transporter family, substrate-binding protein [Bordetella bronchiseptica OSU553] [Bordetella bronchiseptica]	ko02010//ABC transporters
EQ877_RS05780	--	2879.57	0	0	-21.4574	1.81563341625719e-05	0.00293326680093708	-21.4574	0.000386779363216401	0.0596910404021004	0	1	1	IS481 family transposase [Bordetella pertussis]	-
EQ877_RS18005	--	1064.78	0.045	0	-14.5303	2.4920949473039e-05	0.00374644940411354	-20.0221	0.000374996479525531	0.0596910404021004	-5.49185	1	1	IS481 family transposase [Bordetella pertussis]	-
EQ877_RS15360	Chac1	1694.65	378.353	887.76	-2.16319	3.40726664618546e-05	0.00488942763727614	-0.932748	0.0639804138715892	1	1.23043872838983	0.0194802152325487	0.231397773179128	ChaC-like protein [Bordetella pertussis CHLA-11] [Bordetella pertussis]	ko01100//Metabolic pathways;ko00480//Glutathione metabolism
EQ877_RS08660	HI_0722	847.915	159.662	211.518	-2.40889	5.48259973617577e-05	0.00615792297053726	-2.00314	0.0023732386911488	0.205577229915622	0.405751524205966	0.704564845309159	1	YigZ family protein [Bordetella pertussis]	-
EQ877_RS14675	--	683.893	121.625	260.613	-2.49133	8.44047088439597e-05	0.00807471714607215	-1.39186	0.0364875260857362	1	1.09946647788478	0.300562208824564	0.801091696376401	cysteine dioxygenase type I domain protein [Bordetella pertussis CHLA-11] [Bordetella pertussis]	-
EQ877_RS05420	pstS	908.872	258.58	803.73	-1.81347	0.000135036467595901	0.0120726425789845	-0.177367	0.819299452000876	1	1.63610023940434	0.00256505402093439	0.0696544841891666	phosphate ABC transporter substrate-binding protein PstS [Bordetella pertussis]	ko02010//ABC transporters;ko02020//Two-component system
EQ877_RS04980	mexB	97.64	429.163	364.127	2.13597981941439	0.0130341613083736	0.239237484014741	1.89889950131819	4.79010612417493e-05	0.0143990590092698	-0.23708	0.762609074068178	1	efflux RND transporter permease subunit [Bordetella pertussis]	-
EQ877_RS00050	tuf1	3056.38	6026.45	2632.26	0.979485077740425	0.0142775902873958	0.249776258451655	-0.215523	0.403460535847681	1	-1.19501	0.00118101706482392	0.046197762124964	RecName: Full=Elongation factor Tu; Short=EF-Tu [Bordetella bronchiseptica RB50] [Bordetella bronchiseptica]	ko04626//Plant-pathogen interaction
EQ877_RS00460	spsC	222.898	87.35	323.615	-1.3515	0.0473649909225242	0.442400225865115	0.537898044675921	0.432917330960904	1	1.88939887196091	0.000509235245866478	0.0272240759817533	lipopolysaccharide biosynthesis protein [Bordetella pertussis CS] [Bordetella pertussis]	ko01100//Metabolic pathways;ko02020//Two-component system;ko00520//Amino sugar and nucleotide sugar metabolism
EQ877_RS00595	dsbA	898.232	324.858	1408.13	-1.46728	0.0072787351685121	0.175719623368383	0.648619703193544	0.155054484073279	1	2.11590161295561	9.2434681446327e-07	0.000363961558194912	thiol:disulfide interchange protein DsbA/DsbL [Bordetella pertussis]	-
EQ877_RS00880	rhlE	694.462	1396.35	537.085	1.00768673954582	0.0162814735039902	0.266324413741435	-0.370746	0.389169577655147	1	-1.37843	0.000929470754888781	0.0385241168144692	DEAD/DEAH box helicase [Bordetella pertussis]	ko03018//RNA degradation
EQ877_RS01005	gufA	718.985	257.382	968.832	-1.48205	0.00126851548375328	0.0645919900356306	0.430285589413005	0.307464470599719	1	1.91233329691723	1.16276729427408e-05	0.00215453939821373	ZIP family metal transporter [Bordetella pertussis]	-
EQ877_RS01060	secD	1402.36	565.68	1453.93	-1.30979	0.00667016599731907	0.16846171242829	0.0521037236707799	1	1	1.36189726162242	0.00103930496878766	0.041738254156066	preprotein translocase subunit SecD [Bordetella pertussis]	-
EQ877_RS01775	fecR	906.997	523.082	1250.52	-0.79406	0.0541203154940029	0.460533250713119	0.463357651921955	0.164484962313959	1	1.25741772141051	0.000716830664563227	0.0322573799053452	DUF4880 domain-containing protein [Bordetella bronchiseptica]	ko02020//Two-component system
EQ877_RS02465	lldD	1933.24	1009.27	2266.68	-0.937709	0.00728962831141511	0.175719623368383	0.229561572764751	0.414994726844556	1	1.16727014727223	0.000247025750580093	0.0169158937897237	alpha-hydroxy-acid oxidizing protein [Bordetella pertussis]	ko01100//Metabolic pathways;ko00620//Pyruvate metabolism
EQ877_RS02510	rnpA	31.7175	347.06	0	3.45183413239437	0.00248215899205708	0.0921903051520493	-14.953	1	1	-18.4048	0.000731579639641564	0.0324574065474778	RecName: Full=Ribonuclease P protein component; Short=RNase P protein; Short=RNaseP protein; AltName: Full=Protein C5 [Bordetella pertussis Tohama I] [Bordetella pertussis]	-
EQ877_RS02935	--	160.26	21.115	169.417	-2.92407	0.00326999376275061	0.106426498030966	0.0801685239094364	1	1	3.0042427534644	0.000492375263307056	0.0272240759817533	XdhC family protein [Bordetella pertussis]	-
EQ877_RS03025	--	127.162	0	208.312	-16.9563	0.00920588560453664	0.189954123225635	0.712076127251024	0.543043513389938	1	17.6683898867723	0.000904945294564816	0.0380077023717223	TRAP transporter small permease subunit [Bordetella pertussis]	-
EQ877_RS03030	dctM	72.4525	0	262.53	-16.1447	0.0126642279657002	0.234644787166091	1.85737491631751	0.0750912645306237	1	18.0021227672279	4.21433321141488e-08	1.8964499451367e-05	TRAP transporter large permease subunit [Bordetella pertussis]	-
EQ877_RS03765	obg	340.045	818.227	220.8	1.26677634725696	0.00745848258833174	0.175719623368383	-0.622986	0.260087534231952	1	-1.88976	0.000175084757136291	0.0137879246244829	RecName: Full=GTPase Obg; AltName: Full=GTP-binding protein Obg [Bordetella pertussis Tohama I] [Bordetella pertussis]	-
EQ877_RS03770	rpmA	2272.59	4840.85	1354.21	1.0909229613938	0.0236797115540203	0.330322496070674	-0.746886	0.0918120718195947	1	-1.83781	0.000174837731959447	0.0137879246244829	RecName: Full=50S ribosomal protein L27 [Bordetella pertussis Tohama I] [Bordetella pertussis]	ko03010//Ribosome
EQ877_RS03775	rplU	5840.11	9962.63	3417.91	0.770530484131839	0.0529056181923074	0.457656989401171	-0.772881	0.0190604302639447	0.729561348547124	-1.54341	9.95821225176389e-05	0.0101188285784052	RecName: Full=50S ribosomal protein L21 [Bordetella pertussis Tohama I] [Bordetella pertussis]	ko03010//Ribosome
EQ877_RS04775	ompA	7123.2	4236.33	8724	-0.74971	0.0333183487783982	0.378367003933104	0.292463445331812	0.289075621438965	1	1.04217311553263	0.000612100408730604	0.0287778550373343	OmpA family protein [Bordetella pertussis]	-
EQ877_RS04810	rpsA	1301.28	3362.83	1364.75	1.36974272536287	0.00284261950177253	0.102497394806171	0.068705144060655	0.888975233387183	1	-1.30104	0.000509911264420141	0.0272240759817533	30S ribosomal protein S1 [Bordetella pertussis 18323] [Bordetella pertussis]	ko03010//Ribosome
EQ877_RS04870	etfA	1154.51	623.737	1584.92	-0.888264	0.0231265162461831	0.330322496070674	0.457135599875247	0.15934006655932	1	1.34539911756308	0.000199194232691749	0.0145921356506747	electron transfer flavoprotein FAD-binding domain protein [Bordetella pertussis CHLA-11] [Bordetella pertussis]	-
EQ877_RS05340	--	1924.65	1138.37	3144.38	-0.757631	0.0856822116749473	0.565896950330144	0.708182485842413	0.143455929059882	1	1.46581351486675	0.000323009968119572	0.0195669499918587	PF05957 family protein [Bordetella pertussis CHLA-11] [Bordetella pertussis]	-
EQ877_RS05800	bamD	1019.86	520.935	1263.38	-0.969189	0.0149217113688734	0.250573631869858	0.308927445068108	0.409060005902739	1	1.27811621804159	0.000607324633932913	0.0287778550373343	outer membrane protein assembly factor BamD [Bordetella bronchiseptica]	-
EQ877_RS06340	bipA	196.105	433.875	128.77	1.14565314031558	0.0204748474576624	0.307805206780191	-0.60683	0.438191180292061	1	-1.75248	0.000502557498867396	0.0272240759817533	GTP-binding elongation factor [Bordetella pertussis CS] [Bordetella pertussis]	-
EQ877_RS06465	braE	101.963	80.105	0	-0.348074	0.693746508761634	1	-16.6377	0.00502151509031574	0.359397008606883	-16.2896	0.00129283558078688	0.0474516814162887	high-affinity branched-chain amino acid ABC transporter permease LivM [Bordetella pertussis]	ko02010//ABC transporters;ko02024//Quorum sensing
EQ877_RS07200	uppS	141.727	294.6	29.8425	1.05563771259556	0.11929769489619	0.640200170772396	-2.24768	0.22081572899127	1	-3.30332	0.000528379480280759	0.0277399227147398	RecName: Full=Isoprenyl transferase [Bordetella pertussis Tohama I] [Bordetella pertussis]	ko01110//Biosynthesis of secondary metabolites;ko00550//Peptidoglycan biosynthesis;ko00900//Terpenoid backbone biosynthesis
EQ877_RS07355	carB	760.975	1894.07	712.055	1.31556868677276	0.00188082947621275	0.080240252113563	-0.0958604	0.726685198165269	1	-1.41143	0.000204775214415688	0.0146600437593049	carbamoyl-phosphate synthase large subunit [Bordetella pertussis]	ko01100//Metabolic pathways;ko00250//Alanine, aspartate and glutamate metabolism;ko00240//Pyrimidine metabolism
EQ877_RS07540	dctM	508.962	985.59	141.843	0.953428254766735	0.145426832047118	0.694572630518534	-1.84327	0.104892325328048	1	-2.7967	0.00131057024864035	0.0474516814162887	TRAP transporter large permease subunit [Bordetella pertussis]	-
EQ877_RS08190	slr1894	836.997	487.15	1667.15	-0.780857	0.162149483385991	0.725079205452655	0.994093023141469	0.0111753290040349	0.599875696180875	1.77495027097533	0.000141364581652642	0.0127228123487378	ferritin-like protein [Bordetella pertussis 2250905] [Bordetella pertussis]	-
EQ877_RS11165	--	525.258	293.978	815.087	-0.837319	0.139810902494157	0.687512490925317	0.633930084730683	0.185697250364042	1	1.47124920109973	0.000852459376167054	0.0362871220935976	tetratricopeptide repeat protein [Bordetella pertussis]	-
EQ877_RS12145	pyrG	929.31	1719.8	723.36	0.888008962521457	0.0144299422755084	0.249776258451655	-0.361446	0.350766193881934	1	-1.24946	0.0012299795658357	0.0466799473781019	RecName: Full=CTP synthase; AltName: Full=Cytidine 5'-triphosphate synthase; AltName: Full=Cytidine triphosphate synthetase; Short=CTP synthetase; Short=CTPS; AltName: Full=UTP--ammonia ligase [Bordetella pertussis Tohama I] [Bordetella pertussis]	ko01100//Metabolic pathways;ko00240//Pyrimidine metabolism
EQ877_RS12350	recO	20.0675	176.343	0	3.13544741527604	0.0147951093856381	0.249776258451655	-14.2926	0.999999999999987	1	-17.428	0.00104676891375531	0.041738254156066	DNA repair protein RecO [Bordetella pertussis]	ko03440//Homologous recombination
EQ877_RS12475	hbdH1	220.825	108.188	563.268	-1.02937	0.132991482399305	0.678278045128602	1.35091672035213	0.0334493704927046	1	2.38028641225275	5.97956141936686e-05	0.00697615498926134	3-hydroxybutyrate dehydrogenase [Bordetella bronchiseptica 00-P-2730] [Bordetella bronchiseptica]	ko01100//Metabolic pathways;ko00650//Butanoate metabolism;ko00072//Synthesis and degradation of ketone bodies
EQ877_RS12630	kdpC	158.292	19.15	324.257	-3.04718	0.00811856289146103	0.183279027335908	1.0345470427815	0.222624111710821	1	4.08172364679829	2.70917809260341e-06	0.000853391099170076	potassium-transporting ATPase subunit KdpC [Bordetella pertussis]	ko02020//Two-component system
EQ877_RS12740	hrcA	665.957	274.59	845.695	-1.27815	0.00272926270316218	0.100189329696314	0.344707338526954	0.448612372969092	1	1.62285836254164	0.000151268702977339	0.0128782814696924	RecName: Full=Heat-inducible transcription repressor HrcA [Bordetella pertussis Tohama I] [Bordetella pertussis]	-
EQ877_RS13845	moaC	367.475	149.615	879.332	-1.29639	0.0556066972532865	0.467164751777554	1.25876268743987	0.0180771048913263	0.729561348547124	2.5551539683054	3.99041703336413e-06	0.00096690874269977	RecName: Full=Cyclic pyranopterin monophosphate synthase; AltName: Full=Molybdenum cofactor biosynthesis protein C [Bordetella pertussis Tohama I] [Bordetella pertussis]	ko01100//Metabolic pathways;ko00790//Folate biosynthesis;ko04122//Sulfur relay system
EQ877_RS13890	--	243.347	74.475	400.312	-1.70819	0.0191464786892377	0.295177467546784	0.718108712108175	0.288632329168052	1	2.42629854186684	0.000360334132459869	0.0214160852311054	TetR family transcriptional regulator [Bordetella pertussis CS] [Bordetella pertussis]	-
EQ877_RS14350	suhB	1207.11	510.368	1377.21	-1.24195	0.00292820591490908	0.103869057004135	0.190188792493703	0.750726660572694	1	1.43213757578171	0.000286042881339331	0.0183884709432427	inositol monophosphatase [Bordetella pertussis]	ko01100//Metabolic pathways;ko01110//Biosynthesis of secondary metabolites;ko00521//Streptomycin biosynthesis;ko00562//Inositol phosphate metabolism
EQ877_RS14730	yafC	52.0525	2.3225	268.158	-4.48622	0.0379582684811661	0.397347789859089	2.36504124345769	0.0168982050498384	0.729561348547124	6.85125819730769	2.23029562679264e-05	0.00351271561219841	LysR family transcriptional regulator [Bordetella pertussis]	-
EQ877_RS14995	--	551.24	774.097	254.502	0.489834710670428	0.27433706679306	0.83945649881117	-1.115	0.0236404920174738	0.816819758672714	-1.60484	0.00055075905885616	0.0284408366458509	HAMP domain-containing histidine kinase [Bordetella pertussis]	ko02020//Two-component system
EQ877_RS15635	rhlE	1798.93	6484.89	993.648	1.84994104852106	0.00307608343895158	0.104421456094302	-0.856335	0.0904600262586679	1	-2.70628	1.59266720361671e-06	0.00055743352126585	DEAD/DEAH box helicase [Bordetella pertussis 2250905] [Bordetella pertussis]	-
EQ877_RS15735	NMB0964	354.64	279.525	707.055	-0.343378	0.42247180517825	0.970663203339963	0.995467175341095	0.00953749843206297	0.530920746051505	1.33884512316899	0.000277319049379057	0.0181990626155006	TonB-dependent receptor [Bordetella pertussis]	-
EQ877_RS15830	YNR064C	39.29	45.0775	252.208	0.198245338006008	0.999999999999998	1	2.68237710542114	0.00875405590189542	0.506051770021108	2.48413176741513	0.00130861069439567	0.0474516814162887	hydrolase [Bordetella pertussis]	-
EQ877_RS17595	yenC1	1571.18	914.367	1868.38	-0.781	0.0193333771883811	0.296288697979219	0.249937871395693	0.209824317120444	1	1.03093801537496	0.000590970783194814	0.0287778550373343	dermonecrotic toxin [Bordetella pertussis]	-
EQ877_RS17765	coaD	704.385	219.917	1088.61	-1.6794	0.00439251430771481	0.130822336504299	0.628044475369251	0.223218301280116	1	2.30744625078115	4.05315424887618e-05	0.00510697435358398	RecName: Full=Phosphopantetheine adenylyltransferase; AltName: Full=Dephospho-CoA pyrophosphorylase; AltName: Full=Pantetheine-phosphate adenylyltransferase; Short=PPAT [Bordetella pertussis Tohama I] [Bordetella pertussis]	ko01100//Metabolic pathways;ko00770//Pantothenate and CoA biosynthesis
EQ877_RS17855	pyrF	514.053	224.83	895.582	-1.19308	0.0364608610879065	0.390319313201021	0.800910628814763	0.111204803614876	1	1.99399178450247	3.75311832515145e-05	0.00510697435358398	RecName: Full=Orotidine 5'-phosphate decarboxylase; AltName: Full=OMP decarboxylase; Short=OMPDCase; Short=OMPdecase [Bordetella pertussis Tohama I] [Bordetella pertussis]	ko01100//Metabolic pathways;ko00240//Pyrimidine metabolism
EQ877_RS17880	groL	1847.35	5107.89	1115.45	1.46726757194034	0.0236056379102049	0.330322496070674	-0.727827	0.17786794793636	1	-2.19509	0.000194757812825806	0.0145921356506747	chaperonin GroEL [Bordetella pertussis]	ko03018//RNA degradation
EQ877_RS18255	DR_2469	148.77	39.1525	232.115	-1.92591	0.0822075353977755	0.560454558486993	0.641756125992532	0.584977180519332	1	2.56766342136997	0.00125367163824032	0.0470126864340121	ABC transporter ATP-binding protein [Bordetella pertussis CS] [Bordetella pertussis]	ko02010//ABC transporters
EQ877_RS18490	tuf1	3056.38	6026.45	2632.26	0.979485077740425	0.0143228366523643	0.249776258451655	-0.215523	0.403565963562518	1	-1.19501	0.00118794245464193	0.046197762124964	RecName: Full=Elongation factor Tu; Short=EF-Tu [Bordetella bronchiseptica RB50] [Bordetella bronchiseptica]	ko04626//Plant-pathogen interaction
EQ877_RS18505	rplD	1699.64	5172.66	1482.18	1.60567858869054	0.0015475860409087	0.0697961304449824	-0.197509	0.580372813301338	1	-1.80319	0.000813524250513763	0.0355916859599772	50S ribosomal protein L4 [Bordetella pertussis]	ko03010//Ribosome
EQ877_RS18575	rplE	2769.72	9142.91	1504.2	1.72291588599357	0.0044756394933157	0.132052279256053	-0.880744	0.0387044472702485	1	-2.60366	5.42513683820147e-06	0.00122065578859533	RecName: Full=50S ribosomal protein L5 [Bordetella pertussis Tohama I] [Bordetella pertussis]	ko03010//Ribosome
EQ877_RS18580	rpsN	845.27	3210.79	503.488	1.92544303377865	0.0120433231134802	0.226314113507482	-0.747456	0.236230143604965	1	-2.6729	0.00094601679001374	0.0387006868641984	RecName: Full=30S ribosomal protein S14 [Bordetella pertussis Tohama I] [Bordetella pertussis]	ko03010//Ribosome
EQ877_RS18715	mrcA	378.533	172.882	446.81	-1.13063	0.00735643177842723	0.175719623368383	0.239244302689692	0.576671418413211	1	1.36986963513928	0.000262639510035383	0.0176024352470523	penicillin-binding protein, 1A family [Bordetella pertussis CHLA-11] [Bordetella pertussis]	ko01100//Metabolic pathways;ko00550//Peptidoglycan biosynthesis
EQ877_RS05755	fecR	665.925	0	0	-19.345	2.19149670288178e-13	2.3061850303326e-10	-19.345	1.05562895662266e-10	1.05774021453591e-07	0	1	1	DUF4880 domain-containing protein [Bordetella parapertussis]	ko02020//Two-component system
EQ877_RS05750	fecI	785.275	0	0	-19.5828	4.42298371474281e-10	2.79267191748861e-07	-19.5828	4.66721334013769e-08	2.80592866009078e-05	0	1	1	sigma-70 family RNA polymerase sigma factor [Bordetella pertussis]	ko02020//Two-component system
EQ877_RS06890	tcyC	956.977	99.825	116.32	-3.26101	7.80959007891809e-08	3.08185948489305e-05	-3.04039	3.97970968060619e-06	0.00132922303332247	0.220626102399184	1	1	amino acid ABC transporter ATP-binding protein [Bordetella parapertussis]	ko02010//ABC transporters
EQ877_RS05655	--	721.665	81.1325	40.065	-3.15298	1.39933113676444e-06	0.000441768839876533	-4.17091	2.6599961011199e-06	0.000999493534995802	-1.01794	0.426758683671139	0.919486903942605	IS481 family transposase [Bordetella pertussis]	-
EQ877_RS08410	higA-2	673.972	6.735	0	-6.64487	1.59567907258759e-06	0.000457959893832638	-19.3623	8.28064533110926e-05	0.022628745332104	-12.7175	1	1	helix-turn-helix domain-containing protein [Bordetella pertussis]	-
EQ877_RS17960	--	1976.1	0	0	-20.9142	1.05192070971598e-05	0.00184495204476297	-20.9142	0.000174761264862134	0.0350221574783716	0	1	1	IS481 family transposase [Bordetella pertussis]	-
EQ877_RS19545	--	1998.45	559.455	1885.72	-1.83679	1.85826214820214e-05	0.00293326680093708	-0.0837677	0.847191558009535	1	1.75302338967273	7.86862698283223e-06	0.0015491359372451	lipoprotein [Bordetella bronchiseptica KM22] [Bordetella bronchiseptica]	-
EQ877_RS11790	--	0	1450.24	0	20.4678652146865	3.74825434851454e-05	0.00514488651228713	0	1	1	-20.4679	3.39788189905567e-05	0.00486514908273881	IS481 family transposase [Bordetella pertussis]	-
EQ877_RS12425	plsX	360.69	1547.24	437.183	2.10086566706891	3.98548229798618e-05	0.00524256983947599	0.277476226973285	0.700130985848497	1	-1.82339	0.000110371332818344	0.0105354454053874	RecName: Full=Phosphate acyltransferase; AltName: Full=Acyl-ACP phosphotransacylase; AltName: Full=Acyl-[acyl-carrier-protein]--phosphate acyltransferase; AltName: Full=Phosphate-acyl-ACP acyltransferase [Bordetella pertussis Tohama I] [Bordetella pertussis]	ko01100//Metabolic pathways;ko01110//Biosynthesis of secondary metabolites;ko00561//Glycerolipid metabolism
EQ877_RS06205	yfbK	285.022	21.325	172.01	-3.74046	5.65662863939121e-05	0.00615792297053726	-0.728583	0.333921080082054	1	3.01187479345162	0.000106770728134917	0.0105102435507808	VWA domain-containing protein [Bordetella pertussis]	-
EQ877_RS01000	sodA	1123.98	328.938	1687.99	-1.77273	5.96099992745864e-05	0.0062729589236623	0.586691057157988	0.0943748259769662	1	2.3594252358223	1.6394446477938e-08	8.60708440091743e-06	superoxide dismutase [Bordetella pertussis]	-
EQ877_RS04160	BB3856	1400.49	314.627	1296.74	-2.15422	7.57825545049198e-05	0.00771759756683974	-0.111045	0.837291249504085	1	2.04317256412948	4.54144896008452e-05	0.00550214008625625	azurin [Bordetella pertussis 18323] [Bordetella pertussis]	-
EQ877_RS01535	AFMID	174.498	7.19	238.093	-4.60107	0.000119288793229363	0.0110763153007382	0.448315808604122	0.778645617092178	1	5.04938659501775	1.60899008254226e-05	0.00266753618947796	alpha/beta hydrolase [Bordetella pertussis]	ko01100//Metabolic pathways;ko00630//Glyoxylate and dicarboxylate metabolism;ko00380//Tryptophan metabolism
EQ877_RS07505	leuD2	338.22	1581.59	490.022	2.22533721507323	0.000154649137798986	0.0131953331900378	0.534886020594872	0.525776732486584	1	-1.69045	0.000646270591510081	0.0295036574385037	3-isopropylmalate dehydratase, small subunit [Bordetella pertussis CHLA-15] [Bordetella pertussis]	ko01100//Metabolic pathways;ko01110//Biosynthesis of secondary metabolites;ko01230//Biosynthesis of amino acids;ko01210//2-Oxocarboxylic acid metabolism;ko00290//Valine, leucine and isoleucine biosynthesis;ko00660//C5-Branched dibasic acid metabolism
EQ877_RS05895	--	13.8975	219.972	15.2025	3.98442588839886	0.000279310338131626	0.0232044640505137	0.129483207439633	1	1	-3.85494	0.000211305005285247	0.0147913503699673	sodium:solute symporter family protein [Bordetella pertussis]	-
EQ877_RS18365	relA	214.387	50.685	218.257	-2.08059	0.000320735519181136	0.0246966349769474	0.0258104391592426	0.934818987519109	1	2.10640047381656	0.000295164376318781	0.0185953557080832	bifunctional (p)ppGpp synthetase/guanosine-3',5'-bis(diphosphate) 3'-pyrophosphohydrolase [Bordetella pertussis]	ko01100//Metabolic pathways;ko00230//Purine metabolism
EQ877_RS07180	rpsB	2508.07	6745.56	1922.69	1.42736150636634	0.000466472752319052	0.0313330740227925	-0.383446	0.212931610256394	1	-1.81081	5.98566887711639e-06	0.00125699046419444	RecName: Full=30S ribosomal protein S2 [Bordetella pertussis Tohama I] [Bordetella pertussis]	ko03010//Ribosome
EQ877_RS07185	tsf	720.442	2390.07	504.978	1.73009465850421	0.000479742140619255	0.0315530403736456	-0.512664	0.306005260068015	1	-2.24276	1.3767592196565e-05	0.00240932863439888	RecName: Full=Elongation factor Ts; Short=EF-Ts [Bordetella pertussis Tohama I] [Bordetella pertussis]	-
EQ877_RS05640	--	623.115	194.315	646.378	-1.6811	0.000510336150720016	0.0322226245564618	0.0528785328972194	1	1	1.73397970666538	0.000437731368969216	0.0250700693136915	alpha/beta hydrolase family protein [Bordetella pertussis CHLA-11] [Bordetella pertussis]	-
EQ877_RS05915	nocR	448.478	110.815	400.192	-2.01688	0.000505674658531142	0.0322226245564618	-0.164341	0.917824347760689	1	1.85254095110851	0.00121310994554446	0.0466011747373785	LysR family transcriptional regulator [Bordetella pertussis]	-
EQ877_RS03510	BPP4038	506.705	144.403	450.33	-1.81105	0.000645111590232419	0.0391657171223797	-0.170163	0.834503546821705	1	1.64088687065443	0.000851228333604031	0.0362871220935976	RecName: Full=Nucleotide-binding protein BP0690 [Bordetella pertussis Tohama I] [Bordetella pertussis]	-
EQ877_RS15590	--	1422.11	509.94	1465.2	-1.47963	0.00073117967242114	0.0427469301080285	0.0430745402131045	1	1	1.52270311596886	0.000597412365798996	0.0287778550373343	Uncharacterised protein [Bordetella parapertussis]	-
EQ877_RS09930	foxA	1121.04	0	1273.55	-20.0964	1.44942914125592e-27	2.28792389947246e-24	0.184008963939924	0.537628498028608	1	20.280418506659	1.05273120434025e-35	3.31610329367178e-32	TonB-dependent siderophore receptor [Bordetella pertussis]	-
EQ877_RS12620	kdpA	357.745	49.795	371.317	-2.84486	1.02448292138828e-07	3.59365842535867e-05	0.0537217069010128	0.904221578188072	1	2.89858051902506	3.55936390835026e-06	0.000934333025941944	RecName: Full=Potassium-transporting ATPase potassium-binding subunit; AltName: Full=ATP phosphohydrolase [potassium-transporting] A chain; AltName: Full=Potassium-binding and translocating subunit A; AltName: Full=Potassium-translocating ATPase A chain [Bordetella pertussis Tohama I] [Bordetella pertussis]	ko02020//Two-component system
EQ877_RS12625	kdpB	460.428	61.725	519.367	-2.89905	1.17416165372005e-09	6.17804723465698e-07	0.173781734554589	0.636949428113015	1	3.07282890211048	1.42296068349631e-09	8.96465230602676e-07	potassium-transporting ATPase subunit KdpB [Bordetella pertussis]	ko02020//Two-component system
EQ877_RS07950	fim3	6565.49	111.665	5858.44	-5.87765	3.07981231824295e-31	9.72296748869301e-28	-0.164387	0.650356362686481	1	5.71326635302032	3.82094865740433e-31	6.01799413541181e-28	serotype 3 fimbrial subunit [Bordetella pertussis]	-
EQ877_RS04985	arpC	7.76	31.5125	278.728	2.02179565555877	0.320295472687235	0.881344859737328	5.16665488697442	1.02054456510662e-06	0.000511292827118415	3.14485923141564	3.32349740714027e-06	0.000934333025941944	efflux transporter outer membrane subunit [Bordetella pertussis]	ko02024//Quorum sensing
EQ877_RS03690	nspC	262.315	222.19	17.485	-0.239506	0.676340194157842	1	-3.90711	0.000251120400153463	0.0471792451788318	-3.6676	0.000120869957356496	0.0111982460492048	carboxynorspermidine decarboxylase [Bordetella pertussis CS] [Bordetella pertussis]	ko01100//Metabolic pathways;ko00330//Arginine and proline metabolism
EQ877_RS05325	prn	838.367	1147.19	121.68	0.452455945420028	0.209863260061637	0.783078634398016	-2.78449	5.25852404781231e-12	7.9035616438619e-09	-3.23695	1.96017344230181e-15	2.0581821144169e-12	pertactin autotransporter [Bordetella pertussis]	-
EQ877_RS05665	fim2	1562.39	292.467	0	-2.41741	4.37565418825867e-06	0.00098671001945233	-20.5753	2.57559925016612e-12	7.74225134599936e-09	-18.1579	3.9608870808491e-05	0.00510697435358398	RecName: Full=Serotype 2 fimbrial subunit; Flags: Precursor [Bordetella pertussis Tohama I] [Bordetella pertussis]	-
* The comparison scheme and the corresponding amount and relationship of genes differential expression were shown in the Venn diagram of Supplementary Fig.6
Genes expression differences only in "CS vs BP-L1"
Genes expression differences only in "CS vs BP-L2"
Genes expression differences only in "BP-L1 vs BP-L2"
Genes expression differences both in "CS vs BP-L1" and "CS vs BP-L2"
Genes expression differences both in "CS vs BP-L1" and "BP-L1 vs BP-L2"
Genes expression differences both in "CS vs BP-L2" and "BP-L1 vs BP-L2"
Genes expression differences in all three comparisons
