# Supplementary material for: In vivo RNA-seq and infection model reveal the different infection and immune characteristics of B. pertussis strains in China
Source: Front Cell Infect Microbiol. 2025 Jun 11;15:1547751. doi: 10.3389/fcimb.2025.1547751 (PMC12187765; doi:10.3389/fcimb.2025.1547751)
Supplement: Supplementary file 18 [file Table8.xlsx]

## Sheet: all_compare
Supplementary Table 8. The in vitro RNAseq results for gene expression differences in all comparisons
gene_id	gene_symbol	BP-L1 vs CS			BP-L2 vs CS			BP-L2 vs BP-L1			gene_start	gene_end	gene_description	tf_family
		log2 Fold Change	p-value	q-value	log2 Fold Change	p-value	q-value	log2 Fold Change	p-value	q-value
EQG75_RS05650	greB	-0.587843	4.31365291267083e-05	0.000230021658085633	1.3420113589433	3.73538392226646e-23	1.14047793245707e-21	1.95360150002657	7.87251155462977e-75	4.24006819505694e-73	1174203	1174757	transcription elongation factor GreB && PF01272:Transcription elongation factor, GreA/GreB, C-term|PF03449:Transcription elongation factor, N-terminal	-
EQG75_RS01015	gcvH	-0.328139	0.00411214803301174	0.013508336115269	-0.692723	8.49782431098646e-09	8.83544057415268e-08	-0.339403	0.000158218605369594	0.000528870582983677	198584	198958	glycine cleavage system protein GcvH && PF01597:Glycine cleavage H-protein	-
EQG75_RS14235	EQG75_RS14235	-0.323096	0.00202120319954626	0.00730669701244424	-0.120735	0.248909902760939	0.418695407049118	0.226326966361014	0.0129942032540759	0.0302433555956095	2966359	2967732	replicative DNA helicase && PF00772:DnaB-like helicase N terminal domain|PF03796:DnaB-like helicase C terminal domain	DnaB_C
EQG75_RS04780	gyrA	-0.79566	1.05451574995103e-13	1.61106572909186e-12	-0.128375	0.231070591611686	0.39649813894917	0.691659978778648	1.1582235364024e-19	1.29884070475155e-18	980683	983364	DNA gyrase subunit A && PF00521:DNA gyrase/topoisomerase IV, subunit A|PF03989:DNA gyrase C-terminal domain, beta-propeller	-
EQG75_RS03175	EQG75_RS03175	-1.86614	2.55672550133126e-82	5.4685517667363e-80	-1.36426	2.71019482132169e-43	2.00502297646625e-41	0.526247336918473	1.64756086127348e-10	1.02777695489556e-09	632837	634012	acyl-CoA/acyl-ACP dehydrogenase && PF02770:Acyl-CoA dehydrogenase, middle domain|PF00441:Acyl-CoA dehydrogenase, C-terminal domain|PF02771:Acyl-CoA dehydrogenase, N-terminal domain	-
EQG75_RS13940	cyoB	0.883262329495394	0.00316713538106792	0.0108290152905076	0.468333512241764	0.170325776847274	0.319163791296378	-0.394103	0.110912269755739	0.196709693253941	2895404	2897404	cytochrome o ubiquinol oxidase subunit I && PF00115:Cytochrome C and Quinol oxidase polypeptide I	-
EQG75_RS04785	serC	-0.30375	0.00687681633255966	0.0210794131213015	0.366581268383637	0.000411576307747831	0.00193325281551393	0.694457502043664	6.79583703782376e-13	4.93117283351766e-12	983364	984497	3-phosphoserine/phosphohydroxythreonine transaminase && PF00266:Aminotransferase class-V	Aminotran_5
EQG75_RS13945	cyoA	0.870464023440996	0.000153321807881715	0.00071857733896319	0.144272830429381	0.598972931059536	0.739990674253905	-0.703054	0.00062779440972098	0.00188733162167691	2897462	2898428	ubiquinol oxidase subunit II && PF00116:Cytochrome C oxidase subunit II, periplasmic domain|PF06481:COX Aromatic Rich Motif	-
EQG75_RS03170	EQG75_RS03170	-1.79368	4.29648793359665e-83	9.73028149667478e-81	-1.55305	1.65477306538098e-51	1.7205167520326e-49	0.265876649112711	0.00247081803436743	0.0066026611903711	631264	632757	AMP-binding protein && PF00501:AMP-binding enzyme|PF13193:AMP-binding enzyme C-terminal domain	AMP-binding
EQG75_RS11085	EQG75_RS11085	-0.412897	0.0284640575864428	0.0697821393367251	0.109310928867497	0.608878536709265	0.747878585798385	0.550275482782015	0.00277938340144164	0.00736036158387314	2301745	2302044	hypothetical protein && -	-
EQG75_RS03775	rplU	-0.865902	1.83329155377636e-15	3.26767244538842e-14	0.68101627999759	2.57097069543949e-10	3.12003920042768e-09	1.57160628821528	5.14194912410622e-83	3.12108150009241e-81	761859	762170	50S ribosomal protein L21 && PF00829:Ribosomal prokaryotic L21 protein	-
EQG75_RS16000	EQG75_RS16000	0.579695736361257	0.00240823659160442	0.0085217930861002	0.794467440943651	0.000107001732149009	0.000571716199412828	0.236132861846345	0.111398878414734	0.197217273637937	3330517	3330593	tRNA-Gln && -	-
EQG75_RS16005	ispE	-0.138103	0.223219548878387	0.356595544888709	0.698906255276504	8.64254547553804e-11	1.10826241481316e-09	0.861637015338462	3.54915782312212e-21	4.2545390331094e-20	3330595	3331494	4-(cytidine 5'-diphospho)-2-C-methyl-D-erythritol kinase && PF08544:GHMP kinases C terminal|PF00288:GHMP kinases N terminal domain	GHMP_kinases
EQG75_RS03770	rpmA	-1.30448	1.10558164206939e-19	2.71113969552049e-18	0.396035288037346	0.00447981733691973	0.0161365705010582	1.72467858150396	4.47231613803784e-71	2.22105674179957e-69	761565	761825	50S ribosomal protein L27 && -	-
EQG75_RS19040	EQG75_RS19040	0.6007108652919	0.0278044234487353	0.0684443927606336	0.416023210831016	0.187020023401674	0.339210763803037	-0.169625	0.456240542795195	0.595651702167574	3925599	3926822	DUF1116 domain-containing protein && PF06545:Protein of unknown function (DUF1116)	-
EQG75_RS07275	EQG75_RS07275	0.323803554864473	0.0245010300234625	0.0615724318474743	-0.556484	0.0010592586765082	0.00460969245308488	-0.861324	1.06604980147285e-10	6.72702052942601e-10	1514104	1514529	NfeD family protein && -	-
EQG75_RS19735	EQG75_RS19735	-0.235574	0.0342054175850326	0.0814918673900839	-0.736953	3.59112255146302e-10	4.30375341292157e-09	-0.478011	1.47707637773519e-06	6.37087631303637e-06	4067259	4068458	amidohydrolase && PF07687:Peptidase dimerisation domain|PF01546:Peptidase family M20/M25/M40	Peptidase_M20
EQG75_RS07270	EQG75_RS07270	0.213863886688234	0.22996894119787	0.364368955036166	-0.079726	0.699831962834985	0.819061016436321	-0.271901	0.100321286512602	0.180871569836958	1513261	1513980	glutamine amidotransferase && PF00117:Glutamine amidotransferase class-I	GATase
EQG75_RS19045	EQG75_RS19045	0.470323126458401	0.0192522934971516	0.0508028306813115	0.189871769011642	0.421985035849465	0.602439109380877	-0.261228	0.131320568883262	0.224885739099683	3926819	3928417	ATP-binding cassette domain-containing protein && PF12399:Branched-chain amino acid ATP-binding cassette transporter|PF00005:ABC transporter	ABC_tran
EQG75_RS12010	sdhA	-0.036062	0.730972295968333	0.82023997070186	-0.510401	3.1137826200972e-06	2.20602610304124e-05	-0.449298	3.01706966162189e-09	1.67206875160031e-08	2499592	2501370	succinate dehydrogenase flavoprotein subunit && PF00890:FAD binding domain|PF02910:Fumarate reductase flavoprotein C-term	-
EQG75_RS11080	EQG75_RS11080	1.63240441030524	0.00502603804436123	0.0161117789099007	1.19527215033048	0.0600947064511216	0.142442597484575	-0.415843	0.357211436795662	0.497261206518606	2301047	2301460	transcriptional regulator && -	-
EQG75_RS11700	EQG75_RS11700	-0.463482	1.11306726423441e-05	6.68534940296799e-05	-0.526333	4.90011149919707e-06	3.38433194567525e-05	-0.039478	0.669929090662333	0.780936396727734	2427980	2428912	glyoxylate/hydroxypyruvate reductase A && PF02826:D-isomer specific 2-hydroxyacid dehydrogenase, NAD binding domain	2-Hacid_dh_C
EQG75_RS09010	EQG75_RS09010	0.389277924328274	0.159142646333088	0.27673856747172	0.214497632506659	0.491768783537929	0.663568751410176	-0.151955	0.54566131895113	0.675355965315394	1871916	1872887	tripartite tricarboxylate transporter substrate binding protein && PF03401:Tripartite tricarboxylate transporter family receptor	-
EQG75_RS11705	EQG75_RS11705	-0.0588599	0.737622774461903	0.824254317174217	0.209597180108251	0.245631418720554	0.413904541313171	0.292255216166335	0.0552043138203008	0.10818342034521	2429094	2430419	aspartate aminotransferase family protein && PF00202:Aminotransferase class-III	Aminotran_3
EQG75_RS06005	EQG75_RS06005	-0.840104	3.72875289271334e-12	4.78523287898212e-11	-0.546002	1.03764981516938e-05	6.75438043816681e-05	0.317884410640958	0.00338132682114584	0.00878409902449844	1251169	1252053	hypothetical protein && -	-
EQG75_RS02475	EQG75_RS02475	-0.163117	0.251733186069128	0.39190164430495	-0.688279	2.64411831625926e-05	0.000161203219693334	-0.499286	0.000117881737900577	0.000401789274085784	497436	498407	tripartite tricarboxylate transporter substrate binding protein && PF03401:Tripartite tricarboxylate transporter family receptor	-
EQG75_RS06000	EQG75_RS06000	-0.545061	0.000194819887274998	0.000897196849292753	0.0370463189700051	0.803894353094072	0.885872694458004	0.605655077524779	2.31027853107775e-07	1.07214867752929e-06	1250818	1251012	hypothetical protein && -	-
EQG75_RS14865	tldD	-0.685204	6.13546383537679e-15	1.02702329418264e-13	-0.144487	0.170489903107964	0.319315801974848	0.565872250340953	7.9484393246477e-10	4.65464501951804e-09	3099807	3101267	metalloprotease TldD && PF01523:Putative modulator of DNA gyrase	-
EQG75_RS00970	EQG75_RS00970	0.319786809880162	0.283942236955759	0.429506802383968	0.377769391226798	0.241087562941221	0.408027404823104	0.0832259728603445	0.747936303600172	0.838448298273545	189106	189525	VOC family protein && PF12681:Glyoxalase-like domain	-
EQG75_RS14860	aroG	-0.549638	1.09379192318543e-07	8.75488337684801e-07	0.401904729842909	0.000152233885750388	0.000786083164099679	0.975829204814794	1.08729117394248e-29	1.78446414126869e-28	3098477	3099550	3-deoxy-7-phosphoheptulonate synthase AroG && PF00793:DAHP synthetase I family	-
EQG75_RS00975	EQG75_RS00975	0.32443766459346	0.113711368131787	0.211379545503483	0.264570704592118	0.26565928444607	0.438622861486709	-0.0325294	0.865003949440316	0.916789108275989	189554	190027	GNAT family N-acetyltransferase && PF00583:Acetyltransferase (GNAT) family	Acetyltransf_1
EQG75_RS15755	EQG75_RS15755	-0.43878	0.0586509617301153	0.125823347462617	0.54520479998147	0.0156233506772418	0.0474747472791068	1.00790515452711	2.38988751445353e-07	1.10640797279301e-06	3283366	3284262	metal ABC transporter permease && PF00950:ABC 3 transport family	ABC-3
EQG75_RS09015	EQG75_RS09015	0.0738614929808751	0.814130879492535	0.877280235593466	-0.0458518	0.898481385898171	0.940674519011416	-0.0978406	0.741704086216289	0.834444373548423	1872954	1873355	MaoC family dehydratase && PF01575:MaoC like domain	-
EQG75_RS15750	EQG75_RS15750	-0.610797	0.000208915205609469	0.000954120452664834	0.512960969964262	0.00122183742290689	0.00525185314628248	1.14721327706692	3.23407058355565e-16	2.88277060874517e-15	3282434	3283369	metal ABC transporter substrate-binding protein && PF01297:Zinc-uptake complex component A periplasmic	-
EQG75_RS04095	EQG75_RS04095	0.543415588593875	0.0233548188769643	0.0593505298193481	0.084670609902132	0.765079623552796	0.858844853168254	-0.445009	0.0301641057937254	0.0641889485560411	835006	835989	tripartite tricarboxylate transporter substrate binding protein && PF03401:Tripartite tricarboxylate transporter family receptor	-
EQG75_RS15280	EQG75_RS15280	-0.175011	0.476987124122536	0.620405549956676	-0.0284387	0.913891068235667	0.950197022628886	0.171327115645309	0.448709261406375	0.587021626964755	3183474	3183713	acyl carrier protein && -	-
EQG75_RS04090	EQG75_RS04090	0.738936468361478	0.000276076513962714	0.00122736094544625	0.537823206704096	0.0277677744889316	0.0760416857302246	-0.18596	0.294968462240148	0.427628257039835	833455	834947	argininosuccinate lyase && PF00206:Lyase|PF14698:Argininosuccinate lyase C-terminal	-
EQG75_RS15285	EQG75_RS15285	0.221591381244348	0.0141282377888487	0.0391040370144266	-0.130253	0.171973395321517	0.321470202487844	-0.327467	1.06407610334421e-05	4.13099189765306e-05	3183994	3184497	glycine zipper 2TM domain-containing protein && PF05433:Glycine zipper 2TM domain	-
EQG75_RS02830	EQG75_RS02830	-0.424055	9.50916243937129e-05	0.000467564181246226	-0.580731	2.39977673885589e-07	2.00259026342269e-06	-0.132917	0.174047806586248	0.284184111271196	562830	563738	hydroxymethylglutaryl-CoA lyase && PF00682:HMGL-like	HMGL-like
EQG75_RS02835	EQG75_RS02835	0.00579500511851424	0.976284453304126	0.983951608696566	0.045959028281182	0.831017412823905	0.901082365586585	0.0659166488013922	0.711004477663257	0.811606305249043	563881	564357	membrane protein && -	-
EQG75_RS16715	apaG	0.178520026795366	0.271080603939182	0.41497428436018	0.399260540902053	0.0177733539776896	0.052676496727405	0.245637998157082	0.0719522839423946	0.136008667224774	3484780	3485154	Co2+/Mg2+ efflux protein ApaG && PF04379:Protein of unknown function (DUF525)	-
EQG75_RS18920	EQG75_RS18920	2.3083573626176	1.59738947597937e-101	5.5908631659278e-99	1.63036012298204	1.52644234706315e-42	1.08744883502813e-40	-0.655944	3.26676763102178e-17	3.10749239329037e-16	3902443	3903638	CoA transferase && PF02515:CoA-transferase family III	CoA_transf_3
EQG75_RS18950	EQG75_RS18950	-0.163469	0.162938658875859	0.281641618678961	0.187600797818996	0.13188650006047	0.267035455648752	0.376186051543492	0.000206088041280374	0.000676464094297126	3907272	3908102	GntR family transcriptional regulator && PF00392:Bacterial regulatory proteins, gntR family	GntR
EQG75_RS05785	EQG75_RS05785	-1.42356	1.45298447519515e-41	9.64481074051951e-40	-0.690746	1.1027388924794e-09	1.26633925951291e-08	0.757066331917188	1.44217440296564e-12	1.02127313276678e-11	1206090	1207445	tryptophan--tRNA ligase && PF00579:tRNA synthetases class I (W and Y)	-
EQG75_RS19135	EQG75_RS19135	0.664008554697084	4.3638837197295e-05	0.000232378317025707	0.502409217122684	0.00641820893083299	0.0221046103463872	-0.134643	0.299759542563399	0.433540276385188	3945080	3946111	COX15/CtaA family protein && PF02628:Cytochrome oxidase assembly protein	-
EQG75_RS04650	tcuB	-7.5833	1.93733300705953e-09	1.88351820130788e-08	-7.02805	4.83397398525984e-08	4.49185940127889e-07	--	--	--	958030	959184	tricarballylate utilization 4Fe-4S protein TcuB && -	-
EQG75_RS19130	cyoE	0.173474209547724	0.217444511118429	0.349545456286409	0.266660739301798	0.10105050766941	0.217660304033717	0.114794983604994	0.383628289626175	0.526370498575706	3944176	3945069	heme o synthase && PF01040:UbiA prenyltransferase family	UbiA
EQG75_RS04655	EQG75_RS04655	-8.96807	1.4049476912434e-13	2.0884357572537e-12	-8.40775	6.03772566977895e-12	8.69929986952795e-11	--	--	--	959257	960489	hypothetical protein && PF04303:PrpF protein	-
EQG75_RS19420	ptlG	-0.146344	0.52941207909034	0.663488445474547	1.78407555294835	2.8320074751277e-19	6.98380304924119e-18	1.95568427133896	1.07482610748628e-34	2.14069533074351e-33	3997607	3998731	VirB10 family type IV secretion system protein PtlG && PF03743:Bacterial conjugation TrbI-like protein	-
EQG75_RS15355	pagP	1.12613249038905	0.000241189857851416	0.00108352503235467	1.1265105444513	0.000809018670525979	0.00361055084166293	0.0270232091177794	0.907466359154609	0.945803040994065	3197509	3198057	lipid IV(A) palmitoyltransferase PagP && PF07017:Antimicrobial peptide resistance and lipid A acylation protein PagP	-
EQG75_RS19425	ptlH	-0.0381521	0.868972122291389	0.912835653703096	1.93567967766304	9.78305163337041e-23	2.93406960073861e-21	1.99896273827982	3.27143711159833e-39	7.31577515482574e-38	3998724	3999743	type IV secretion system protein PtlH && PF00437:Type II/IV secretion system protein	-
EQG75_RS16765	EQG75_RS16765	-0.432731	7.30639843693842e-05	0.000370614413467891	-0.919558	2.26741193996138e-14	3.92915933920335e-13	-0.462338	7.97527697175139e-06	3.14731260474482e-05	3494734	3495510	enoyl-CoA hydratase && PF00378:Enoyl-CoA hydratase/isomerase	ECH
EQG75_RS13400	EQG75_RS13400	-0.546232	6.88132292147607e-05	0.000350437741371466	-1.09137	7.938604801286e-12	1.13110417298323e-10	-0.525248	0.00010986980355495	0.000376809084120294	2781328	2781939	DUF2239 family protein && PF09998:Uncharacterized protein conserved in bacteria (DUF2239)	-
EQG75_RS12835	folD	0.815812748415255	0.00362704954528356	0.0121638856701583	0.413793040274891	0.196010967919342	0.350886083567105	-0.38001	0.101918585017837	0.18329848316384	2672195	2673046	bifunctional methylenetetrahydrofolate dehydrogenase/methenyltetrahydrofolate cyclohydrolase FolD && PF02882:Tetrahydrofolate dehydrogenase/cyclohydrolase, NAD(P)-binding domain|PF00763:Tetrahydrofolate dehydrogenase/cyclohydrolase, catalytic domain	-
EQG75_RS00395	htpG	0.215295898524672	0.179844782075306	0.303951892445095	-0.152255	0.581536191605882	0.732058157430572	-0.334082	0.000132458751193977	0.000447853461154527	71637	73544	molecular chaperone HtpG && PF02518:Histidine kinase-, DNA gyrase B-, and HSP90-like ATPase|PF00183:Hsp90 protein	HATPase_c
EQG75_RS12830	EQG75_RS12830	0.79771909812177	0.000161416643262562	0.000751455957147357	0.392424600311569	0.105983227131174	0.225882257492313	-0.383374	0.0423332744300704	0.0867147576136877	2671161	2672189	Ldh family oxidoreductase && PF02615:Malate/L-lactate dehydrogenase	-
EQG75_RS14405	EQG75_RS14405	-0.26026	0.363320434336658	0.510318742136495	-0.420577	0.201218991943295	0.357052334873549	-0.132332	0.641637809210606	0.758930709069396	3000160	3000465	antibiotic biosynthesis monooxygenase && PF03992:Antibiotic biosynthesis monooxygenase	ABM
EQG75_RS15130	rplM	-1.0297	4.91985878223491e-22	1.45703510089265e-20	0.341240759657618	0.00145954728609796	0.0061297799231647	1.39535416160024	9.38653260072081e-77	5.20204357466035e-75	3149562	3149990	50S ribosomal protein L13 && PF00572:Ribosomal protein L13	-
EQG75_RS15135	EQG75_RS15135	0.0896705200373913	0.390100634040239	0.53869707354911	-0.886055	1.29143364288453e-15	2.53476797151877e-14	-0.950927	2.56914119730747e-38	5.51932356095718e-37	3150286	3151383	TRAP transporter substrate-binding protein && PF03480:Bacterial extracellular solute-binding protein, family 7	-
EQG75_RS18390	EQG75_RS18390	0.128052191655306	0.219454205203788	0.352187865791822	-0.0773349	0.465672356707459	0.640051502454983	-0.181267	0.020388378642544	0.04493669160178	3805937	3806471	acyloxyacyl hydrolase && PF09411:Lipid A 3-O-deacylase (PagL)	-
EQG75_RS01930	EQG75_RS01930	-1.15902	3.48082678526094e-20	8.99408263305679e-19	0.308927134499436	0.00578084960396266	0.0201805158134704	1.49168336127151	3.24608837811674e-44	8.16647497231475e-43	380846	381901	Ldh family oxidoreductase && PF02615:Malate/L-lactate dehydrogenase	-
EQG75_RS07665	EQG75_RS07665	0.614421581485399	0.00819546829544842	0.0244783188033176	0.544767818005482	0.0500418745177706	0.123325490883961	-0.0496595	0.809808436959405	0.880496861794929	1589041	1590231	NAD-dependent formate dehydrogenase && PF02826:D-isomer specific 2-hydroxyacid dehydrogenase, NAD binding domain|PF00389:D-isomer specific 2-hydroxyacid dehydrogenase, catalytic domain	2-Hacid_dh_C
EQG75_RS01935	EQG75_RS01935	-0.633353	1.48492556527646e-05	8.70161860930648e-05	0.674286455207766	2.8624333932798e-06	2.03921875258285e-05	1.33284826367444	8.32812093931785e-47	2.27476674799653e-45	381912	383405	DASS family sodium-coupled anion symporter && PF00939:Sodium:sulfate symporter transmembrane region	Na_sulph_symp
EQG75_RS15495	pyrC	-0.541255	5.71530910653937e-08	4.75247085532971e-07	-0.0874644	0.38599213187711	0.568805739631246	0.477745203925307	2.73724499990519e-08	1.37365155900754e-07	3229488	3230567	dihydroorotase && PF01979:Amidohydrolase family	Amidohydro_1
EQG75_RS08140	EQG75_RS08140	-0.302977	0.0236894742238175	0.0600424461893991	1.37044075024702	1.07406469133602e-24	3.50163293861836e-23	1.6987189310191	1.17357808328915e-91	8.79953449117199e-90	1686783	1687559	ferredoxin--NADP reductase && PF00175:Oxidoreductase NAD-binding domain|PF00970:Oxidoreductase FAD-binding domain	FAD_binding_6
EQG75_RS05430	ppx	0.0313076689299661	0.78834543200181	0.858108542043248	0.197946074443587	0.0899602478096461	0.197532576098007	0.190696072625114	0.0620709048659647	0.119878353640126	1120937	1122430	exopolyphosphatase && PF02541:Ppx/GppA phosphatase family	-
EQG75_RS05435	EQG75_RS05435	-0.127894	0.196835857703188	0.325243799209131	-0.585418	1.00051749696263e-07	8.93037311094025e-07	-0.434445	9.27360080548227e-07	4.0389805786064e-06	1122661	1123455	GNAT family N-acetyltransferase && PF13444:Acetyltransferase (GNAT) domain	-
EQG75_RS02945	EQG75_RS02945	-0.433592	0.056514045951205	0.122392431576921	0.0104647985443481	0.966620983062989	0.979349729218677	0.469291519322886	0.0350185668337366	0.073270514584331	585320	586282	amidohydrolase family protein && PF04909:Amidohydrolase	Amidohydro_2
EQG75_RS17050	pyk	-0.306409	0.00384779704731454	0.012748725156765	-0.718893	4.17578507201558e-11	5.53939488691171e-10	-0.388252	1.0340657525537e-05	4.02674891829464e-05	3554673	3556115	pyruvate kinase && PF00224:Pyruvate kinase, barrel domain|PF02887:Pyruvate kinase, alpha/beta domain	PK
EQG75_RS07460	fdh3B	0.230046233716826	0.0661663083206727	0.13769745245113	-0.739462	3.29335476135576e-08	3.15948522866224e-07	-0.946386	2.41893207704876e-15	2.04194177983101e-14	1551469	1552096	formate dehydrogenase FDH3 subunit beta && -	-
EQG75_RS16620	EQG75_RS16620	0.400111963740792	0.109292440026892	0.204713820062263	0.06030748120257	0.839555630066243	0.905263239846268	-0.307594	0.180533974113174	0.292402336725446	3465808	3466545	GntR family transcriptional regulator && PF00392:Bacterial regulatory proteins, gntR family|PF07702:UTRA domain	GntR
EQG75_RS16625	EQG75_RS16625	0.0398336148520593	0.762853029972036	0.839858211436185	-0.178071	0.230236676434634	0.395410934930373	-0.195058	0.119449736178749	0.207727746901382	3466701	3467573	tRNA threonylcarbamoyladenosine dehydratase && PF00899:ThiF family	-
EQG75_RS14530	EQG75_RS14530	1.54504778002291	0.0340615314983227	0.0811993165749489	1.15068137521571	0.184910375810519	0.337176338528385	-0.355515	0.506936696128086	0.641896001984703	3020830	3021198	hypothetical protein && -	-
EQG75_RS12940	sucC	-0.366322	0.00237505510070485	0.00842242394423163	-0.708781	1.40484709224988e-08	1.41477663976055e-07	-0.317203	0.000309544436492137	0.000991371796604632	2692197	2693357	ADP-forming succinate--CoA ligase subunit beta && PF00549:CoA-ligase|PF08442:ATP-grasp domain	-
EQG75_RS19555	panC	0.608884047273689	5.52235411102745e-06	3.50842629165935e-05	-0.20847	0.214485103412705	0.374205983142257	-0.798452	5.12847648579647e-10	3.04523200026176e-09	4028762	4029604	pantoate--beta-alanine ligase && PF02569:Pantoate-beta-alanine ligase	-
EQG75_RS12945	EQG75_RS12945	0.159401479042924	0.185565284977728	0.3114325837682	0.259805678891944	0.0444110017934093	0.111885477340698	0.125013669224666	0.21400778259702	0.334026841082042	2693368	2693970	DUF2889 domain-containing protein && PF11136:Protein of unknown function (DUF2889)	-
EQG75_RS17710	EQG75_RS17710	0.479924343983779	0.0144652796182884	0.039922097871262	0.273431753848689	0.204172326712339	0.361292981077446	-0.182613	0.276468677390677	0.406451127469678	3671329	3673179	dipeptide ABC transporter ATP-binding protein && PF08352:Oligopeptide/dipeptide transporter, C-terminal region|PF00005:ABC transporter	ABC_tran
EQG75_RS17845	EQG75_RS17845	0.380142194741563	0.075387134948226	0.152517325039764	0.437497360551053	0.0775531814383242	0.174676281611963	0.0852511387555862	0.657183845033207	0.769935975308513	3697936	3698478	phosphatidylglycerophosphatase A && PF04608:Phosphatidylglycerophosphatase A	-
EQG75_RS17840	thiL	0.303056937299822	0.0393995260577391	0.0914334992901118	0.315726404251636	0.0437072208273479	0.110692349257938	0.0356998248403868	0.775624186801042	0.858710738369191	3696923	3697939	thiamine-phosphate kinase && PF00586:AIR synthase related protein, N-terminal domain|PF02769:AIR synthase related protein, C-terminal domain	-
EQG75_RS00105	EQG75_RS00105	-0.248598	0.0482485530331477	0.107747638734118	-0.0318188	0.809248066806442	0.889157741967274	0.240030144380677	0.027920240725962	0.0600489316850837	20772	21947	membrane protein && -	-
EQG75_RS14240	EQG75_RS14240	-0.581995	0.000588696284383951	0.00238493521774364	0.410007795056677	0.0155189683360821	0.0472230077920832	1.01549046343319	1.13269006120782e-12	8.09608746553027e-12	2967729	2968565	hypothetical protein && -	-
EQG75_RS14715	EQG75_RS14715	0.208812036753243	0.193310734137185	0.320934164048366	-0.201362	0.30447234088359	0.481424206896494	-0.389038	0.0116054630518547	0.0273103327447954	3056741	3057961	MFS transporter && PF07690:Major Facilitator Superfamily	MFS_1
EQG75_RS18170	EQG75_RS18170	0.181947504636753	0.343466163165272	0.490483949623997	0.274255480812242	0.185109546912386	0.337176338528385	0.114072722505156	0.465034283641178	0.604449728294991	3760400	3761857	MFS transporter && PF07690:Major Facilitator Superfamily	MFS_1
EQG75_RS14245	rplI	-0.922182	4.35842147094929e-16	8.22545228586019e-15	0.0236610651042269	0.831047630127685	0.901082365586585	0.969816637415949	4.4212630105829e-25	6.19300723533663e-24	2968682	2969137	50S ribosomal protein L9 && PF03948:Ribosomal protein L9, C-terminal domain|PF01281:Ribosomal protein L9, N-terminal domain	-
EQG75_RS18175	EQG75_RS18175	0.269179563261728	0.07530835879323	0.152438055391133	0.207107625768249	0.22766526673987	0.392396183310161	-0.0394282	0.769351469003395	0.853743475760007	3761747	3762574	helix-turn-helix transcriptional regulator && PF02311:AraC-like ligand binding domain|PF12833:Helix-turn-helix domain	AraC_binding
EQG75_RS14710	gcvA	0.033414378280955	0.75592913694583	0.83582055635883	-0.562998	1.94970808089378e-06	1.41519377116951e-05	-0.572232	2.97366226454609e-10	1.81649912134573e-09	3055891	3056793	transcriptional regulator GcvA && PF03466:LysR substrate binding domain|PF00126:Bacterial regulatory helix-turn-helix protein, lysR family	LysR_substrate
EQG75_RS19950	EQG75_RS19950	0.403758240221686	0.0803454705532387	0.160524162755562	0.260157728295622	0.285427	0.462346019698291	-0.12171	0.560183252242521	0.687023975809942	2570054	2571049	PLP-dependent lyase/thiolase && PF00291:Pyridoxal-phosphate dependent enzyme	PALP
EQG75_RS12015	sdhD	-0.288571	0.0702385157686253	0.14430004573597	-1.01569	1.24524897667758e-08	1.27068244384049e-07	-0.700175	7.93462680496459e-07	3.4716261901813e-06	2501374	2501757	succinate dehydrogenase%2C hydrophobic membrane anchor protein && PF01127:Succinate dehydrogenase/Fumarate reductase transmembrane subunit	-
EQG75_RS15620	EQG75_RS15620	0.305325890291067	0.452960855326362	0.600507232958199	-0.200998	0.677654133552585	0.802627910029801	-0.46568	0.206999117978842	0.325798609520201	3254138	3254533	NAD(P)H-dependent oxidoreductase && PF02525:Flavodoxin-like fold	Flavodoxin_2
EQG75_RS06820	EQG75_RS06820	0.368095688473962	0.0158606370470906	0.043307413213687	-0.177578	0.320748009188028	0.500981563681017	-0.523063	0.000393991978324764	0.00123493879107697	1422603	1423514	CoA ester lyase && PF03328:HpcH/HpaI aldolase/citrate lyase family	-
EQG75_RS19955	EQG75_RS19955	-0.437623	0.0309397532266186	0.0747290150078304	-0.377073	0.0962107957385515	0.209109000681473	0.0830629788756505	0.688931915875618	0.79687708599769	2611924	2612568	hypothetical protein && -	-
EQG75_RS01845	EQG75_RS01845	-1.5661	1.07800123836836e-43	7.98135532253496e-42	-1.12125	1.27920647101873e-21	3.64526466222892e-20	0.468656644190197	3.82929219765019e-05	0.000138013321053858	362321	363331	2Fe-2S iron-sulfur cluster binding domain-containing protein && PF00970:Oxidoreductase FAD-binding domain|PF00111:2Fe-2S iron-sulfur cluster binding domain|PF00175:Oxidoreductase NAD-binding domain	NAD_binding_1
EQG75_RS14085	sodB	-0.755184	3.3969927234742e-12	4.37405417571092e-11	-0.59531	7.77340271429442e-09	8.12616310920941e-08	0.184337301038993	0.0424094388334811	0.0868167527297815	2938518	2939096	superoxide dismutase [Fe] && PF02777:Iron/manganese superoxide dismutases, C-terminal domain|PF00081:Iron/manganese superoxide dismutases, alpha-hairpin domain	-
EQG75_RS02465	EQG75_RS02465	-0.0165349	0.874877701514533	0.915542036105179	-0.0395982	0.728077171615293	0.834598593326589	0.00120230188653149	0.989647076504902	0.995373598252168	495854	497017	alpha-hydroxy-acid oxidizing protein && PF01070:FMN-dependent dehydrogenase	FMN_dh
EQG75_RS01840	EQG75_RS01840	-1.6907	1.62656368070157e-34	7.9695064880973e-33	-1.06912	2.92843577605469e-14	5.00697441354774e-13	0.646206968753489	5.26603241100666e-07	2.35524069470052e-06	361823	362302	heme-binding protein && PF03928:Haem-degrading	DUF336
EQG75_RS04265	EQG75_RS04265	-0.545982	8.65754298032948e-10	8.84125742023037e-09	0.0611485023742779	0.530788267979804	0.694066100244156	0.632564927101911	1.88326667158901e-16	1.7105966157141e-15	872145	873401	NADH-quinone oxidoreductase subunit D && PF00346:Respiratory-chain NADH dehydrogenase, 49 Kd subunit	-
EQG75_RS05325	prn	-2.10313	4.28945947485683e-96	1.27033992139991e-93	-1.38834	2.40250745766064e-40	1.56651630332551e-38	0.739621535994664	1.55244556510692e-13	1.16175182797825e-12	1098091	1100823	pertactin autotransporter && PF03797:Autotransporter beta-domain|PF03212:Pertactin	-
EQG75_RS10090	EQG75_RS10090	0.429548315180969	0.0635796712196242	0.133509978324957	-0.1875	0.508327500865181	0.675935949057605	-0.588693	0.00770577814537454	0.0186499339417166	2106825	2108174	pilus assembly protein N-terminal domain-containing protein && PF13629:Pilus formation protein N terminal region|PF00263:Bacterial type II and III secretion system protein	-
EQG75_RS19730	EQG75_RS19730	0.427066136464649	0.0971286008069428	0.186972556553365	0.180191009709139	0.541562358860661	0.702898243770905	-0.219604	0.366454129760008	0.50735720210075	4066206	4067129	TauD/TfdA family dioxygenase && PF02668:Taurine catabolism dioxygenase TauD, TfdA family	-
EQG75_RS08090	glnA	-0.802995	3.66466510310102e-10	3.87608808981839e-09	-0.180669	0.144247846649565	0.285013593251606	0.646408346325707	2.98437930548667e-10	1.82013819205439e-09	1674925	1676337	type I glutamate--ammonia ligase && PF00120:Glutamine synthetase, catalytic domain|PF03951:Glutamine synthetase, beta-Grasp domain	-
EQG75_RS08540	EQG75_RS08540	-0.0305111	0.899782867063912	0.935110324665799	-0.199147	0.482494643607449	0.656117671953997	-0.133715	0.564822104246805	0.691426939767175	1772921	1773217	hypothetical protein && -	-
EQG75_RS08095	EQG75_RS08095	-0.070676	0.690871830752544	0.792331411497555	0.163075114483477	0.428504116788645	0.607389586324951	0.259596338961713	0.133242527261928	0.227633453675846	1676401	1677468	PAS domain-containing protein && PF08448:PAS fold|PF00512:His Kinase A (phospho-acceptor) domain|PF02518:Histidine kinase-, DNA gyrase B-, and HSP90-like ATPase	HATPase_c
EQG75_RS16535	EQG75_RS16535	-0.106247	0.274894192736208	0.419311664831379	-0.976944	2.47671889871261e-14	4.27261775934862e-13	-0.845425	8.35781467202649e-15	6.78562278255399e-14	3443821	3444042	glycine zipper 2TM domain-containing protein && -	-
EQG75_RS18550	EQG75_RS18550	0.448581107552942	0.0445641623191917	0.100949099912343	0.587865536099072	0.0156419171389098	0.0474936505393735	0.162500289737815	0.376723138126724	0.519309520120847	3835412	3836275	alpha/beta hydrolase && PF00561:alpha/beta hydrolase fold	Abhydrolase_1
EQG75_RS18555	EQG75_RS18555	-0.222583	0.0290750752868766	0.0708474935787815	-0.258565	0.0126345974903654	0.039613118618937	-0.011601	0.89303112556431	0.936439017105291	3836362	3837789	NAD-dependent succinate-semialdehyde dehydrogenase && PF00171:Aldehyde dehydrogenase family	Aldedh
EQG75_RS04435	EQG75_RS04435	-0.0616738	0.752549307035226	0.833040492261536	0.69583649696733	0.000192867603606924	0.000971154019732769	0.782470013341473	1.95187012905956e-06	8.2748906580086e-06	912575	913291	flagellar brake protein && PF07238:PilZ domain|PF07317:Flagellar regulator YcgR	-
EQG75_RS12765	dapB	-0.858089	9.92187320209715e-17	2.02112231894572e-15	-0.424006	0.000135032791903037	0.0007029379573085	0.458850714614676	6.3456030354291e-06	2.53824121417164e-05	2657318	2658127	4-hydroxy-tetrahydrodipicolinate reductase && PF05173:Dihydrodipicolinate reductase, C-terminus|PF01113:Dihydrodipicolinate reductase, N-terminus	DapB_N
EQG75_RS12760	EQG75_RS12760	-0.373606	0.000933633218842848	0.00364183170470614	-0.0780038	0.514208582767319	0.680443174053625	0.320962143294903	0.000966060076582053	0.00279864676731043	2656769	2657317	outer membrane protein assembly factor BamE && PF04355:SmpA / OmlA family	-
EQG75_RS02535	EQG75_RS02535	-0.195599	0.12504002466769	0.22858693968215	0.233871836251883	0.0726304692665504	0.166513358324445	0.453303870937882	3.15049257100941e-05	0.000115176707376099	510627	511550	LysR family transcriptional regulator && PF00126:Bacterial regulatory helix-turn-helix protein, lysR family|PF03466:LysR substrate binding domain	LysR_substrate
EQG75_RS18770	EQG75_RS18770	-1.53709	5.79509316740479e-05	0.000300688796421947	-0.559809	0.163925065553302	0.310831961517205	1.0045080901234	0.0202627941905892	0.0447114396911789	3874209	3874565	hypothetical protein && PF03328:HpcH/HpaI aldolase/citrate lyase family	-
EQG75_RS18775	EQG75_RS18775	-0.347871	0.0296201338388119	0.0720388599364661	-0.112617	0.501384677484893	0.670294454156164	0.258434980956399	0.0746500028929382	0.140483076310332	3874594	3875610	hypothetical protein && PF03401:Tripartite tricarboxylate transporter family receptor	-
EQG75_RS13405	EQG75_RS13405	-0.00268894	0.985397648889866	0.989785053650994	-0.0579626	0.72171292863521	0.830904183703838	-0.0336911	0.805261699093328	0.878550852306101	2781936	2784104	autotransporter domain-containing protein && PF03797:Autotransporter beta-domain	-
EQG75_RS00300	EQG75_RS00300	0.6983397626859	0.0440052702111823	0.0999529736360188	0.619520074941931	0.118773202210464	0.246826207046983	-0.0550784	0.85298562927118	0.909344032989404	56505	57404	amino acid ABC transporter substrate-binding protein && PF00497:Bacterial extracellular solute-binding proteins, family 3	-
EQG75_RS14660	EQG75_RS14660	0.180277780567225	0.46152704019612	0.608504841481521	-0.0373785	0.897342466003938	0.940107970238875	-0.199973	0.395497654064453	0.537258624917396	3045552	3046334	ABC transporter permease && PF00528:Binding-protein-dependent transport system inner membrane component	BPD_transp_1
EQG75_RS05225	EQG75_RS05225	2.50594952927936	0.11446328029728	0.212480052625134	3.44077185697761	0.0232630371090218	0.0655145708333871	0.960297609519415	0.238804289678811	0.363964768326733	1077941	1078017	tRNA-Asp && -	-
EQG75_RS06510	ugpE	0.588647988168894	0.0199511452358738	0.0523708556804725	0.243848712543028	0.418868683856984	0.60036804277117	-0.315321	0.166403470414949	0.273697866785483	1356312	1357163	sn-glycerol-3-phosphate ABC transporter permease UgpE && PF00528:Binding-protein-dependent transport system inner membrane component	BPD_transp_1
EQG75_RS14665	EQG75_RS14665	0.396823732210578	0.00583920745216382	0.0183069614746178	-0.0260832	0.872828072277723	0.926536863700994	-0.398446	0.00220250005804096	0.00598178993036123	3046338	3047429	M14 family metallopeptidase && PF10994:Protein of unknown function (DUF2817)	-
EQG75_RS04860	EQG75_RS04860	-0.368891	0.00907808564997363	0.0268026301782197	0.30710691431757	0.0293784984965372	0.0796469934574901	0.699670233492017	2.87186796938723e-09	1.59390756385149e-08	998415	999329	histone deacetylase family protein && PF00850:Histone deacetylase domain	Hist_deacetyl
EQG75_RS10540	nagZ	-0.28512	0.0203455770435442	0.0532136356098133	-0.461096	0.00046956006253966	0.00218957280071524	-0.152201	0.155802582538786	0.260169902021099	2200928	2201986	beta-N-acetylhexosaminidase && PF00933:Glycosyl hydrolase family 3 N terminal domain	Glyco_hydro_3
EQG75_RS04315	nuoN	-0.113855	0.192400691160282	0.319561113445679	0.159196985158976	0.0838345959279413	0.186315245831768	0.297281867609088	5.49544880206265e-05	0.000195121599063023	883741	885225	NADH-quinone oxidoreductase subunit NuoN && PF00361:Proton-conducting membrane transporter	-
EQG75_RS09545	EQG75_RS09545	0.537507329424131	0.000153325006807748	0.00071857733896319	-2.01384	8.34314215446531e-33	4.16832050236728e-31	-2.52781	5.10656289360939e-119	5.27770175815198e-117	1988417	1989391	TRAP transporter substrate-binding protein && PF03480:Bacterial extracellular solute-binding protein, family 7	-
EQG75_RS04310	EQG75_RS04310	-0.0502739	0.589125195059709	0.715724834641805	0.332719384776656	0.00298045427348243	0.0113522847426603	0.40926574331778	1.72526867317756e-05	6.5256453078447e-05	882228	883730	NADH-quinone oxidoreductase subunit M && PF00361:Proton-conducting membrane transporter	-
EQG75_RS10545	uvrC	0.118252175454592	0.360310186335353	0.507118451408852	0.363524709484689	0.00573129118256743	0.0200438883448517	0.269067664618108	0.0136573657981259	0.0315754333809151	2201949	2203778	excinuclease ABC subunit UvrC && PF14520:Helix-hairpin-helix domain|PF02151:UvrB/uvrC motif|PF01541:GIY-YIG catalytic domain|PF08459:UvrC Helix-hairpin-helix N-terminal	GIY-YIG
EQG75_RS08890	EQG75_RS08890	0.506632003184995	0.0665868288309837	0.138181094771575	0.349279444840409	0.271054201994852	0.445047168192145	-0.135013	0.577186860166006	0.702470577108469	1844525	1844899	hypothetical protein && -	-
EQG75_RS07845	EQG75_RS07845	0.44260687900987	0.000870998245325597	0.00342527399847145	0.000238254185193844	0.998700312448479	0.999219792454954	-0.419305	2.21101177467531e-05	8.21662684777295e-05	1623227	1626631	UvrD-helicase domain-containing protein && PF00580:UvrD/REP helicase N-terminal domain|PF13361:UvrD-like helicase C-terminal domain	UvrD-helicase
EQG75_RS14390	EQG75_RS14390	0.293381989206272	0.141583389489054	0.252359282191138	0.151289942138631	0.505556250346192	0.67366639940485	-0.125283	0.459995760368984	0.599530943302997	2997900	2999054	iron-containing alcohol dehydrogenase && PF00465:Iron-containing alcohol dehydrogenase	-
EQG75_RS08895	EQG75_RS08895	0.58533147241344	3.75056883756791e-12	4.79723921084268e-11	-0.13185	0.127198190712773	0.25986799770156	-0.692179	2.73012650054141e-18	2.80645261776085e-17	1845161	1846369	fatty acid desaturase && PF00487:Fatty acid desaturase|PF01610:Transposase	Transposase_12
EQG75_RS01205	EQG75_RS01205	-0.369371	0.000847679094706085	0.0033472456560189	-0.0414923	0.73277677335774	0.836744507897663	0.352665054605004	0.000410640911069932	0.00127978063890091	239707	240450	GntR family transcriptional regulator && PF00392:Bacterial regulatory proteins, gntR family|PF07729:FCD domain	FCD
EQG75_RS07840	EQG75_RS07840	0.213946127988859	0.126875931013454	0.231065437276159	-0.232588	0.125681167439097	0.258001841589225	-0.424161	2.55181030693129e-05	9.41903727191625e-05	1620554	1623214	PD-(D/E)XK nuclease family protein && PF12705:PD-(D/E)XK nuclease superfamily	-
EQG75_RS11150	hisC	0.185505696779631	0.198829784358224	0.327834976350819	0.927064735545163	3.96653021949121e-10	4.70964251678478e-09	0.765870185616055	1.1117595895344e-11	7.36805662110841e-11	2315085	2316155	histidinol-phosphate transaminase && PF00155:Aminotransferase class I and II	Aminotran_1_2
EQG75_RS11155	der	0.0422102481983711	0.728566618893516	0.819451207344446	0.865069516183643	4.31420950261401e-11	5.7033553115313e-10	0.847807690333166	1.78500392358873e-17	1.7193589430235e-16	2316159	2317514	ribosome biogenesis GTPase Der && PF01926:50S ribosome-binding GTPase|PF14714:KH-domain-like of EngA bacterial GTPase enzymes, C-terminal	-
EQG75_RS07685	EQG75_RS07685	0.219910625885104	0.337048993726427	0.484012915272938	0.154790875403696	0.548025812403192	0.707943351348248	-0.0427373	0.834334310963521	0.898102393683101	1592592	1593722	helix-turn-helix transcriptional regulator && PF00196:Bacterial regulatory proteins, luxR family	GerE
EQG75_RS06515	EQG75_RS06515	0.167781455944475	0.224823158432419	0.357858255723287	-0.5381	0.00105305527615398	0.00458788635035602	-0.680119	8.23795793741943e-08	3.9675001451753e-07	1357216	1358304	sn-glycerol-3-phosphate import ATP-binding protein UgpC && PF08402:TOBE domain|PF00005:ABC transporter	ABC_tran
EQG75_RS18755	EQG75_RS18755	-1.70678	3.62823705099869e-32	1.62426891236569e-30	-0.726726	2.69491366481553e-07	2.23433898028995e-06	1.00477738333374	1.76367270916402e-18	1.84270066662383e-17	3871195	3873324	TonB-dependent receptor && PF00593:TonB dependent receptor|PF07715:TonB-dependent Receptor Plug Domain	TonB_dep_Rec
EQG75_RS17115	tolA	0.536338697315756	1.02225252584139e-06	7.18188362133096e-06	0.560531379201265	1.64294009161626e-06	1.20848767350817e-05	0.0479629232353354	0.597011395364907	0.720186649196154	3567095	3568069	cell envelope integrity protein TolA && PF13103:TonB C terminal	-
EQG75_RS12490	alcA	-0.333249	0.330635460895166	0.477116388473159	0.0742755539238645	0.833437145010872	0.90290979917117	0.431896598629749	0.175636779679884	0.286167467190403	2597771	2599156	alcaligin siderophore biosynthesis protein AlcA && PF13434:L-lysine 6-monooxygenase (NADPH-requiring)	-
EQG75_RS04885	EQG75_RS04885	0.263463470536112	0.269079913644539	0.412506765365348	-0.198568	0.502747166072306	0.670519341013311	-0.43475	0.0546715041922908	0.107384190851307	1004096	1005097	sulfate ABC transporter substrate-binding protein && PF13531:Bacterial extracellular solute-binding protein	-
EQG75_RS04880	EQG75_RS04880	-0.0460034	0.689475766279634	0.791201699009416	-0.63998	6.80978048685475e-07	5.23944510658605e-06	-0.568913	3.88293937532796e-08	1.92585735035721e-07	1003232	1003873	peroxiredoxin && PF00578:AhpC/TSA family|PF10417:C-terminal domain of 1-Cys peroxiredoxin	-
EQG75_RS12495	alcB	-0.120574	0.85219923723981	0.900285767364788	0.0949008231560895	0.891249683377503	0.937243275328124	0.232767111128761	0.696183270097026	0.80114499694584	2599175	2599780	alcaligin siderophore biosynthesis protein AlcB && PF13523:Acetyltransferase (GNAT) domain	-
EQG75_RS10405	EQG75_RS10405	0.0561891417144638	0.740258689948814	0.825854283504307	0.0672850158304018	0.743667370973029	0.845166433126512	0.0306296433960962	0.848005292650443	0.906077977555197	2170769	2171968	multidrug effflux MFS transporter && PF07690:Major Facilitator Superfamily	MFS_1
EQG75_RS10620	EQG75_RS10620	0.239518764842629	0.328103667335633	0.474351903583247	0.0630718933313611	0.819691975894043	0.894036773019303	-0.156885	0.480409815755534	0.619173284613806	2217189	2218337	CoA transferase && PF02515:CoA-transferase family III	CoA_transf_3
EQG75_RS10400	rpmB	-0.397929	0.000561094235410199	0.00228836102365388	0.997179128937521	1.47310377602071e-18	3.45056213528127e-17	1.42013853576151	1.24167464231461e-62	4.94600399188651e-61	2170164	2170400	50S ribosomal protein L28 && -	-
EQG75_RS18605	rpmD	-0.612391	0.000288783324935466	0.00127501812041461	0.446229818706004	0.00979526375343357	0.031961305902849	1.08424145959545	8.26102109545148e-15	6.72130737638435e-14	3842129	3842314	50S ribosomal protein L30 && -	-
EQG75_RS01145	EQG75_RS01145	-0.37594	0.0126016628094437	0.0352846558664424	-0.0599411	0.700734535659828	0.819369531514698	0.34072033373407	0.00626138370062443	0.0154175990155749	231039	231725	3-oxoacid CoA-transferase subunit A && PF01144:Coenzyme A transferase	-
EQG75_RS18750	ssb	-0.226874	0.0383201812408278	0.0893055071290479	0.0304773123003928	0.775433865116019	0.867430671445573	0.281475772908483	0.00107777102179853	0.0031011259498552	3870462	3870962	single-stranded DNA-binding protein && PF00436:Single-strand binding protein family	-
EQG75_RS01140	EQG75_RS01140	0.039507003374879	0.762808457104596	0.839858211436185	0.207649968147381	0.133350915166352	0.269433282901763	0.191435252169639	0.0876251509542884	0.160401425203063	230058	230909	IclR family transcriptional regulator && PF01614:Bacterial transcriptional regulator|PF09339:IclR helix-turn-helix domain	IclR
EQG75_RS18600	rpsE	-0.811117	1.04952266932267e-08	9.57502909216182e-08	0.519034537900419	0.000219314065179969	0.00109005324127563	1.35480256389024	7.33295984677734e-39	1.59325218489071e-37	3841601	3842125	30S ribosomal protein S5 && PF03719:Ribosomal protein S5, C-terminal domain|PF00333:Ribosomal protein S5, N-terminal domain	-
EQG75_RS05135	EQG75_RS05135	0.156971234512048	0.232538883595125	0.367518350509537	0.0524896922879902	0.711026680714595	0.823346708088555	-0.0816305	0.468189217909683	0.606186998797139	1061781	1062641	M23 family metallopeptidase && PF01551:Peptidase family M23	Peptidase_M23
EQG75_RS13700	paaB	-0.0734515	0.901895160311359	0.935424667887589	0.136058094227526	0.835134665476606	0.903985103570204	0.234202433403901	0.673560363185742	0.783213086747179	2848230	2848514	1%2C2-phenylacetyl-CoA epoxidase subunit B && -	-
EQG75_RS13705	paaA	0.322456164797159	0.125215549392083	0.228799176630051	-0.202666	0.422981969603298	0.602894270864722	-0.504186	0.0134047853155479	0.0310289945802997	2848579	2849568	1%2C2-phenylacetyl-CoA epoxidase subunit A && PF05138:Phenylacetic acid catabolic protein	-
EQG75_RS05130	EQG75_RS05130	0.273191196222236	0.035727940408278	0.0843363400195403	0.0302087024074921	0.831675826583699	0.901255466159857	-0.219302	0.0509790922822182	0.101164529780593	1061449	1061784	hypothetical protein && -	-
EQG75_RS18455	EQG75_RS18455	-0.0114411	0.926758366598463	0.953422923356151	-0.223587	0.107852458755306	0.228473793409505	-0.18681	0.103487722807783	0.185518168536503	3821575	3822339	phytanoyl-CoA dioxygenase family protein && PF05721:Phytanoyl-CoA dioxygenase (PhyH)	PhyH
EQG75_RS09435	EQG75_RS09435	-0.0720969	0.806252535127301	0.871685554686916	0.414889812713522	0.175973020957442	0.326988511241784	0.507917410189114	0.0387134026838762	0.0799009703315158	1954615	1955601	DctP family TRAP transporter solute-binding subunit && PF03480:Bacterial extracellular solute-binding protein, family 7	-
EQG75_RS06645	EQG75_RS06645	0.419777273035373	0.0181426675337707	0.0483385951591815	-0.890824	0.000127340223501306	0.000669232021597708	-1.29033	6.91661340611358e-12	4.62983664719037e-11	1378408	1378839	YXWGXW repeat-containing protein && PF12779:YXWGXW repeat (2 copies)	-
EQG75_RS09430	EQG75_RS09430	0.521754851685979	0.28616241516057	0.432006862453435	0.728580298383096	0.191475529663065	0.345176364861205	0.214898269809757	0.602995321734829	0.725111355444649	1954132	1954614	TRAP transporter small permease && PF04290:Tripartite ATP-independent periplasmic transporters, DctQ component	-
EQG75_RS05205	EQG75_RS05205	0.486712479727913	0.0771220970374078	0.155130654960303	0.402359547009718	0.198186471064973	0.352545495736063	-0.0687846	0.759675563255402	0.845988266461132	1074454	1075506	chemotaxis response regulator protein-glutamate methylesterase && PF00072:Response regulator receiver domain|PF01339:CheB methylesterase	CheB_methylest
EQG75_RS06640	EQG75_RS06640	-0.119576	0.853581927208226	0.900639347645792	-0.483857	0.431002788452754	0.610032276371503	-0.343823	0.191831487110143	0.307573839291064	1377768	1378175	hypothetical protein && -	-
EQG75_RS13380	EQG75_RS13380	-0.277186	0.195448173076257	0.323784624072112	0.498022439746218	0.0138997342666285	0.0429496206616223	0.800176019508446	4.65337602120436e-05	0.000166615261283572	2777345	2777602	helix-turn-helix domain-containing protein && -	-
EQG75_RS00770	EQG75_RS00770	0.383195263075113	0.287343627986925	0.433322744907818	0.737979616132014	0.0789601324564022	0.177192655922727	0.379853325668081	0.258334001563718	0.386490305938833	147937	148908	tripartite tricarboxylate transporter substrate binding protein && PF03401:Tripartite tricarboxylate transporter family receptor	-
EQG75_RS09120	iscA	-1.19871	8.4265572124133e-13	1.15452830134488e-11	0.0969908981498636	0.561438417763108	0.718992540990239	1.32028193518319	8.34288948986108e-16	7.18540752460108e-15	1891388	1891711	iron-sulfur cluster assembly protein IscA && PF01521:Iron-sulphur cluster biosynthesis	-
EQG75_RS09125	hscB	-1.0685	9.64995641036485e-10	9.77692952102755e-09	0.262788038555057	0.106504205012107	0.225990996514934	1.3563716377918	8.11130939257798e-19	8.71282222393769e-18	1891714	1892226	Fe-S protein assembly co-chaperone HscB && PF07743:HSCB C-terminal oligomerisation domain	-
EQG75_RS09945	EQG75_RS09945	-9.08886	7.50608409173497e-14	1.16057926719597e-12	0.30455817059794	0.281508123362223	0.45738885468816	9.41815212280362	5.92555626860286e-15	4.87190320365075e-14	2071711	2073276	sulfatase-like hydrolase/transferase && PF00884:Sulfatase|PF16347:Domain of unknown function (DUF4976)	Sulfatase
EQG75_RS08430	EQG75_RS08430	0.118286310752513	0.607182130482316	0.729831783439562	-0.0836063	0.750164257570265	0.848040522736646	-0.176764	0.419023317926278	0.560064721338723	1752839	1753783	LysR family transcriptional regulator && PF03466:LysR substrate binding domain|PF00126:Bacterial regulatory helix-turn-helix protein, lysR family	LysR_substrate
EQG75_RS09940	EQG75_RS09940	-9.46842	3.76110873249902e-15	6.49339400005437e-14	0.0125735727818621	0.958687214648395	0.975505373353773	9.50323385397617	2.80101673273476e-15	2.34378292909797e-14	2070729	2071694	Bug family tripartite tricarboxylate transporter substrate binding protein && PF03401:Tripartite tricarboxylate transporter family receptor	-
EQG75_RS08435	EQG75_RS08435	0.0548659391120461	0.81399876430139	0.877280235593466	0.00856851178765307	0.973449567831386	0.982970360275785	-0.0217813	0.919430754341709	0.953502665786412	1753869	1754795	tripartite tricarboxylate transporter substrate binding protein && PF03401:Tripartite tricarboxylate transporter family receptor	-
EQG75_RS11840	EQG75_RS11840	-0.0844885	0.583920025091687	0.71119648737836	0.0945315198892031	0.558801195050064	0.717286685805003	0.203424425865944	0.103993105274316	0.186000764531798	2458658	2459383	polysaccharide deacetylase family protein && PF01522:Polysaccharide deacetylase	Polysacc_deac_1
EQG75_RS02300	EQG75_RS02300	0.347987831658695	0.0506809925389709	0.112397362485621	-0.206369	0.331087088693371	0.512666745677927	-0.533698	0.00331770805054013	0.00863055481990846	455327	455572	DUF1653 domain-containing protein && -	-
EQG75_RS11845	EQG75_RS11845	1.30963732738167	4.35182205487796e-15	7.44645107168007e-14	-0.0249005	0.914135477189891	0.950197022628886	-1.31612	1.17165880429606e-16	1.08484824882037e-15	2459746	2461362	phosphoethanolamine transferase && PF00884:Sulfatase	Sulfatase
EQG75_RS02305	EQG75_RS02305	7.44082995736173e-05	0.999515405647052	0.999697926150914	-0.659051	5.21901697724363e-07	4.10584014549207e-06	-0.635042	5.4293533436611e-12	3.66817088094701e-11	455586	456776	acetylornithine transaminase && PF00202:Aminotransferase class-III	Aminotran_3
EQG75_RS16390	EQG75_RS16390	0.317668611842081	0.18786824152294	0.314065449354459	0.490170658170047	0.0553121557890527	0.133621609841405	0.193713242806928	0.342128789040665	0.482411684841999	3413233	3414321	NAD-dependent epimerase/dehydratase family protein && PF01370:NAD dependent epimerase/dehydratase family	Epimerase
EQG75_RS16825	EQG75_RS16825	-0.231072	0.0626641897572188	0.13234071890581	-0.240655	0.0501679546759923	0.123557056106621	0.0142442788619078	0.901809574235322	0.941961161397397	3505462	3505884	F0F1 ATP synthase subunit epsilon && PF02823:ATP synthase, Delta/Epsilon chain, beta-sandwich domain	-
EQG75_RS05200	EQG75_RS05200	0.621264522411015	0.0586408376156015	0.125823347462617	0.0980795426303086	0.809767169949901	0.889157741967274	-0.517783	0.0732499965541975	0.13839327412216	1073599	1074457	chemotaxis protein CheR && PF01739:CheR methyltransferase, SAM binding domain	CheR
EQG75_RS15455	mraY	0.578939958060177	5.77119852016392e-06	3.63651625247645e-05	0.490738244363972	0.000404247060490636	0.00190347422485615	-0.0641373	0.536386897998967	0.668778447325742	3219308	3220477	phospho-N-acetylmuramoyl-pentapeptide-transferase && PF00953:Glycosyl transferase family 4	Glycos_transf_4
EQG75_RS16820	atpD	-0.507897	8.30605477692288e-08	6.78945029536159e-07	-0.129094	0.229928995819568	0.39505888651982	0.404030155646716	6.75136144037248e-06	2.6892923070817e-05	3504052	3505452	F0F1 ATP synthase subunit beta && PF02874:ATP synthase alpha/beta family, beta-barrel domain|PF00006:ATP synthase alpha/beta family, nucleotide-binding domain|PF00306:ATP synthase alpha/beta chain, C terminal domain	ATP-synt_ab
EQG75_RS18595	rplR	-0.917742	1.50979007627125e-08	1.35810555926269e-07	0.663499304038772	8.57317089784665e-06	5.70605336401662e-05	1.60412496038544	2.46658633416553e-40	5.68206394087288e-39	3841223	3841585	50S ribosomal protein L18 && PF00861:Ribosomal L18p/L5e family	-
EQG75_RS12385	EQG75_RS12385	1.03688281717505	2.51018642318942e-21	7.26632911975885e-20	0.272653067719191	0.0225814698848047	0.0637818756584754	-0.74044	2.33317417072317e-18	2.41790190483616e-17	2579634	2580134	sigma-E factor negative regulatory protein && PF03872:Anti sigma-E protein RseA, N-terminal domain	-
EQG75_RS12380	EQG75_RS12380	0.993136729808427	7.35527468686321e-28	2.94977161921077e-26	0.425450967691036	1.5760399734803e-05	9.96339956540321e-05	-0.543464	2.48679678211037e-13	1.83936380943715e-12	2578576	2579634	MucB/RseB C-terminal domain-containing protein && PF03888:MucB/RseB family	-
EQG75_RS09215	EQG75_RS09215	0.327696030334873	0.134951101363532	0.242899364305562	0.175214459452205	0.471472651690962	0.646845681546053	-0.122336	0.514360037323575	0.647711744495737	1909808	1910764	LysR family transcriptional regulator && PF00126:Bacterial regulatory helix-turn-helix protein, lysR family|PF03466:LysR substrate binding domain	LysR_substrate
EQG75_RS13560	arfB	0.12950777198171	0.673112651526097	0.777522864799122	0.0531497497349414	0.87513828064264	0.928168610910231	-0.0530545	0.844782408064387	0.904380719047653	2815004	2815420	aminoacyl-tRNA hydrolase && PF00472:RF-1 domain	-
EQG75_RS12545	EQG75_RS12545	0.60514806728769	0.144857419445936	0.256296445251312	0.665059963020044	0.185852774984754	0.338049941071559	0.0819796566639013	0.829307854027719	0.895479342228814	2610619	2610780	hypothetical protein && -	-
EQG75_RS14205	alaC	-0.531525	0.000169359989549966	0.000786021991594355	-0.735404	3.97212274811387e-07	3.19681092301131e-06	-0.180366	0.0665099019396172	0.127294226735283	2960126	2961313	alanine transaminase && PF00155:Aminotransferase class I and II	Aminotran_1_2
EQG75_RS10710	EQG75_RS10710	0.306323100590719	0.347845652651652	0.494235015946394	0.337330604414753	0.319784590650784	0.499882698185114	0.0535393482345307	0.854213454453468	0.909891991596117	2235354	2236187	SDR family oxidoreductase && PF00106:short chain dehydrogenase	adh_short
EQG75_RS12540	EQG75_RS12540	-0.251867	0.18768379074181	0.314029810671868	-0.0556636	0.786641842922351	0.873617543222368	0.21858440497302	0.23762399855688	0.362454794767255	2609848	2610603	GGDEF domain-containing protein && PF00990:Diguanylate cyclase, GGDEF domain	GGDEF
EQG75_RS10715	EQG75_RS10715	-0.128056	0.563360875844954	0.692991317307224	-0.150413	0.529234114927321	0.692976051778558	-0.00158862	0.993643396065826	0.99703289072572	2236145	2237605	amidase && PF01425:Amidase	Amidase
EQG75_RS00670	EQG75_RS00670	0.858699729957209	8.28011421737577e-05	0.000411582728773684	0.350968736760928	0.182224173429605	0.334614031113934	-0.483895	0.0175480607806899	0.0391732541887671	124744	125754	ABC transporter substrate-binding protein && PF13343:Bacterial extracellular solute-binding protein	-
EQG75_RS13015	EQG75_RS13015	0.731890287142549	0.170936511784492	0.291842824997914	0.359080661431265	0.588456004050886	0.736910887885338	-0.354819	0.467230856362704	0.605770095831606	2709732	2710124	OB-fold domain-containing protein && PF12172:Rubredoxin-like zinc ribbon domain (DUF35_N)|PF01796:DUF35 OB-fold domain, acyl-CoA-associated	-
EQG75_RS04330	EQG75_RS04330	-0.796788	8.17366936848944e-07	5.78467409350815e-06	0.52269332368578	0.00100576880848822	0.00440682529186126	1.34250399514402	2.85468801083203e-20	3.2979839738434e-19	888315	890585	TonB-dependent siderophore receptor && PF00593:TonB dependent receptor|PF07715:TonB-dependent Receptor Plug Domain	TonB_dep_Rec
EQG75_RS15450	murD	0.28463587029447	0.00683588367734345	0.0209873621672825	0.378793207513232	0.00109383756749431	0.0047440734184336	0.117553893231776	0.202354119080342	0.320457556873254	3217779	3219311	UDP-N-acetylmuramoyl-L-alanine--D-glutamate ligase && PF02875:Mur ligase family, glutamate ligase domain|PF08245:Mur ligase middle domain	-
EQG75_RS13010	EQG75_RS13010	0.414149393388468	0.487294975299263	0.628953473271132	0.541475964717683	0.42296766996378	0.602894270864722	0.157148296687818	0.763263255546087	0.84871145368079	2709288	2709731	MaoC family dehydratase N-terminal domain-containing protein && PF01575:MaoC like domain	-
EQG75_RS10565	aceA	-0.0198388	0.909493853451137	0.941783576058869	-0.00636704	0.976266507494051	0.984455374660449	0.0388438354781716	0.829740846017424	0.895479342228814	2206955	2208277	isocitrate lyase && PF00463:Isocitrate lyase family	-
EQG75_RS00520	EQG75_RS00520	0.138976677649449	0.464089300887329	0.610643816957012	-0.0974439	0.651243050289319	0.784141475575277	-0.215914	0.21249000900151	0.331990546847284	97340	98179	ATP-binding cassette domain-containing protein && PF00005:ABC transporter	ABC_tran
EQG75_RS02235	EQG75_RS02235	0.322511617144464	0.0756629301982486	0.152834355332244	0.346332795268141	0.0481566459679061	0.119984979074092	0.0487252729181342	0.733780352195656	0.82796579132375	441170	442132	LysR family transcriptional regulator && PF03466:LysR substrate binding domain|PF00126:Bacterial regulatory helix-turn-helix protein, lysR family	LysR_substrate
EQG75_RS00525	EQG75_RS00525	0.210635089539263	0.167335738052915	0.286712323766676	-0.384238	0.059662462067617	0.142024640971711	-0.576568	0.000297568307403862	0.000953814926665859	98166	99111	MCE family protein && PF02470:MlaD protein	-
EQG75_RS02230	EQG75_RS02230	0.786515127877832	0.0230790908174598	0.0588050957294641	0.786606825408058	0.0430021156274972	0.109266273988759	0.0180176201909803	0.949339372807184	0.971440664066008	440544	441038	MaoC family dehydratase && PF01575:MaoC like domain	-
EQG75_RS15985	pth	-0.76247	4.57337180660462e-05	0.000241833183102191	-0.0943149	0.631883405734279	0.766271882183205	0.691760696719818	4.19812569210569e-06	1.72805518262779e-05	3327974	3328570	aminoacyl-tRNA hydrolase && PF01195:Peptidyl-tRNA hydrolase	-
EQG75_RS09055	EQG75_RS09055	1.12107479486191	0.0179459641612983	0.0478807775613295	0.969275536510786	0.0688181956233038	0.159484095519789	-0.112692	0.756622758181368	0.844273541664882	1879426	1880067	CoA-transferase subunit beta && PF01144:Coenzyme A transferase	-
EQG75_RS09050	EQG75_RS09050	0.550396817764794	0.119123690851179	0.219123846047318	0.2719973309099	0.501033092240648	0.670192734996444	-0.249204	0.429262483869917	0.568583213827004	1878765	1879433	3-oxoacid CoA-transferase subunit A && PF01144:Coenzyme A transferase	-
EQG75_RS03010	EQG75_RS03010	0.358535810619846	0.0903076516715972	0.17595367355043	-0.137523	0.594802546884245	0.738545973664033	-0.464611	0.0164584934877095	0.0371311381103251	599120	600148	ABC transporter substrate-binding protein && PF09084:NMT1/THI5 like	-
EQG75_RS03915	EQG75_RS03915	-0.322941	0.0478744757469354	0.107036429515506	-0.156018	0.399424085351208	0.581598961523883	0.189816021533746	0.261136379394984	0.390224898322165	796752	797774	autotransporter outer membrane beta-barrel domain-containing protein && PF03797:Autotransporter beta-domain	-
EQG75_RS03545	lptA	0.0384836762380465	0.787613099262574	0.857796444741417	0.233651001252092	0.113220180733033	0.238009855344251	0.219825633175018	0.0778120656610318	0.145619681940299	712444	713064	lipopolysaccharide transport periplasmic protein LptA && PF03968:OstA-like protein	-
EQG75_RS03015	EQG75_RS03015	0.801303137460467	0.0034309832539611	0.0116074565270213	0.442026454874886	0.184508419109675	0.336826872276218	-0.344293	0.139520632624815	0.23691247742331	600145	600933	ABC transporter ATP-binding protein && PF00005:ABC transporter	ABC_tran
EQG75_RS03540	lptB	-0.0584343	0.701681716878564	0.800199825231775	0.405524950882143	0.0138252829124247	0.0427883052004005	0.490303821278007	0.00022642364659592	0.000738774765002387	711621	712412	LPS export ABC transporter ATP-binding protein && PF00005:ABC transporter|PF12399:Branched-chain amino acid ATP-binding cassette transporter	ABC_tran
EQG75_RS13490	EQG75_RS13490	0.28361317864906	0.0605459236945621	0.128927990168177	-0.174777	0.339551278263439	0.5209540752117	-0.43552	0.00153969996852566	0.00429453878894393	2801839	2803443	glycerol-3-phosphate dehydrogenase/oxidase && PF01266:FAD dependent oxidoreductase|PF16901:C-terminal domain of alpha-glycerophosphate oxidase	DAO
EQG75_RS11935	EQG75_RS11935	1.77840860652538	2.02713036613564e-21	5.91246356789561e-20	0.443599300790664	0.0657038258623602	0.153096679644155	-1.30686	1.75039486714199e-17	1.69028029594721e-16	2484208	2485017	ABC transporter permease subunit && PF00528:Binding-protein-dependent transport system inner membrane component	BPD_transp_1
EQG75_RS02015	EQG75_RS02015	-0.169991	0.317073704154014	0.464157323571466	-0.0921058	0.631438548414403	0.766271882183205	0.101736695680174	0.53278721332356	0.665157787707899	394645	395100	multidrug/biocide efflux PACE transporter && PF05232:Chlorhexidine efflux transporter	-
EQG75_RS05910	EQG75_RS05910	-0.238782	0.162253636254422	0.280879721033959	-0.168427	0.38099635605268	0.564379276755741	0.0932908329235063	0.570927813358404	0.697729657812128	1233965	1234711	aldolase && PF00596:Class II Aldolase and Adducin N-terminal domain	Aldolase_II
EQG75_RS02545	bopC	0.525943147229421	0.0016272004648912	0.00602956861388943	1.46827134540688	3.92731663079808e-20	1.04195772956415e-18	0.967128779129666	3.56221800461975e-16	3.16053866581576e-15	512199	514169	type III secretion system effector BopC && PF11516:Protein of unknown function (DUF3120)	-
EQG75_RS05915	EQG75_RS05915	-0.237643	0.0606970250065746	0.129106931643819	-0.0370829	0.784840923451529	0.872202804030347	0.225197525845465	0.0346391757285281	0.0725809358826803	1234719	1235645	LysR family transcriptional regulator && PF00126:Bacterial regulatory helix-turn-helix protein, lysR family|PF03466:LysR substrate binding domain	LysR_substrate
EQG75_RS02010	EQG75_RS02010	0.388290942463249	0.0058037745339267	0.0182255562443864	0.371300947943078	0.0134254378252279	0.0416513381561708	0.00883360017265195	0.933753852371269	0.960375129496432	393716	394639	alpha/beta fold hydrolase && PF12695:Alpha/beta hydrolase family	-
EQG75_RS14890	EQG75_RS14890	-0.753082	4.40367719502879e-06	2.82569286681014e-05	-0.315139	0.0894115181380372	0.196552063015445	0.465521932900017	0.00318384007078882	0.00831058322914432	3104552	3105079	RNA polymerase sigma factor && PF08281:Sigma-70, region 4|PF04542:Sigma-70 region 2	Sigma70_r2
EQG75_RS17675	EQG75_RS17675	-0.892381	1.08027691187006e-07	8.66472106395776e-07	-0.831339	7.02675702864852e-06	4.74244461214225e-05	0.084848937488942	0.63264473935382	0.750131885926199	3661928	3663589	thiamine pyrophosphate-binding protein && PF02775:Thiamine pyrophosphate enzyme, C-terminal TPP binding domain|PF00205:Thiamine pyrophosphate enzyme, central domain|PF02776:Thiamine pyrophosphate enzyme, N-terminal TPP binding domain	TPP_enzyme_N
EQG75_RS14895	EQG75_RS14895	-0.568772	4.68801975386631e-07	3.40544831177081e-06	-0.635314	5.25662857581635e-07	4.12698982268683e-06	-0.0410488	0.703815765418289	0.806047165905821	3105130	3105498	hypothetical protein && PF03640:Secreted repeat of unknown function	-
EQG75_RS02265	EQG75_RS02265	-0.750244	2.02930555212432e-11	2.38195926087763e-10	0.561817264970087	1.13590124588181e-08	1.16528322477528e-07	1.33670116867848	5.77139559127387e-47	1.58775660007419e-45	445439	446497	MBL fold metallo-hydrolase && PF00753:Metallo-beta-lactamase superfamily	Lactamase_B
EQG75_RS13495	EQG75_RS13495	0.0686196428431765	0.561363476264303	0.691660210129961	-0.0177289	0.890467994835771	0.937029365139289	-0.0621738	0.537063627144143	0.669403947261801	2803524	2804264	IclR family transcriptional regulator && PF09339:IclR helix-turn-helix domain|PF01614:Bacterial transcriptional regulator	IclR
EQG75_RS02785	EQG75_RS02785	-0.0424166	0.763326743541351	0.840126092818585	0.0163962002266231	0.916526170668282	0.951355128608194	0.084042579409153	0.487958167239686	0.625196106499805	555518	556105	TIGR00730 family Rossman fold protein && PF03641:Possible lysine decarboxylase	-
EQG75_RS06255	EQG75_RS06255	-0.258337	0.0347266419881512	0.0824276027462282	0.222684413197666	0.0574810734520358	0.137947404597618	0.505163276872246	2.49506240965215e-07	1.15230901624515e-06	1298816	1299292	FKBP-type peptidyl-prolyl cis-trans isomerase && PF00254:FKBP-type peptidyl-prolyl cis-trans isomerase	FKBP_C
EQG75_RS02780	EQG75_RS02780	-0.280542	0.00936906850758201	0.0275140455790929	-0.578307	1.04679740328283e-07	9.32182780191906e-07	-0.273974	0.00324816153387894	0.00846115102558111	554768	555337	bacterioferritin && PF00210:Ferritin-like domain	Ferritin
EQG75_RS05625	EQG75_RS05625	-1.01559	4.84168380943028e-22	1.44499865630284e-20	-2.39072	1.86274667251661e-108	8.95748306146424e-106	-1.34989	4.68763551569937e-67	2.18603880634566e-65	1164630	1168556	inverse autotransporter beta-barrel domain-containing protein && PF11924:Invasin beta-domain of outer membrane|PF13754:Bacterial Ig-like domain (group 3)|PF13018:Extended Signal Peptide of Type V secretion system	-
EQG75_RS00575	rfbB	0.173647243797524	0.216644640887347	0.34869643286634	-0.176678	0.262268830058472	0.434615215008389	-0.326456	0.00540253076824705	0.0135683548166518	106331	107392	dTDP-glucose 4%2C6-dehydratase && PF16363:GDP-mannose 4,6 dehydratase	-
EQG75_RS13170	EQG75_RS13170	-0.41856	0.000483311364237178	0.00201597914660145	0.259469339578821	0.0285864071845221	0.0778286683926797	0.701820708546636	1.47804242411476e-11	9.71139902030043e-11	2735515	2735742	GNAT family N-acetyltransferase && -	-
EQG75_RS06495	proC	0.216856790299543	0.0514347828478657	0.113712743462022	-0.461421	9.25945491957331e-05	0.000503506726638094	-0.654707	3.20215139106043e-11	2.07895193878015e-10	1352877	1353710	pyrroline-5-carboxylate reductase && PF03807:NADP oxidoreductase coenzyme F420-dependent|PF14748:Pyrroline-5-carboxylate reductase dimerisation	F420_oxidored
EQG75_RS06490	EQG75_RS06490	0.306802090566209	0.0161423199434593	0.0439207998461613	-0.109524	0.445652083587965	0.623426751113782	-0.394313	0.000569991709291898	0.00172304213148792	1352299	1352880	queuosine precursor transporter && PF02592:Putative vitamin uptake transporter	-
EQG75_RS00570	rfbD	0.158176591133465	0.343964804424279	0.491013903238219	0.203050355809629	0.27221639248068	0.446238315051323	0.0685781992255492	0.646266323656835	0.763224960365577	105438	106334	dTDP-4-dehydrorhamnose reductase && PF04321:RmlD substrate binding domain	-
EQG75_RS08735	EQG75_RS08735	0.374430400125834	0.0238857897678087	0.0603018299056154	-0.102585	0.56854503012281	0.723756694534232	-0.454073	0.00230198936501645	0.00618609088673428	1810945	1811145	heavy-metal-associated domain-containing protein && -	-
EQG75_RS00635	EQG75_RS00635	-0.742106	2.54925941460313e-13	3.68971757376768e-12	-1.79409	8.65491053528903e-53	9.24873356368247e-51	-1.02631	3.89864772485422e-26	5.69024003810784e-25	117720	119012	ABC transporter substrate-binding protein && PF13416:Bacterial extracellular solute-binding protein	-
EQG75_RS15410	lpxC	-0.26676	0.0071696997626826	0.0219074159415302	0.318114587421155	0.000659089397096523	0.00297945582917782	0.609619157622792	2.51618015734716e-11	1.64195783646682e-10	3208579	3209502	UDP-3-O-acyl-N-acetylglucosamine deacetylase && PF03331:UDP-3-O-acyl N-acetylglycosamine deacetylase	-
EQG75_RS05440	glmM	0.472340771503023	6.17292663123866e-07	4.442199538368e-06	0.258026008613147	0.0113889727905745	0.0363684237881177	-0.190765	0.0145431512261751	0.0333211565541603	1123676	1125034	phosphoglucosamine mutase && PF02879:Phosphoglucomutase/phosphomannomutase, alpha/beta/alpha domain II|PF00408:Phosphoglucomutase/phosphomannomutase, C-terminal domain|PF02878:Phosphoglucomutase/phosphomannomutase, alpha/beta/alpha domain I|PF02880:Phosphoglucomutase/phosphomannomutase, alpha/beta/alpha domain III	PGM_PMM_III
EQG75_RS00630	EQG75_RS00630	-0.42465	0.00110680170471001	0.00421899659716193	-1.1369	1.19801136975816e-13	1.95286005909308e-12	-0.686942	2.47469820821706e-07	1.14428608805587e-06	116834	117709	sugar ABC transporter permease && PF00528:Binding-protein-dependent transport system inner membrane component	BPD_transp_1
EQG75_RS07415	EQG75_RS07415	0.313790139183739	0.00371957233913782	0.0123878490533569	-0.256603	0.0250786632243555	0.0698214244918911	-0.546824	7.16561684067642e-09	3.78994727506869e-08	1540997	1542289	molybdopterin molybdotransferase MoeA && PF03453:MoeA N-terminal region (domain I and II)|PF03454:MoeA C-terminal region (domain IV)|PF00994:Probable molybdopterin binding domain	-
EQG75_RS03340	EQG75_RS03340	0.666912574183334	0.150309179550918	0.264242164963943	0.290036907524751	0.598556186282543	0.739990674253905	-0.361217	0.381252579375265	0.523750985388528	665382	665810	RidA family protein && PF01042:Endoribonuclease L-PSP	Ribonuc_L-PSP
EQG75_RS11130	hflC	-0.119624	0.200983361959277	0.330536498736957	-0.0638239	0.537249355752695	0.699456357755286	0.0808787509063253	0.369760658223325	0.510825418007947	2311328	2312227	protease modulator HflC && PF01145:SPFH domain / Band 7 family	-
EQG75_RS04465	accB	-0.728833	0.639682833674947	0.754527852220755	1.08289556934768	0.393456176522714	0.57552316010756	1.83712037765937	0.0562612461081865	0.109935107367248	921253	921774	acetyl-CoA carboxylase biotin carboxyl carrier protein && PF00364:Biotin-requiring enzyme	Biotin_lipoyl
EQG75_RS04460	EQG75_RS04460	0.220226217258761	0.291907869534205	0.438317198793561	0.0749310724658389	0.755801380774614	0.850912470541393	-0.12309	0.519747434156845	0.653081421002933	919872	921224	MmgE/PrpD family protein && PF03972:MmgE/PrpD family	-
EQG75_RS12155	EQG75_RS12155	0.0363967858430747	0.764930007267871	0.840942469440692	-0.00759548	0.953537411371026	0.972283865104314	-0.0188192	0.837722222819277	0.900351259151466	2529572	2531371	aminopeptidase P family protein && PF01321:Creatinase/Prolidase N-terminal domain|PF16189:Creatinase/Prolidase N-terminal domain|PF00557:Metallopeptidase family M24|PF16188:C-terminal region of peptidase_M24	Peptidase_M24
EQG75_RS17470	dusB	-0.0999524	0.396113184862883	0.545629968415778	-0.161956	0.184449588278736	0.336826872276218	-0.0371771	0.679402630141889	0.787391266171564	3622653	3623678	tRNA dihydrouridine synthase DusB && PF01207:Dihydrouridine synthase (Dus)	Dus
EQG75_RS11620	EQG75_RS11620	0.112689718667996	0.515984799955563	0.651782849273378	-0.206579	0.295852777988947	0.472848208111125	-0.298932	0.060084483233167	0.116630996895244	2407948	2409376	efflux transporter outer membrane subunit && PF02321:Outer membrane efflux protein	OEP
EQG75_RS02160	EQG75_RS02160	0.684630560956932	0.00280032825525823	0.00972160846054481	0.756742887442524	0.00245831538142829	0.00957200331209983	0.094143777326653	0.619344663699307	0.739192882018149	424313	425945	AMP-binding protein && PF00501:AMP-binding enzyme|PF13193:AMP-binding enzyme C-terminal domain	AMP-binding
EQG75_RS11625	EQG75_RS11625	0.539245158358729	0.0215373009190453	0.0557637574400303	0.0875547081842219	0.748159029073039	0.846768986420706	-0.42961	0.0440841966722513	0.0897168536853055	2409397	2410587	HlyD family efflux transporter periplasmic adaptor subunit && PF13533:Biotin-lipoyl like|PF13437:HlyD family secretion protein	-
EQG75_RS03345	EQG75_RS03345	1.53366466379959	1.34236447106891e-16	2.66397072866768e-15	0.290696156732278	0.234147057487801	0.400487472292704	-1.209	3.99266639655786e-14	3.12228145203216e-13	665841	667115	NAD(P)/FAD-dependent oxidoreductase && PF07992:Pyridine nucleotide-disulphide oxidoreductase	Pyr_redox_2
EQG75_RS17275	EQG75_RS17275	0.46667702018146	0.130338641916336	0.236142951236656	0.671329808905638	0.0376627025969991	0.0981628840722598	0.226245256290597	0.376850811157288	0.519309520120847	3588907	3589389	hypothetical protein && -	-
EQG75_RS17270	EQG75_RS17270	1.00269418092761	0.19586513166538	0.324335809424392	0.642915793137332	0.447184981616627	0.62466253604908	-0.327325	0.627825282662158	0.745097235569899	3588705	3588905	hypothetical protein && -	-
EQG75_RS11440	bcrH2	0.435070886355237	0.353818855814575	0.500625723956675	1.43240721646766	0.00209382283665657	0.00833844353273065	1.02192398197789	0.00148762562951386	0.00415535457068007	2375185	2375646	SycD/LcrH family type III secretion system chaperone BcrH2 && PF14559:Tetratricopeptide repeat	-
EQG75_RS02490	gyrB	-0.60378	8.11421549992585e-12	9.94895849513201e-11	0.133958007000806	0.148555003878755	0.290395972192998	0.76266229338862	5.10723780146995e-26	7.39775657303829e-25	500903	503356	DNA topoisomerase (ATP-hydrolyzing) subunit B && PF00986:DNA gyrase B subunit, carboxyl terminus|PF00204:DNA gyrase B|PF02518:Histidine kinase-, DNA gyrase B-, and HSP90-like ATPase|PF01751:Toprim domain	DNA_gyraseB
EQG75_RS17945	EQG75_RS17945	-0.141748	0.339261818749906	0.485560595608601	0.660988547302848	8.1807880624703e-06	5.45433131305429e-05	0.827951101533452	4.39587800337e-10	2.63064749372252e-09	3718603	3720030	diguanylate cyclase && PF11563:Protoglobin|PF00990:Diguanylate cyclase, GGDEF domain	GGDEF
EQG75_RS02495	dnaN	-0.732193	2.58204415890345e-13	3.72317228905553e-12	0.331937691713032	0.00220528613825773	0.00871020099987421	1.08940307879678	7.71567805809568e-31	1.32308308942412e-29	503451	504560	DNA polymerase III subunit beta && PF02767:DNA polymerase III beta subunit, central domain|PF00712:DNA polymerase III beta subunit, N-terminal domain|PF02768:DNA polymerase III beta subunit, C-terminal domain	DNA_pol3_beta_2
EQG75_RS03780	EQG75_RS03780	-0.000996585	0.995333250668732	0.997146243839349	0.0217127688568234	0.915576203250356	0.95066711306454	0.0532340697967653	0.748827054085625	0.838756489403465	762595	763743	fumarylacetoacetate hydrolase family protein && -	-
EQG75_RS01450	EQG75_RS01450	-0.277836	0.369542020735671	0.516982841508842	0.269068967614452	0.407083586572824	0.588740811107388	0.570074176045124	0.0249730937626107	0.0543214508237902	287181	287807	FMN-binding negative transcriptional regulator && PF04299:Putative FMN-binding domain	FMN_bind_2
EQG75_RS03785	ispB	0.155077284263225	0.253650250361301	0.39424847149415	-0.230737	0.114895287572514	0.240610871688329	-0.362538	0.00225906337451336	0.00608356221418245	763858	764823	octaprenyl diphosphate synthase && PF00348:Polyprenyl synthetase	-
EQG75_RS01455	EQG75_RS01455	-0.0778519	0.70953455310487	0.806051351269918	-0.114058	0.623383745752839	0.759631697786244	-0.0120907	0.951578595826233	0.972752814888285	287830	288756	glyoxylate/hydroxypyruvate reductase A && PF02826:D-isomer specific 2-hydroxyacid dehydrogenase, NAD binding domain	2-Hacid_dh_C
EQG75_RS10970	EQG75_RS10970	0.366747453221565	0.188356955862148	0.314745781280065	0.245104182266503	0.450259231456215	0.627389032404318	-0.105223	0.684092845877797	0.79199849913312	2282984	2283343	CidA/LrgA family protein && PF03788:LrgA family	-
EQG75_RS10975	bioD	0.370248640542371	0.0254332021169908	0.0634593831175726	0.110291691211346	0.559983286156227	0.717859430554485	-0.240829	0.0778364617902647	0.145619681940299	2283331	2284767	dethiobiotin synthase && PF13500:AAA domain|PF08242:Methyltransferase domain	Methyltransf_12
EQG75_RS18955	EQG75_RS18955	0.81760183612546	0.000465349020082455	0.00194738448621462	0.385492547727347	0.174688494574125	0.325910106026508	-0.413895	0.0480297231837873	0.0965644907753957	3908115	3909107	tripartite tricarboxylate transporter substrate binding protein && PF03401:Tripartite tricarboxylate transporter family receptor	-
EQG75_RS13950	EQG75_RS13950	0.027012805025134	0.812423460446404	0.876879821339685	-0.307494	0.0138990069007254	0.0429496206616223	-0.310276	0.00218195611902483	0.00593442403922542	2898665	2899996	MFS transporter && PF00083:Sugar (and other) transporter	Sugar_tr
EQG75_RS03160	EQG75_RS03160	-1.28448	2.28109680539768e-14	3.62901764495085e-13	-1.30822	3.31547763916307e-11	4.49107129502124e-10	0.00113628358644095	0.995485631580208	0.997834090475155	628563	629771	ABC transporter substrate-binding protein && PF13458:Periplasmic binding protein	-
EQG75_RS04790	pheA	-0.310887	0.00152385551129766	0.0056794227671791	0.186457044919845	0.0931243208348065	0.203204346143789	0.52217100424579	4.14247314662373e-08	2.04926485287052e-07	984490	985575	prephenate dehydratase && PF00800:Prephenate dehydratase|PF01842:ACT domain|PF01817:Chorismate mutase type II	ACT
EQG75_RS17940	EQG75_RS17940	-0.230453	0.0529361236905128	0.116184886990197	-0.269089	0.0495852962282322	0.122592952821343	-0.0129784	0.907258647781018	0.945803040994065	3717941	3718588	isochorismatase family protein && PF00857:Isochorismatase family	Isochorismatase
EQG75_RS03165	EQG75_RS03165	-1.3202	1.63530133132386e-34	7.9695064880973e-33	-1.28482	1.87799727359186e-27	7.1531242688197e-26	0.0595805772247838	0.545783809899114	0.675355965315394	629846	631243	MmgE/PrpD family protein && PF03972:MmgE/PrpD family	-
EQG75_RS04795	EQG75_RS04795	-0.170606	0.187825289537127	0.314065449354459	0.334841398396367	0.0145626873489934	0.0446751660538895	0.527947596227778	2.00874591323461e-06	8.48113539095897e-06	985662	986561	prephenate dehydrogenase/arogenate dehydrogenase family protein && PF02153:Prephenate dehydrogenase	-
EQG75_RS00890	EQG75_RS00890	0.37252363399772	0.000977640443178533	0.00378743610215852	0.0335334209202663	0.784914506772306	0.872202804030347	-0.315283	0.000762992918549498	0.00224610078562993	171221	172828	peptide chain release factor 3 && PF00009:Elongation factor Tu GTP binding domain|PF03144:Elongation factor Tu domain 2|PF16658:Class II release factor RF3, C-terminal domain	GTP_EFTU
EQG75_RS00895	EQG75_RS00895	-0.236439	0.0226297489482888	0.0580322907782118	0.290523094840472	0.00710607145426974	0.0242780256523763	0.55196909750998	1.43916388338793e-09	8.21397416429169e-09	172853	173536	hypothetical protein && -	-
EQG75_RS16010	lolB	-0.00752694	0.95593731158122	0.969740027532121	0.166295985533607	0.269162409072033	0.443265320077102	0.19853312140474	0.125120608374787	0.216400364733236	3331543	3332142	lipoprotein insertase outer membrane protein LolB && PF03550:Outer membrane lipoprotein LolB	-
EQG75_RS03765	obgE	-0.72717	1.88475672810746e-09	1.85110035796269e-08	-0.0792977	0.517400354879779	0.6830607979487	0.672318630072207	1.01389988730795e-12	7.27420857235570e-12	760282	761415	GTPase ObgE && PF01018:GTP1/OBG|PF01926:50S ribosome-binding GTPase	-
EQG75_RS03760	proB	-0.393748	0.0149054487893926	0.0409899841708296	0.0609062467980841	0.726585561144287	0.833882653258375	0.476648743929714	0.000942187794152867	0.00273363135420377	759075	760211	glutamate 5-kinase && PF00696:Amino acid kinase family|PF01472:PUA domain	AA_kinase
EQG75_RS16015	EQG75_RS16015	-0.514541	1.49065015482102e-08	1.34402882811731e-07	-0.0952532	0.331810599478957	0.513451390562962	0.444222925892352	4.82114241847992e-07	2.16131871140295e-06	3332139	3334025	tetratricopeptide repeat protein && PF13424:Tetratricopeptide repeat|PF13414:TPR repeat	-
EQG75_RS11715	EQG75_RS11715	0.214573867644472	0.0570829006023299	0.123396500459837	-0.0999368	0.422160053893693	0.602439109380877	-0.291924	0.00301445628400956	0.00791708848217894	2431870	2433390	DUF853 domain-containing protein && PF05872:Bacterial protein of unknown function (DUF853)	-
EQG75_RS12020	sdhC	-0.0833165	0.556684021675264	0.688036431284034	-0.28203	0.0711556537653176	0.163717583753096	-0.174081	0.115986396737116	0.203454684616482	2501757	2502170	succinate dehydrogenase%2C cytochrome b556 subunit && PF01127:Succinate dehydrogenase/Fumarate reductase transmembrane subunit	-
EQG75_RS11710	EQG75_RS11710	0.0809360502687293	0.512215175465853	0.648054034026795	-0.42514	0.00133606764955696	0.0056668712765663	-0.482358	3.15296145010966e-07	1.44049278198558e-06	2430454	2431809	sodium:alanine symporter family protein && PF01235:Sodium:alanine symporter family	-
EQG75_RS00200	EQG75_RS00200	-0.206182	0.133736394183811	0.241051085022318	-0.268979	0.0741943963412034	0.168991025887868	-0.0377954	0.756392579839529	0.844263054672026	41319	42212	M48 family metallopeptidase && PF01863:Protein of unknown function DUF45	-
EQG75_RS12025	EQG75_RS12025	-0.766036	9.08490356532145e-07	6.41777591311699e-06	0.512761845512607	0.00148734936476503	0.00619458849920155	1.30418849476303	8.19586214198073e-18	8.07757134817894e-17	2502295	2503074	GntR family transcriptional regulator && PF07702:UTRA domain|PF00392:Bacterial regulatory proteins, gntR family	UTRA
EQG75_RS17380	EQG75_RS17380	-0.19148	0.406212027891722	0.556553846043819	0.503245159972793	0.0362620491033422	0.0949626296123605	0.723435885671284	0.00011822995049035	0.000401990852234641	3605406	3605735	AzlD domain-containing protein && PF05437:Branched-chain amino acid transport protein (AzlD)	-
EQG75_RS00945	apbC	-0.0388403	0.743152585711074	0.827730338066295	-0.198949	0.105789561212295	0.225675535085137	-0.137217	0.149865897287953	0.251574710811736	181336	182421	iron-sulfur cluster carrier protein ApbC && PF10609:NUBPL iron-transfer P-loop NTPase|PF01883:Domain of unknown function DUF59	-
EQG75_RS02515	yidD	-0.656042	0.0145667095533138	0.0401267671999123	0.249992294790136	0.343696699174711	0.525387056544862	0.930141339720726	4.78906941422086e-05	0.00017131339045819	506976	507248	membrane protein insertion efficiency factor YidD && -	-
EQG75_RS17385	EQG75_RS17385	-0.271165	0.0926110840340104	0.179804676515855	0.670084030361259	9.93909374566348e-06	6.49761666386644e-05	0.964976690796377	8.59209660461623e-14	6.53204322386729e-13	3605738	3606487	AzlC family ABC transporter permease && PF03591:AzlC protein	-
EQG75_RS11370	bscW	0.0995408783199019	0.83703250716602	0.892392083271969	0.777829076881699	0.108739299526338	0.2298462007021	0.70034891197715	0.0807851878577702	0.150547055734948	2365509	2365907	type III secretion system protein BscW && PF05932:Tir chaperone protein (CesT) family	-
EQG75_RS00940	EQG75_RS00940	0.0439657183049157	0.655695974667349	0.765442541682624	0.0646039578043336	0.531217464932806	0.694282462463457	0.0448947170901541	0.572098356579569	0.698277726000725	180962	181234	hypothetical protein && -	-
EQG75_RS13395	guaB	-0.650625	1.90458786322031e-12	2.53725372781945e-11	0.407036487626245	3.81400482815355e-05	0.000224007275937507	1.08308584891354	2.10892070310454e-45	5.48606310793998e-44	2779645	2781105	IMP dehydrogenase && PF00478:IMP dehydrogenase / GMP reductase domain|PF00571:CBS domain	CBS
EQG75_RS14870	EQG75_RS14870	-0.900554	9.78529053672800e-09	8.96984965866733e-08	-0.347003	0.0306973422598675	0.082651427405048	0.578365977673202	0.000184368075424581	0.000609881938082696	3101278	3102108	carbon-nitrogen hydrolase family protein && PF00795:Carbon-nitrogen hydrolase	CN_hydrolase
EQG75_RS11900	phoU	0.390043565736631	0.000397693108783849	0.00169559077388463	1.20321477820894	2.25317417986983e-23	6.99029118545099e-22	0.837701506718571	6.35014730952734e-19	6.89856912262288e-18	2477520	2478299	phosphate signaling complex protein PhoU && PF01895:PhoU domain	PhoU
EQG75_RS02510	EQG75_RS02510	-0.805069	4.08816617767209e-05	0.000219517988619771	0.00634414863471805	0.974226428822563	0.982970360275785	0.836170376399546	7.5875568896173e-06	3.00983584501002e-05	506608	506979	ribonuclease P protein component && PF00825:Ribonuclease P	-
EQG75_RS00090	rpoB	-0.614478	8.90997332943680e-09	8.26587887188715e-08	-0.307965	0.00407404855142816	0.0148417280088486	0.331588018657259	2.13624608964219e-05	7.96976102126022e-05	11662	15774	DNA-directed RNA polymerase subunit beta && PF10385:RNA polymerase beta subunit external 1 domain|PF04565:RNA polymerase Rpb2, domain 3|PF04563:RNA polymerase beta subunit|PF04560:RNA polymerase Rpb2, domain 7|PF00562:RNA polymerase Rpb2, domain 6|PF04561:RNA polymerase Rpb2, domain 2	RNA_pol_Rpb2_6
EQG75_RS19090	EQG75_RS19090	0.0823969669981565	0.441888987881204	0.590104961270425	-0.114375	0.330214892229354	0.511819778568222	-0.173703	0.0587209673305871	0.114216164329687	3936138	3937199	glycosyltransferase family 4 protein && PF13439:Glycosyltransferase Family 4|PF00534:Glycosyl transferases group 1	Glycos_transf_1
EQG75_RS00095	rpoC	-0.502805	6.19308535597643e-06	3.88328642027838e-05	-0.349558	0.00210789524128705	0.00838580454315539	0.178446436372563	0.0173386068028165	0.0387735862070003	15774	20018	DNA-directed RNA polymerase subunit beta' && PF04983:RNA polymerase Rpb1, domain 3|PF04997:RNA polymerase Rpb1, domain 1|PF05000:RNA polymerase Rpb1, domain 4|PF04998:RNA polymerase Rpb1, domain 5|PF00623:RNA polymerase Rpb1, domain 2	-
EQG75_RS19095	EQG75_RS19095	-0.0515918	0.604126309573737	0.726612399830955	-0.232798	0.0345242716612515	0.0910314414536221	-0.156418	0.10195498788951	0.18329848316384	3937196	3938518	UDP-glucose/GDP-mannose dehydrogenase family protein && PF03720:UDP-glucose/GDP-mannose dehydrogenase family, UDP binding domain|PF03721:UDP-glucose/GDP-mannose dehydrogenase family, NAD binding domain|PF00984:UDP-glucose/GDP-mannose dehydrogenase family, central domain	-
EQG75_RS04085	EQG75_RS04085	0.500231099163298	0.0120622037284607	0.034121590267872	0.446560061826266	0.0443679407357526	0.111850241160184	-0.0344724	0.832118844566379	0.896596917898516	832019	833407	MmgE/PrpD family protein && PF03972:MmgE/PrpD family	-
EQG75_RS04080	EQG75_RS04080	0.443310521858184	0.0368263912500648	0.0862418529882904	-0.059274	0.812489524153092	0.890504921743481	-0.480805	0.0132026181666312	0.0306538019849409	830999	831988	tripartite tricarboxylate transporter substrate binding protein && PF03401:Tripartite tricarboxylate transporter family receptor	-
EQG75_RS11430	bscI	1.14995197562806	0.0176160517905005	0.0471312018022424	1.70992476404166	0.000421468293888598	0.00197489467306874	0.582102700991237	0.0843545415964301	0.155531228092936	2374255	2374662	SctI family type III secretion system inner rod subunit BscI && PF17001:Type III secretion basal body protein I, YscI, HrpB, PscI	-
EQG75_RS02820	EQG75_RS02820	0.304148738859004	0.113665193582398	0.211379545503483	0.00270620454134162	0.990501600008446	0.993429595182962	-0.278905	0.140706997191244	0.23860911630125	561018	561503	Lrp/AsnC family transcriptional regulator && PF01037:AsnC family|PF13412:Winged helix-turn-helix DNA-binding	AsnC_trans_reg
EQG75_RS11435	bcr4	1.15134758613804	0.00669361044347179	0.0206328264270347	2.2440857283561	1.39615141123226e-08	1.40970983701063e-07	1.12410758383065	5.12653290962029e-06	2.0788824863614e-05	2374659	2375180	type III secretion system protein Bcr4 && -	-
EQG75_RS06065	EQG75_RS06065	-0.259634	0.275604187818934	0.420061806454036	0.81309140920829	0.000378035096140766	0.0017888081363512	1.0959281575177	9.91550348805724e-09	5.17990236862444e-08	1261174	1261512	autotransporter outer membrane beta-barrel domain-containing protein && -	-
EQG75_RS02825	dprA	-0.121807	0.502531109302128	0.639585048202708	-0.37332	0.0762524218882604	0.172757989990658	-0.227375	0.186806770965039	0.30103206581134	561604	562716	DNA-processing protein DprA && PF02481:DNA recombination-mediator protein A	SMF
EQG75_RS04645	tcuA	-8.96002	1.58464035553105e-13	2.33749630988297e-12	-8.39491	7.00460934646658e-12	1.00348495337069e-10	--	--	--	956606	958009	FAD-dependent tricarballylate dehydrogenase TcuA && PF00890:FAD binding domain	-
EQG75_RS16705	EQG75_RS16705	-0.211455	0.0756390667101397	0.152834355332244	0.424400472874964	0.001511711158964	0.00626862933399985	0.662750169736887	7.49163717869408e-10	4.40061759928205e-09	3483225	3483929	phosphoglycolate phosphatase && PF00702:haloacid dehalogenase-like hydrolase	Hydrolase
EQG75_RS04640	EQG75_RS04640	-10.9813	2.98078321972018e-20	7.75406445670453e-19	-10.4169	2.62181217674039e-18	6.03958769097022e-17	--	--	--	955102	956556	aldehyde dehydrogenase family protein && PF00171:Aldehyde dehydrogenase family	Aldedh
EQG75_RS16700	trpE	-0.484215	0.000309283563010559	0.00135774426179094	0.410794602527183	0.00217391655126956	0.00859512535738336	0.920392101968348	1.59568185607448e-20	1.86602061701187e-19	3481441	3482961	anthranilate synthase component I && PF00425:chorismate binding enzyme|PF04715:Anthranilate synthase component I, N terminal region	-
EQG75_RS07515	asd	0.0227117736157508	0.815367470806785	0.877691391586079	-0.083538	0.407020065533397	0.588740811107388	-0.0817204	0.265478008973721	0.394554180456863	1561158	1562288	aspartate-semialdehyde dehydrogenase && PF01118:Semialdehyde dehydrogenase, NAD binding domain|PF02774:Semialdehyde dehydrogenase, dimerisation domain	-
EQG75_RS19140	EQG75_RS19140	0.500138496537272	0.00319026529918666	0.0108887601080396	0.392131665004774	0.0398563391918378	0.103111860706792	-0.0841707	0.573928498050732	0.699841382827168	3946114	3946734	membrane protein && -	-
EQG75_RS17655	EQG75_RS17655	0.510317920222395	0.00445485567002093	0.0144858060216052	1.16995989940595	1.44081899732307e-09	1.64475687914002e-08	0.682599127091078	7.60257314963049e-06	3.0126673289313e-05	3659595	3659670	tRNA-Gly && -	-
EQG75_RS19145	EQG75_RS19145	0.145697527360366	0.25140962041829	0.391556245392563	-0.322075	0.0215715568788927	0.0614132620162373	-0.444025	0.000118150893498304	0.000401990852234641	3946760	3947530	SURF1 family protein && PF02104:SURF1 family	-
EQG75_RS07510	leuB	-0.338299	0.00334182093677919	0.0113257135621478	-0.331652	0.0073260193084691	0.0248529067722051	0.0307956278890059	0.767057355635691	0.851663854778297	1559895	1560971	3-isopropylmalate dehydrogenase && PF00180:Isocitrate/isopropylmalate dehydrogenase	-
EQG75_RS17650	EQG75_RS17650	0.176761716427023	0.26644571514332	0.409670927836175	1.13357344367522	4.59511551448379e-12	6.74710281840425e-11	0.98338827947231	1.3155566607195e-16	1.20930016119985e-15	3659461	3659534	tRNA-Cys && -	-
EQG75_RS03370	EQG75_RS03370	-0.924808	1.65212395688945e-20	4.35662824248244e-19	-0.353335	0.000134641158890912	0.00070184896782295	0.596372692483749	4.97236282883234e-11	3.18151260201575e-10	672958	673851	ABC transporter substrate-binding protein && PF13379:NMT1-like family	-
EQG75_RS17495	EQG75_RS17495	0.197861461600838	0.0651674599649242	0.136504200688225	-0.293743	0.0120041644639753	0.0379146311107659	-0.468383	1.34312195363299e-07	6.34870006266075e-07	3626837	3627748	complex I NDUFA9 subunit family protein && PF01370:NAD dependent epimerase/dehydratase family	Epimerase
EQG75_RS19385	ptlA	-2.74278	2.46716274446612e-16	4.82161247014953e-15	2.92528659692615	7.16955762380214e-62	9.51078902716097e-60	5.6912011265835	3.50341505112312e-123	3.940311516322e-121	3991435	3991743	type IV secretion system protein PtlA && PF04956:TrbC/VIRB2 family	-
EQG75_RS17490	ruvA	0.13440361325116	0.377928905507274	0.525300347593558	-0.278399	0.0925319964075844	0.202275967062364	-0.390254	0.00555892951452813	0.0139068758389577	3626246	3626818	Holliday junction branch migration protein RuvA && PF01330:RuvA N terminal domain|PF07499:RuvA, C-terminal domain|PF14520:Helix-hairpin-helix domain	-
EQG75_RS19380	ptxC	-3.6782	2.73665939427208e-55	2.45026480649942e-53	2.95364987562684	4.19473961403405e-120	2.68952721586483e-117	6.65677937751407	1.32825768067575e-272	5.64361930100452e-270	3990696	3991379	pertussis toxin binding subunit S3 && PF03440:Aerolysin/Pertussis toxin (APT) domain|PF02918:Pertussis toxin, subunit 2 and 3, C-terminal domain	-
EQG75_RS12840	EQG75_RS12840	1.10858937207604	0.000169454091694367	0.000786021991594355	0.327470300010915	0.40956586221029	0.591219464136204	-0.768425	0.00341722511069848	0.00885780884782766	2673074	2674027	tripartite tricarboxylate transporter substrate binding protein && PF03401:Tripartite tricarboxylate transporter family receptor	-
EQG75_RS10395	rpmG	-0.0562044	0.691285572042239	0.792569819047832	0.797259275679698	1.44058165856936e-08	1.44697588525231e-07	0.87725290608454	9.66491201691579e-19	1.02948812124474e-17	2169933	2170100	50S ribosomal protein L33 && -	-
EQG75_RS19890	EQG75_RS19890	0.26209327130856	0.138478947668405	0.248320423159459	-0.0679599	0.734024239104909	0.837423264482973	-0.305685	0.0611549252420392	0.118315100143657	3764539	3765255	hypothetical protein && PF16524:Periplasmic domain of Sensor histidine kinase RisS|PF00672:HAMP domain	HAMP
EQG75_RS19895	EQG75_RS19895	0.80408929723692	0.167526836070755	0.286912063555342	1.49140062556163	0.0101516073229587	0.0330120315903821	0.71070734753018	0.0818516813481526	0.152089810240688	3986881	3987018	hypothetical protein && -	-
EQG75_RS10390	EQG75_RS10390	0.186390388778805	0.189366073053155	0.315610121755258	-0.220733	0.153375272706521	0.296798125805828	-0.382285	0.000635039315052404	0.00190761220798145	2168014	2169819	STAS domain-containing protein && PF00916:Sulfate permease family|PF01740:STAS domain	Sulfate_transp
EQG75_RS18380	trpA	-0.407858	5.77560685843661e-05	0.000300082137719041	0.281057417339984	0.0053515791255419	0.0189223574411394	0.713321628733784	8.60673650188851e-16	7.39186901647135e-15	3803955	3804812	tryptophan synthase subunit alpha && PF00290:Tryptophan synthase alpha chain	-
EQG75_RS18385	accD	-0.3574	0.000115555732942196	0.000561729257357895	0.202257457878553	0.031615166452953	0.0846357267778064	0.583824334444988	1.54031810035875e-13	1.15493655211213e-12	3804849	3805727	acetyl-CoA carboxylase%2C carboxyltransferase subunit beta && PF01039:Carboxyl transferase domain	Carboxyl_trans
EQG75_RS10155	EQG75_RS10155	-0.29214	0.323717434988006	0.47019376818345	-0.0548227	0.866451027270182	0.922312424435083	0.255780409141328	0.341823017025165	0.482336242473886	2120532	2120942	c-type cytochrome && -	-
EQG75_RS01920	mrdA	0.326290859428092	0.0350721466667878	0.0830429056993439	0.415819912892969	0.0165114247495226	0.0495471536750495	0.109064971987763	0.377896515055683	0.519998659076261	377735	379687	penicillin-binding protein 2 && PF00905:Penicillin binding protein transpeptidase domain|PF03717:Penicillin-binding Protein dimerisation domain	-
EQG75_RS01495	EQG75_RS01495	-0.0509775	0.724997443083697	0.81663405897035	-0.136509	0.390482857447571	0.573135273788938	-0.0611827	0.624768661418355	0.743115197904756	297707	298588	LysR family transcriptional regulator && PF03466:LysR substrate binding domain|PF00126:Bacterial regulatory helix-turn-helix protein, lysR family	LysR_substrate
EQG75_RS15430	EQG75_RS15430	0.643787738178504	6.68579811231196e-07	4.77557008022283e-06	0.532557109590908	0.000235946415381765	0.00116669133672706	-0.0874849	0.428264496784816	0.567654570435057	3213169	3214119	D-alanine--D-alanine ligase && PF07478:D-ala D-ala ligase C-terminus|PF01820:D-ala D-ala ligase N-terminus	-
EQG75_RS01925	rodA	0.445705674156393	0.0198883589875563	0.0523020369549808	0.255796220824065	0.24086008011113	0.407829545857183	-0.16455	0.3065347579444	0.441668769547621	379684	380820	rod shape-determining protein RodA && PF01098:Cell cycle protein	-
EQG75_RS15380	EQG75_RS15380	-0.221512	0.202362752038392	0.331858578280609	-0.383913	0.0439103434005349	0.111060546391754	-0.141125	0.256839281828145	0.384856353334964	3201561	3202115	cysteine dioxygenase family protein && PF05995:Cysteine dioxygenase type I	-
EQG75_RS08285	EQG75_RS08285	0.0657761250943496	0.819126995698151	0.879921577410123	-0.414202	0.231178925308809	0.39649813894917	-0.457712	0.11227467557314	0.198217155767168	1722891	1724237	BatD family protein && PF13584:Oxygen tolerance	-
EQG75_RS15385	EQG75_RS15385	-0.091822	0.443220171179895	0.590857915180954	0.194079203099851	0.125264654911226	0.257284104347831	0.310823520487492	0.00189384376656913	0.00521094772972418	3202125	3203114	tripartite tricarboxylate transporter substrate binding protein && PF03401:Tripartite tricarboxylate transporter family receptor	-
EQG75_RS11005	ccoS	-0.0544429	0.680807243074627	0.784015705752873	0.0413533532439434	0.779810877437155	0.869129907149659	0.118754999498635	0.292509745768427	0.42482235769786	2290070	2290213	cbb3-type cytochrome oxidase assembly protein CcoS && -	-
EQG75_RS07475	EQG75_RS07475	0.524276724580883	0.00677211365072522	0.0208247903796263	-0.155316	0.502839084473973	0.670519341013311	-0.651121	0.000241187400622039	0.000783602905674323	1553519	1553893	hypothetical protein && -	-
EQG75_RS11540	EQG75_RS11540	1.14905854463688	1.63774758436381e-13	2.40661381671781e-12	-0.278638	0.190603900115048	0.343993340872393	-1.39765	3.72769926670227e-20	4.29359096261129e-19	2392314	2393636	extracellular solute-binding protein && PF13343:Bacterial extracellular solute-binding protein	-
EQG75_RS07470	EQG75_RS07470	0.119542523837445	0.432510347167819	0.58100657243409	-0.202471	0.229266640935276	0.394307014075188	-0.297976	0.0386974000654765	0.0799009703315158	1552339	1553496	formate dehydrogenase subunit gamma && PF00033:Cytochrome b/b6/petB	-
EQG75_RS05680	EQG75_RS05680	0.318808673446392	0.445600310984361	0.592594541378165	-0.200539	0.711198625156816	0.823346708088555	-0.48232	0.248155081293207	0.374632858612405	1181915	1182403	Lrp/AsnC family transcriptional regulator && PF13412:Winged helix-turn-helix DNA-binding|PF01037:AsnC family	AsnC_trans_reg
EQG75_RS05685	EQG75_RS05685	-0.481379	2.75132192755696e-05	0.000151974023258168	-0.728065	2.38786832319626e-09	2.67817184820291e-08	-0.222236	0.0250152241890716	0.0543821587828368	1182439	1184487	oligopeptide transporter%2C OPT family && PF03169:OPT oligopeptide transporter protein	OPT
EQG75_RS14520	EQG75_RS14520	1.07077102503596	0.00169456456344634	0.00625510409325831	1.27612601698188	0.000534937014243132	0.00246750922517186	0.22717866525547	0.362468763430144	0.503114537697594	3018994	3019466	integrase core domain-containing protein && PF13683:Integrase core domain	-
EQG75_RS16630	EQG75_RS16630	0.0173798713107744	0.921855046356515	0.951257552525484	0.860658945388172	9.2769576944434e-07	7.01148452859013e-06	0.866909514653308	4.11899833099103e-10	2.47658012857071e-09	3467842	3469062	MFS transporter && PF07690:Major Facilitator Superfamily	MFS_1
EQG75_RS13085	EQG75_RS13085	2.59473691435175	3.9018877395646e-43	2.73132141769522e-41	1.99240422841269	1.73697929999991e-20	4.70574603316878e-19	-0.581716	2.4406841826331e-06	1.02113526415634e-05	2720980	2721162	hypothetical protein && -	-
EQG75_RS14525	EQG75_RS14525	-0.0640082	0.5381342770294	0.670925183472536	0.216047651319139	0.0442546426887688	0.111711030461741	0.30440109527404	0.000563697819920442	0.00170671453948992	3019660	3020784	hypothetical protein && -	-
EQG75_RS16635	EQG75_RS16635	-0.119786	0.502836714821517	0.639762508943437	0.729348836197118	9.29548253681643e-05	0.000503658046748349	0.874151888171317	1.92298515744805e-08	9.79160484964227e-08	3469059	3469718	gamma-glutamylcyclotransferase && PF04752:ChaC-like protein	ChaC
EQG75_RS19560	EQG75_RS19560	-0.0247326	0.837457817366655	0.892392083271969	-0.41773	0.00100346508888524	0.0044020741259523	-0.368928	0.000536688883111741	0.00163139768602488	4029649	4030536	segregation/condensation protein A && PF02616:ScpA/B protein	-
EQG75_RS13185	EQG75_RS13185	0.0776345100428546	0.613109421934218	0.733521216422231	-0.186431	0.275046330009723	0.449682631341864	-0.242339	0.0838458967510156	0.154667973553248	2736784	2737818	metal-dependent hydrolase && PF04307:LexA-binding, inner membrane-associated putative hydrolase	-
EQG75_RS19565	EQG75_RS19565	-0.350017	0.00322923696989993	0.0110120126962929	-0.51198	8.03528909517413e-06	5.36662450505814e-05	-0.137962	0.214808117404351	0.334865976744492	4030563	4030751	DUF3460 family protein && -	-
EQG75_RS17870	EQG75_RS17870	-0.193663	0.165183066674227	0.284311044894228	0.213607625958696	0.14504094294142	0.285700208651123	0.42996655830531	0.000835366815342343	0.00244250484519836	3701865	3702755	YihY/virulence factor BrkB family protein && PF03631:Virulence factor BrkB	Ribonuclease_BN
EQG75_RS18160	EQG75_RS18160	-0.0342832	0.848853128752665	0.899307800136973	0.214283040599738	0.262328185404075	0.434615215008389	0.270669102676115	0.0790682060449573	0.147707288674117	3758621	3759391	FadR family transcriptional regulator && PF07729:FCD domain|PF00392:Bacterial regulatory proteins, gntR family	FCD
EQG75_RS17875	brkA	-2.13337	2.98846908036491e-75	5.47885998066899e-73	2.39274022172186	4.76384140459067e-99	1.83264978834603e-96	4.55194531403621	0	0	3703057	3706089	serum resistance autotransporter BrkA && PF03212:Pertactin|PF03797:Autotransporter beta-domain	-
EQG75_RS19965	EQG75_RS19965	0.300614096679052	0.00975431079244119	0.0284500731446201	-0.304454	0.0218786865276824	0.0621619697725215	-0.581085	3.26757111919842e-08	1.63122610441446e-07	2799821	2800885	ABC transporter ATP-binding protein && PF00005:ABC transporter	ABC_tran
EQG75_RS01430	mscL	0.506280940019893	4.50427735542646e-05	0.000238863193090797	-0.926682	3.45249008469999e-11	4.62778026335918e-10	-1.40878	1.65141181599801e-42	3.99683467365595e-41	283686	284144	large conductance mechanosensitive channel protein MscL && PF01741:Large-conductance mechanosensitive channel, MscL	-
EQG75_RS14705	EQG75_RS14705	0.342763752096987	0.244911708394931	0.38314103101198	0.386187254519628	0.219294662845274	0.381041810282641	0.0702937088298373	0.781987867130101	0.862261131460642	3055100	3055738	tripartite tricarboxylate transporter substrate binding protein && PF03401:Tripartite tricarboxylate transporter family receptor	-
EQG75_RS14255	priB	-1.2858	4.46600282043133e-24	1.45712803886955e-22	-0.572629	7.61474295496094e-06	5.11237629105318e-05	0.736611896252048	2.98771461405807e-19	3.30202909946765e-18	2969518	2969841	primosomal replication protein N && -	-
EQG75_RS15650	EQG75_RS15650	-0.195821	0.032673963858248	0.0783279955505944	-0.832535	3.05918531101511e-19	7.44853537435136e-18	-0.612641	3.58077114716942e-14	2.82910513776361e-13	3260719	3262845	lytic transglycosylase domain-containing protein && PF14718:Soluble lytic murein transglycosylase L domain|PF01464:Transglycosylase SLT domain	-
EQG75_RS09335	EQG75_RS09335	-0.182513	0.172832093135411	0.294166029430298	-0.15988	0.290193834094169	0.468082046021077	0.0484892180181599	0.697361136619006	0.801823973435436	1934516	1934989	RidA family protein && PF14588:YjgF/chorismate_mutase-like, putative endoribonuclease	-
EQG75_RS06810	EQG75_RS06810	0.53176444153225	1.77352712036178e-05	0.000101007091914096	-0.734091	7.77197769672447e-06	5.19979099118244e-05	-1.24534	1.42263088031328e-21	1.74363477125576e-20	1420984	1421889	LysR family transcriptional regulator && PF03466:LysR substrate binding domain|PF00126:Bacterial regulatory helix-turn-helix protein, lysR family	LysR_substrate
EQG75_RS15655	EQG75_RS15655	-0.444249	0.000168104254245612	0.000781644177349767	-0.34118	0.00857838496445407	0.0286109283703644	0.127770593547086	0.245124892007699	0.371230727539581	3262858	3263538	5-formyltetrahydrofolate cyclo-ligase && PF01812:5-formyltetrahydrofolate cyclo-ligase family	-
EQG75_RS06815	EQG75_RS06815	0.290671476960504	0.0914970447219618	0.177910920292704	-0.145656	0.478047894942071	0.652145479376648	-0.413005	0.0118920424818033	0.0279160039597397	1422028	1422606	NAD(P)H-dependent oxidoreductase && PF03358:NADPH-dependent FMN reductase	FMN_red
EQG75_RS04250	EQG75_RS04250	-0.285394	0.0102037465608326	0.0294899469979383	0.857888196216367	8.89705551258721e-17	1.86016155200669e-15	1.16701617544396	1.47193527419127e-40	3.41132150818632e-39	870572	870931	NADH-quinone oxidoreductase subunit A && PF00507:NADH-ubiquinone/plastoquinone oxidoreductase, chain 3	-
EQG75_RS14090	xseA	-0.248692	0.0828692084754734	0.164626652544155	-0.195571	0.207962670461576	0.365333467065933	0.0783935062195878	0.559644476763057	0.686803748120003	2939169	2940560	exodeoxyribonuclease VII large subunit && PF02601:Exonuclease VII, large subunit|PF13742:OB-fold nucleic acid binding domain	-
EQG75_RS09315	rpsP	-1.5917	6.25001162824836e-34	2.89910177936821e-32	-0.597297	9.5581230869591e-06	6.27476100947639e-05	1.01860175983176	3.37355088853983e-32	6.05655333228935e-31	1931463	1931723	30S ribosomal protein S16 && -	-
EQG75_RS01855	EQG75_RS01855	-0.25591	0.0324380021862187	0.0778592945242781	0.436740655034499	0.000277902389900332	0.0013567138248053	0.716850957701523	1.78660427673442e-12	1.25587771217508e-11	364493	365467	beta-propeller fold lactonase family protein && PF10282:Lactonase, 7-bladed beta-propeller	-
EQG75_RS13725	EQG75_RS13725	-0.233951	0.13166174497556	0.238070972324024	-0.0876147	0.583096860188356	0.73308149844327	0.170026175031794	0.238433233915653	0.363544133370596	2851951	2853216	M48 family metallopeptidase && PF16491:CAAX prenyl protease N-terminal, five membrane helices|PF01435:Peptidase family M48	Peptidase_M48
EQG75_RS01850	EQG75_RS01850	-0.316203	0.00917812872017526	0.0269944962358096	-0.477082	0.000279648273094969	0.00136350685246685	-0.136312	0.206159436275292	0.324826404745248	363546	364286	ABC transporter substrate-binding protein && PF00497:Bacterial extracellular solute-binding proteins, family 3	-
EQG75_RS05350	EQG75_RS05350	-0.536	1.27327899105974e-08	1.15344096837176e-07	-0.301045	0.00479123479218256	0.0171140949354933	0.259772137270787	0.00499383245820947	0.0126215567218724	1104149	1104508	hypothetical protein && -	-
EQG75_RS11090	EQG75_RS11090	0.764626650676792	0.228009943513234	0.361696861362155	0.934185939254495	0.162309344163507	0.309141074252498	0.197155970640273	0.693429364176608	0.799290585920957	2302366	2302444	tRNA-Ile && -	-
EQG75_RS05355	ubiD	-0.383083	0.000140389561202576	0.000668108542187782	-0.552073	2.46321274360336e-06	1.76790660907502e-05	-0.145027	0.147094262929862	0.247574146762233	1104551	1106095	4-hydroxy-3-polyprenylbenzoate decarboxylase && PF01977:3-octaprenyl-4-hydroxybenzoate carboxy-lyase	-
EQG75_RS11095	rpoD	-0.754729	3.63396055782343e-11	4.1763427306329e-10	-0.460025	9.2617863712141e-05	0.000503506726638094	0.320040281573031	5.11334472778089e-05	0.000182571710915351	2302454	2304736	RNA polymerase sigma factor RpoD && PF03979:Sigma-70 factor, region 1.1|PF04539:Sigma-70 region 3|PF04545:Sigma-70, region 4|PF04542:Sigma-70 region 2|PF00140:Sigma-70 factor, region 1.2|PF04546:Sigma-70, non-essential region	Sigma70_r3
EQG75_RS08555	EQG75_RS08555	0.12495139689712	0.205190097488061	0.33587664767391	0.0516235557345823	0.622754049041675	0.759253839153373	-0.0494422	0.56380002865297	0.690573769881152	1775425	1778358	monovalent cation/H+ antiporter subunit A && PF00662:NADH-Ubiquinone oxidoreductase (complex I), chain 5 N-terminus|PF13244:Domain of unknown function (DUF4040)|PF04039:Domain related to MnhB subunit of Na+/H+ antiporter|PF00361:Proton-conducting membrane transporter	-
EQG75_RS17625	EQG75_RS17625	-0.044753	0.825619177435746	0.884615295306796	-0.0274641	0.900237539821268	0.941602451248618	0.0430028109511596	0.808820651259463	0.880392062308253	3656281	3656862	NUDIX hydrolase && PF00293:NUDIX domain|PF14803:Nudix N-terminal	NUDIX
EQG75_RS08550	EQG75_RS08550	0.0466583870016827	0.79518384849289	0.862625476668816	-1.18706	2.29945506954689e-07	1.92723391123026e-06	-1.20583	2.20461307545776e-10	1.36414893212791e-09	1774263	1775003	ABC transporter substrate-binding protein && PF03401:Tripartite tricarboxylate transporter family receptor	-
EQG75_RS12935	sucD	-0.177006	0.102588214858216	0.19504426034772	-0.42008	0.000158299548436823	0.000811971150448609	-0.21871	0.00873546940335765	0.0209432194347584	2691296	2692177	succinate--CoA ligase subunit alpha && PF02629:CoA binding domain|PF00549:CoA-ligase	CoA_binding
EQG75_RS08085	hemW	0.186158434512091	0.297073787451921	0.442964400344654	0.223710177010059	0.251803762847381	0.422313130857502	0.060723664076103	0.701495312623712	0.804378155950534	1673519	1674739	radical SAM family heme chaperone HemW && PF04055:Radical SAM superfamily|PF06969:HemN C-terminal domain	Radical_SAM
EQG75_RS14415	EQG75_RS14415	-0.0851744	0.64835155559785	0.759401730773266	-0.160096	0.447798202687123	0.625292081937336	-0.0485816	0.773198801105022	0.856769694414838	3000930	3002174	aconitase X catalytic domain-containing protein && PF04412:Protein of unknown function (DUF521)	-
EQG75_RS18540	rpmC	-0.144399	0.295465374987302	0.441078593912801	0.0249607273843828	0.860996031225365	0.918029859236136	0.192975034147873	0.103835668326891	0.185862995422887	3834771	3834962	50S ribosomal protein L29 && -	-
EQG75_RS01125	EQG75_RS01125	0.422461245791173	4.8035068888484e-05	0.000252298792934056	-1.24025	6.08990308714263e-31	2.69285714669399e-29	-1.639	4.45167560396898e-64	1.8706821439096e-62	226857	227789	3-hydroxyacyl-CoA dehydrogenase family protein && PF02737:3-hydroxyacyl-CoA dehydrogenase, NAD binding domain|PF00725:3-hydroxyacyl-CoA dehydrogenase, C-terminal domain	3HCDH_N
EQG75_RS14410	EQG75_RS14410	-0.678406	0.0621426167361616	0.131383346751358	-0.613609	0.11930169753791	0.247663827500581	0.0919559481523455	0.808456874270799	0.880392062308253	3000494	3000928	DUF126 domain-containing protein && PF01989:Protein of unknown function DUF126	-
EQG75_RS14030	EQG75_RS14030	0.688699424876913	7.73430163379513e-06	4.79501792111292e-05	-0.171463	0.348542608969857	0.529349947377434	-0.842542	9.64904845915803e-12	6.40589606038547e-11	2920679	2921347	PqiC family protein && PF03886:ABC-type transport auxiliary lipoprotein component	-
EQG75_RS16520	minD	-0.0451889	0.7493681381101	0.830876242049793	-0.463163	0.00107841943607673	0.00468777352608723	-0.394012	2.01155307711128e-05	7.54135192830739e-05	3441319	3442134	septum site-determining protein MinD && PF01656:CobQ/CobB/MinD/ParA nucleotide binding domain	CbiA
EQG75_RS18545	rpsQ	-0.0588068	0.641793450535126	0.755628374483252	0.168084544679524	0.153664452113991	0.297058867981167	0.250975989767771	0.0321267888052604	0.0679120179056472	3834964	3835245	30S ribosomal protein S17 && -	-
EQG75_RS04370	ispD	-0.652065	1.9539217406374e-08	1.73849769452074e-07	-0.627828	4.69412952682861e-07	3.7387818405196e-06	0.047892643037487	0.658796554927092	0.771368898803233	900394	901077	2-C-methyl-D-erythritol 4-phosphate cytidylyltransferase && PF01128:2-C-methyl-D-erythritol 4-phosphate cytidylyltransferase	-
EQG75_RS12710	dnaJ	0.0301773448106548	0.744380859684032	0.828376477286642	-0.267922	0.00589135346595261	0.0204918958259672	-0.27346	0.000437349305483482	0.00135309364414954	2646601	2647758	molecular chaperone DnaJ && PF00684:DnaJ central domain|PF00226:DnaJ domain|PF01556:DnaJ C terminal domain	DnaJ_C
EQG75_RS12715	dnaK	0.352147771389938	5.65756693068931e-05	0.000294744691247007	-0.536793	9.02456729914957e-10	1.03944641915654e-08	-0.863981	3.35790672934884e-28	5.3280644535394e-27	2647859	2649784	molecular chaperone DnaK && PF00012:Hsp70 protein	HSP70
EQG75_RS01835	EQG75_RS01835	-2.37879	2.06156784501792e-83	4.96064762707437e-81	-1.40135	9.1092728129819e-30	3.76810457113348e-28	1.00269083721943	4.80257946527192e-23	6.20441347135129e-22	360338	361798	aldehyde dehydrogenase family protein && PF00171:Aldehyde dehydrogenase family	Aldedh
EQG75_RS14675	EQG75_RS14675	0.602921512183143	0.03520384790931	0.0832523430287737	0.184906083990387	0.589281818990276	0.736985421864627	-0.40757	0.11192432763529	0.197872690188327	3049152	3049700	cysteine dioxygenase family protein && PF05995:Cysteine dioxygenase type I	-
EQG75_RS18760	EQG75_RS18760	-0.684088	0.0185899880006528	0.0494271080792199	-0.271642	0.369901555866415	0.552196851151766	0.435522618955363	0.113860697385709	0.20009343143518	3873355	3873858	2%2C4'-dihydroxyacetophenone dioxygenase family protein && PF12973:ChrR Cupin-like domain	-
EQG75_RS14670	EQG75_RS14670	0.103293494183449	0.553023993667755	0.683951935631499	0.42788191178354	0.0190513815857411	0.0559043973763128	0.34634765447201	0.0139614491801066	0.0321811824380515	3047535	3049010	acyl--CoA ligase && PF13193:AMP-binding enzyme C-terminal domain|PF00501:AMP-binding enzyme	AMP-binding
EQG75_RS18765	EQG75_RS18765	-0.654158	0.0573701115108651	0.123808816881632	-0.204014	0.580035572068382	0.731308565721388	0.475345280506167	0.149476824461606	0.251031786008424	3873877	3874224	hypothetical protein && PF03328:HpcH/HpaI aldolase/citrate lyase family	-
EQG75_RS05230	EQG75_RS05230	0.381726438927678	0.134802111814425	0.242744682172842	1.18669416379563	1.27853093186275e-07	1.12551681804943e-06	0.834936324306929	1.4274107774155e-05	5.4529658469899e-05	1078053	1078128	tRNA-Glu && -	-
EQG75_RS14035	EQG75_RS14035	0.7975987133309	5.2300417428421e-12	6.55884713678896e-11	0.0876441299797907	0.494145361210367	0.664873635205332	-0.685478	6.92538326933288e-12	4.62983664719037e-11	2921352	2923025	MlaD family protein && PF02470:MlaD protein	-
EQG75_RS05235	EQG75_RS05235	0.0580354677125326	0.650923193224047	0.761718630368565	0.798857645699666	8.96155491387983e-09	9.29248025706083e-08	0.767093748595616	1.34454058157379e-11	8.86469514472096e-11	1078160	1078235	tRNA-Ala && -	-
EQG75_RS01215	EQG75_RS01215	0.52745456790604	0.0188810670388867	0.050031193718009	0.479016053498865	0.0711256721209038	0.163717583753096	-0.0295446	0.881494841726759	0.927838225918835	241708	243810	TRAP transporter large permease subunit && PF04290:Tripartite ATP-independent periplasmic transporters, DctQ component|PF06808:Tripartite ATP-independent periplasmic transporter, DctM component	-
EQG75_RS04320	EQG75_RS04320	-0.698136	2.41333013105219e-06	1.59370857710994e-05	-0.838076	2.71270132289957e-08	2.63529343161481e-07	-0.117937	0.249796585774081	0.376071710236254	885242	885571	DUF2818 family protein && PF10993:Protein of unknown function (DUF2818)	-
EQG75_RS01210	EQG75_RS01210	0.752122846650233	0.0132240867209933	0.0367866574247284	0.520047607875268	0.138468204204778	0.276864439488452	-0.204403	0.447201076012997	0.585649628312911	240494	241537	TRAP transporter substrate-binding protein && PF03480:Bacterial extracellular solute-binding protein, family 7	-
EQG75_RS00435	wlbL	0.0211949463497006	0.899922490496637	0.935110324665799	0.0943888968340812	0.61084526467734	0.748717540829623	0.0966761956136377	0.519441183427454	0.652972743401244	79601	81475	O-antigen biosynthesis protein WlbL && PF13727:CoA-binding domain|PF02719:Polysaccharide biosynthesis protein	-
EQG75_RS04325	EQG75_RS04325	-2.516	7.51077598932805e-59	7.41448398946487e-57	1.39494833109651	1.99489402153203e-27	7.52387970669972e-26	3.93270497721714	4.75631888009758e-293	2.59830905678473e-290	885872	888103	TonB-dependent siderophore receptor && PF07715:TonB-dependent Receptor Plug Domain|PF00593:TonB dependent receptor	TonB_dep_Rec
EQG75_RS10375	EQG75_RS10375	0.0937162596340061	0.411459323437332	0.561544982358642	-0.335239	0.0038415944241924	0.0141017306773551	-0.404835	3.31356263167222e-07	1.51025786692665e-06	2166096	2166533	HU family DNA-binding protein && PF00216:Bacterial DNA-binding protein	-
EQG75_RS11165	EQG75_RS11165	-0.0348803	0.759428632792554	0.838485872168435	0.0472067255470961	0.720206189329578	0.830904183703838	0.107006141641993	0.348075420918939	0.487025396851088	2318704	2319342	tetratricopeptide repeat protein && PF09976:Tetratricopeptide repeat	-
EQG75_RS08145	EQG75_RS08145	-0.434588	0.0253641136359691	0.0633691353007665	-0.307426	0.149535995453348	0.291273404814698	0.153088223546334	0.391542075263172	0.533591195939547	1687624	1688526	LysR family transcriptional regulator && PF03466:LysR substrate binding domain|PF00126:Bacterial regulatory helix-turn-helix protein, lysR family	LysR_substrate
EQG75_RS11160	bamB	0.231109547741552	0.0372443890904897	0.0871677191479547	0.382941039264868	0.0010035401633637	0.0044020741259523	0.175118435338269	0.0406609753669106	0.0836184822259609	2317541	2318701	outer membrane protein assembly factor BamB && PF13360:PQQ-like domain	-
EQG75_RS06985	flgK	0.730127822171944	0.00105104481708844	0.00403040094202241	0.284731760533571	0.318654626693905	0.498318841012785	-0.423107	0.0446928219342448	0.0907622682297144	1456883	1458529	flagellar hook-associated protein FlgK && PF06429:Flagellar basal body rod FlgEFG protein C-terminal	-
EQG75_RS10000	EQG75_RS10000	-0.868046	2.51543055271056e-25	8.57027223711118e-24	-0.279964	0.00231558710384481	0.00909914564707967	0.613096124470704	5.84323578120038e-15	4.81563224726514e-14	2086114	2087551	PLP-dependent aminotransferase family protein && PF00392:Bacterial regulatory proteins, gntR family|PF00155:Aminotransferase class I and II	Aminotran_1_2
EQG75_RS11365	bscC	0.887487539609851	8.28510687791183e-05	0.000411582728773684	1.08245169345824	9.94826154150594e-06	6.49761666386644e-05	0.216866330665364	0.189315451413097	0.304177431178019	2363716	2365518	SctC family type III secretion system outer membrane ring subunit BscC && PF00263:Bacterial type II and III secretion system protein|PF03958:Bacterial type II/III secretion system short domain	-
EQG75_RS08105	EQG75_RS08105	-0.366242	0.000387898075053976	0.0016575000987323	-0.525121	7.87540920367448e-07	6.02320063748225e-06	-0.134365	0.141356146234753	0.239603680497205	1678965	1679909	LysR family transcriptional regulator && PF03466:LysR substrate binding domain|PF00126:Bacterial regulatory helix-turn-helix protein, lysR family	LysR_substrate
EQG75_RS07695	fba	-1.23357	2.10246101136149e-27	8.09447489374175e-26	-0.303721	0.00889798489504845	0.0294583028324022	0.955089086484357	3.96575677701544e-33	7.43384995848384e-32	1594675	1595739	fructose-bisphosphate aldolase class II && PF01116:Fructose-bisphosphate aldolase class-II	F_bP_aldolase
EQG75_RS08150	EQG75_RS08150	-1.41047	1.42043816671745e-43	1.03182772487966e-41	-0.853063	3.28634013566285e-16	6.65397394836577e-15	0.581832099127417	1.11959871204628e-09	6.43811349603756e-09	1688628	1689748	MFS transporter && PF07690:Major Facilitator Superfamily	MFS_1
EQG75_RS11360	EQG75_RS11360	-0.825205	0.0285951658819998	0.069988168242657	2.10991	9.8585367252098e-14	1.6138634375269e-12	2.94997836201422	4.07040567692003e-33	7.59279576026449e-32	2363093	2363695	RNA polymerase sigma factor && PF04542:Sigma-70 region 2|PF08281:Sigma-70, region 4	Sigma70_r4_2
EQG75_RS07690	EQG75_RS07690	-0.273368	0.065649152024458	0.137289101191832	-0.27828	0.0843539067813955	0.187145028482139	0.0201715672480273	0.879117129684939	0.925646295960154	1593957	1594538	MOSC domain-containing protein && PF03473:MOSC domain	MOSC
EQG75_RS09845	EQG75_RS09845	1.58001798775687	0.209537994110627	0.340964191600132	1.61880217716143	0.293448167038502	0.470177050644364	0.0447845870419608	0.961483763997443	0.97836985458388	2048459	2048535	tRNA-Arg && -	-
EQG75_RS09840	EQG75_RS09840	0.0251347244854255	0.842126956385292	0.894890638168196	-0.396702	0.00568904885258834	0.0199142592683415	-0.398833	0.000643041738122689	0.00192710940954637	2048171	2048407	membrane protein && -	-
EQG75_RS07660	EQG75_RS07660	-0.393142	0.0241166647728421	0.0607784952381181	0.309311251162706	0.0807279282962805	0.180139408443034	0.725004439320644	1.55689516871642e-06	6.68940126423775e-06	1588563	1588967	GFA family protein && PF04828:Glutathione-dependent formaldehyde-activating enzyme	-
EQG75_RS09595	EQG75_RS09595	0.148489144344372	0.306414568094052	0.454078555489647	-0.225677	0.17646595095245	0.327170559090738	-0.351122	0.0086078968357601	0.0206632752667587	2000734	2001567	mechanosensitive ion channel && PF00924:Mechanosensitive ion channel	-
EQG75_RS14280	EQG75_RS14280	-0.25353	0.0658017277233221	0.137384301374615	0.0830490745152501	0.552289102282945	0.711062977403778	0.361040432450452	0.0016439403645417	0.00456530715614194	2974271	2974537	exodeoxyribonuclease VII small subunit && -	-
EQG75_RS10410	EQG75_RS10410	-0.261691	0.00899637922526009	0.0266021966338336	-1.0714	1.12951864252472e-23	3.56168706376442e-22	-0.78566	7.7019095168872e-19	8.34337166928517e-18	2172128	2173385	class I SAM-dependent methyltransferase && PF02353:Mycolic acid cyclopropane synthetase	-
EQG75_RS00150	EQG75_RS00150	0.233429823319243	0.699734664395034	0.799061191490301	-0.304507	0.689573073144474	0.810011484698257	-0.521896	0.38823471050425	0.530407121460612	30365	30862	MaoC family dehydratase && PF01575:MaoC like domain	-
EQG75_RS12620	kdpA	0.259659884481636	0.275192917052346	0.419601081446152	0.28189506080408	0.269328581599581	0.443349188452541	0.0524190380509817	0.782241598190649	0.862292266209583	2624718	2626502	potassium-transporting ATPase subunit KdpA && PF03814:Potassium-transporting ATPase A subunit	-
EQG75_RS07705	EQG75_RS07705	-0.678159	3.38133324139796e-07	2.53002619965146e-06	-0.377101	0.00428197083006095	0.0154819001722223	0.325018476779491	0.000750778866456114	0.00222040091672713	1596495	1597376	phosphoribosylaminoimidazolesuccinocarboxamide synthase && PF01259:SAICAR synthetase	-
EQG75_RS01130	EQG75_RS01130	0.459012605004881	4.79478671033373e-05	0.000252184820147334	-0.642564	3.22976827885846e-07	2.63798695727569e-06	-1.07722	3.41494876973017e-27	5.16156683614552e-26	227901	229250	TIGR00366 family protein && PF02667:Short chain fatty acid transporter	-
EQG75_RS18615	secY	-0.4072	0.000147275255802675	0.000696572155823465	0.462514270710565	2.47567941708459e-05	0.000151655075119815	0.894555283499758	1.7146387388042e-27	2.61307682316467e-26	3842779	3844104	preprotein translocase subunit SecY && PF00344:SecY translocase	-
EQG75_RS01135	EQG75_RS01135	0.134433035413659	0.208397473582108	0.339538837617908	-0.471496	9.76971177746968e-05	0.000526387691987757	-0.582549	4.58159652310904e-09	2.4780799298966e-08	229282	230007	SDR family oxidoreductase && PF00106:short chain dehydrogenase	adh_short
EQG75_RS18610	rplO	-0.518189	2.56610710502199e-05	0.00014276751957131	0.38737727240341	0.00164317966351062	0.00676800017722201	0.930084612862142	6.00618674818851e-24	8.03064969408142e-23	3842324	3842764	50S ribosomal protein L15 && PF00828:Ribosomal protein L18e/L15	-
EQG75_RS13710	paaX	-0.547646	0.00149103980255616	0.00557330411635068	0.0747725506390961	0.668077319295308	0.795694565736548	0.645124707466608	3.76835558224477e-05	0.00013607357645424	2849740	2850669	phenylacetic acid degradation operon negative regulatory protein PaaX && PF07848:PaaX-like protein|PF08223:PaaX-like protein C-terminal domain	PaaX_C
EQG75_RS05125	mog	-0.219948	0.129791339125378	0.235483815095526	-0.183938	0.25677591498852	0.428429425935829	0.0630288318330842	0.62163417472872	0.740769424793589	1060745	1061395	molybdopterin adenylyltransferase && PF00994:Probable molybdopterin binding domain	-
EQG75_RS00330	EQG75_RS00330	0.593768703703741	0.317739783766374	0.464426031701041	-0.769962	0.322419620089556	0.502572236014799	-1.28978	0.031601176041368	0.0670232374831898	62059	62320	transposase && -	-
EQG75_RS05120	EQG75_RS05120	-0.171724	0.283482478467294	0.429012398623853	0.128670512675693	0.450278429547263	0.627389032404318	0.324192973050181	0.0147811997815411	0.0338260370823538	1059085	1060560	inorganic phosphate transporter && PF01384:Phosphate transporter family	-
EQG75_RS13715	EQG75_RS13715	-0.527026	0.000463494911569099	0.0019442071941044	-0.0659504	0.652230315066566	0.784593502833359	0.486906137770569	0.000529459804170773	0.00161198590059637	2850641	2851327	NAD(P)H-hydrate epimerase && PF03853:YjeF-related protein N-terminus	-
EQG75_RS08060	EQG75_RS08060	-0.341673	0.00258696343095124	0.00904614823720461	0.344232054340366	0.00287797204432438	0.0110055253026997	0.709352488758994	1.63711570347261e-13	1.22272079103111e-12	1667320	1668225	LysR family transcriptional regulator && PF00126:Bacterial regulatory helix-turn-helix protein, lysR family|PF03466:LysR substrate binding domain	LysR_substrate
EQG75_RS09115	iscU	-1.26204	2.13820928384459e-19	5.21019350810233e-18	0.243890488256837	0.0757188495039048	0.171751423373539	1.53049918671676	1.68273771605821e-39	3.80756747112816e-38	1890976	1891386	Fe-S cluster assembly scaffold IscU && PF01592:NifU-like N terminal domain	-
EQG75_RS06670	EQG75_RS06670	-0.0542353	0.543601446900235	0.675990171371416	-0.0723697	0.453003204798591	0.629560423174341	0.00727795537043919	0.925404781894948	0.956215928763893	1381908	1382333	universal stress protein && PF00582:Universal stress protein family	Usp
EQG75_RS06675	EQG75_RS06675	0.326284539362604	0.265225698422485	0.407958025939499	0.185834825858796	0.579077661163356	0.731308565721388	-0.130438	0.590793235147298	0.71524322744749	1382405	1382758	hypothetical protein && -	-
EQG75_RS09110	EQG75_RS09110	-1.22817	2.03099873019866e-23	6.46226868699573e-22	0.644859643903235	3.18198907353983e-08	3.06794786112975e-07	1.89731561535248	1.42496294591002e-95	1.08981166103199e-93	1889727	1890938	IscS subfamily cysteine desulfurase && PF00266:Aminotransferase class-V	Aminotran_5
EQG75_RS08425	EQG75_RS08425	-0.0953768	0.700918372540479	0.799803122193493	0.212289990726201	0.494234601823269	0.664873635205332	0.320260081595264	0.210160257328385	0.329500952859264	1751992	1752861	TauD/TfdA family dioxygenase && PF02668:Taurine catabolism dioxygenase TauD, TfdA family	-
EQG75_RS04830	rfaE1	0.214428975192378	0.113039372744416	0.210445640747584	0.0420424177261163	0.777096693629995	0.868533114582972	-0.146528	0.195061949384663	0.311838166574812	992602	993543	D-glycero-beta-D-manno-heptose-7-phosphate kinase && PF00294:pfkB family carbohydrate kinase	PfkB
EQG75_RS08420	EQG75_RS08420	0.398242731345983	0.000731577330232151	0.00291269154228933	-0.0489733	0.722871781229743	0.831605186121657	-0.422146	0.000126437195505877	0.000428251404441518	1751125	1751748	glutathione S-transferase N-terminal domain-containing protein && PF02798:Glutathione S-transferase, N-terminal domain	GST_N
EQG75_RS04515	EQG75_RS04515	0.33477240777419	0.112307278254437	0.209183851610828	0.153336318430087	0.522116098919616	0.68739925822853	-0.15018	0.379758543629603	0.522185066824741	930338	930550	hypothetical protein && -	-
EQG75_RS03995	pssA	-0.539043	1.80526873623685e-10	1.9523271445258e-09	0.0866333768103997	0.34374817294604	0.525387056544862	0.650617044648954	3.14943538944395e-18	3.21158424779564e-17	814675	815454	CDP-diacylglycerol--serine O-phosphatidyltransferase && PF01066:CDP-alcohol phosphatidyltransferase	CDP-OH_P_transf
EQG75_RS09930	EQG75_RS09930	-10.9179	4.41428062256857e-20	1.12549539052245e-18	-0.518035	0.00179149890817885	0.00730847963919835	10.4219555602208	2.11165078977969e-18	2.19428060329281e-17	2067866	2069974	TonB-dependent siderophore receptor && PF07715:TonB-dependent Receptor Plug Domain|PF00593:TonB dependent receptor	TonB_dep_Rec
EQG75_RS09685	EQG75_RS09685	-0.60768	0.0287094196303615	0.0701785813186615	-0.682045	0.0324861401201688	0.0865472167882889	-0.0513362	0.859661458413352	0.912897921958527	2018905	2019405	cupin domain-containing protein && PF07883:Cupin domain	Cupin_2
EQG75_RS09935	EQG75_RS09935	-9.20267	2.96018492569975e-14	4.69000492343376e-13	0.16416755844137	0.522516464753002	0.687691016046801	9.39084546009787	5.93699501281707e-15	4.87190320365075e-14	2070108	2070635	MarR family winged helix-turn-helix transcriptional regulator && -	-
EQG75_RS03990	ilvC	-0.091743	0.436246080295974	0.584393670542624	-0.0538984	0.670973560487095	0.796352793737069	0.0631543670254658	0.498318842210967	0.633838226233119	813491	814507	ketol-acid reductoisomerase && PF01450:Acetohydroxy acid isomeroreductase, catalytic domain|PF07991:Acetohydroxy acid isomeroreductase, NADPH-binding domain	-
EQG75_RS07465	EQG75_RS07465	-0.094316	0.667062225338821	0.773764679514813	-1.17777	3.57186099730654e-05	0.000211399219332896	-1.05711	2.12329054624058e-05	7.92916313361716e-05	1552093	1552326	lipoprotein && -	-
EQG75_RS18515	rplB	-0.61674	3.22935755679678e-09	3.09279268499194e-08	0.398770846981202	0.000160898157417614	0.000824201346984766	1.04019330731457	7.7149828465116e-45	1.98000633591009e-43	3832092	3832919	50S ribosomal protein L2 && PF00181:Ribosomal Proteins L2, RNA binding domain|PF03947:Ribosomal Proteins L2, C-terminal domain	Ribosomal_L2_C
EQG75_RS18225	EQG75_RS18225	-0.1268	0.262106965209004	0.404570604408327	-0.243434	0.0596968662467523	0.142024640971711	-0.0939109	0.377584192264099	0.519862811494879	3773415	3774473	membrane protein && PF04354:ZipA, C-terminal FtsZ-binding domain	-
EQG75_RS09515	fimB	-2.68065	3.3122329611236e-62	3.75061673538996e-60	1.12661720994887	1.65925331039685e-19	4.19943913493204e-18	3.8314729374599	2.83307580392191e-171	5.4168409370987e-169	1980316	1981050	molecular chaperone FimB && PF02753:Pili assembly chaperone PapD, C-terminal domain|PF00345:Pili and flagellar-assembly chaperone, PapD N-terminal domain	-
EQG75_RS16830	EQG75_RS16830	-0.170498	0.336294115900765	0.483471418564765	-0.135691	0.492083923110538	0.663761168375259	0.058349167486126	0.726685001486165	0.822143031267188	3506067	3506951	hypothetical protein && -	-
EQG75_RS04510	EQG75_RS04510	0.805480698546102	1.73859880132636e-05	9.94592182036626e-05	-0.252943	0.279537391214489	0.455283803557214	-1.027	1.02820975430482e-10	6.49896545530848e-10	929957	930178	hypothetical protein && -	-
EQG75_RS16380	EQG75_RS16380	0.225138862970018	0.309229964405551	0.457370481352813	0.154630590447975	0.532064937956651	0.694790840570005	-0.0497319	0.798796281833905	0.875744547515153	3411191	3412325	thiolase && -	-
EQG75_RS16835	hemE	-0.4428	0.000322354856664165	0.00140701405178857	-0.386287	0.00283537697361295	0.0108534280771035	0.0807838728277556	0.417318849594939	0.5585674766717	3507027	3508103	uroporphyrinogen decarboxylase && PF01208:Uroporphyrinogen decarboxylase (URO-D)	-
EQG75_RS16385	EQG75_RS16385	0.290019602144448	0.319806277377881	0.466207560736404	0.429500504748393	0.176027971229333	0.326988511241784	0.161696350769284	0.513469873190252	0.647381732634198	3412334	3413197	MaoC family dehydratase N-terminal domain-containing protein && PF01575:MaoC like domain|PF13452:N-terminal half of MaoC dehydratase	-
EQG75_RS11105	dnaG	-0.501282	4.41273542218665e-05	0.000234331467247153	0.68070768734373	4.16497947224415e-09	4.47560782953163e-08	1.20685711098266	5.14069757684755e-37	1.07420915485601e-35	2305422	2307452	DNA primase && PF01807:CHC2 zinc finger|PF08275:DNA primase catalytic core, N-terminal domain|PF13662:Toprim domain|PF10410:DnaB-helicase binding domain of primase|PF08278:DNA primase DnaG DnaB-binding	-
EQG75_RS01685	EQG75_RS01685	0.826185886783847	0.0610147271026098	0.129580502098477	0.3166088467928	0.556412326258153	0.715174814271672	-0.48545	0.216968723931311	0.337408865519858	334579	334992	Zn-ribbon domain-containing OB-fold protein && PF12172:Rubredoxin-like zinc ribbon domain (DUF35_N)|PF01796:DUF35 OB-fold domain, acyl-CoA-associated	-
EQG75_RS12445	EQG75_RS12445	-0.0672782	0.738927852583867	0.825078953726185	0.107553455007518	0.594928324869301	0.738545973664033	0.198677752382518	0.27516094167775	0.404853959590503	2588490	2589200	SAM-dependent methyltransferase && PF00590:Tetrapyrrole (Corrin/Porphyrin) Methylases	-
EQG75_RS01680	EQG75_RS01680	0.450448241037087	0.0741584957142825	0.150506172113857	-0.0871268	0.771615957558885	0.864416595436526	-0.52067	0.0259393085228956	0.0561357757733745	333550	334566	tripartite tricarboxylate transporter substrate binding protein && PF03401:Tripartite tricarboxylate transporter family receptor	-
EQG75_RS10705	EQG75_RS10705	0.739614847203611	0.212635580560463	0.34440344348245	1.41145116798911	0.0163678260696158	0.049347199756906	0.695254287353419	0.102580868957933	0.184163963800533	2235156	2235231	tRNA-Ala && -	-
EQG75_RS10700	EQG75_RS10700	0.544026598251718	0.00163254484022912	0.00604355541815586	-0.0710032	0.741704627185161	0.843683530686373	-0.585946	0.000375893822340373	0.00118696777591213	2233563	2235068	M81 family metallopeptidase && PF07171:MlrC C-terminus|PF07364:Metallopeptidase family M81	-
EQG75_RS02940	EQG75_RS02940	-0.238882	0.245548550882772	0.38382538404331	0.0777198415004936	0.732626007855473	0.836744507897663	0.341293447768882	0.0853861707473742	0.157089121738578	584346	584996	nucleotidyltransferase family protein && PF12804:MobA-like NTP transferase domain	-
EQG75_RS12530	EQG75_RS12530	-0.0298892	0.821336370652071	0.881311323024101	-0.343601	0.0199548964006153	0.0580684466362837	-0.291039	0.016239379795612	0.0366800876186771	2608636	2609295	NAAT family transporter && PF01914:MarC family integral membrane protein	-
EQG75_RS07835	EQG75_RS07835	0.0865885150727215	0.649419308746257	0.760421027576974	-0.0538756	0.812197819105807	0.890504921743481	-0.113011	0.52084869777497	0.653453221880409	1619148	1620350	MFS transporter && PF07690:Major Facilitator Superfamily	MFS_1
EQG75_RS12535	EQG75_RS12535	0.0907414916576362	0.492406226165162	0.632856246105564	-0.0167798	0.906254037330156	0.94506892968531	-0.085326	0.447460300010449	0.585788492721656	2609303	2609509	hypothetical protein && -	-
EQG75_RS01040	EQG75_RS01040	0.233276983010221	0.293180680371858	0.439029801412545	0.514193519889172	0.0354470584665887	0.0931453783613161	0.307895702763706	0.109589160653698	0.194895351740036	205042	205557	enoyl-CoA hydratase/isomerase family protein && PF00378:Enoyl-CoA hydratase/isomerase	ECH
EQG75_RS13005	EQG75_RS13005	0.116348857128015	0.706385048833153	0.803659112886418	-0.197039	0.595712692172268	0.73905121579881	-0.285412	0.345845062631056	0.484791612720366	2708541	2709287	SDR family oxidoreductase && PF00106:short chain dehydrogenase	adh_short
EQG75_RS03020	EQG75_RS03020	1.24179574578724	0.000365913206850515	0.00157756533748542	0.90326991440032	0.0507673724606834	0.124935125906766	-0.308285	0.34239748363537	0.48261259764897	600930	601703	ABC transporter permease && PF00528:Binding-protein-dependent transport system inner membrane component	BPD_transp_1
EQG75_RS19745	EQG75_RS19745	1.92496175667959	2.18530499277791e-17	4.70023699563965e-16	0.496155105916225	0.127139314891333	0.25986799770156	-1.41212	3.86647081539873e-12	2.6402472139437e-11	4069529	4070530	ABC transporter ATP-binding protein && PF00005:ABC transporter|PF08352:Oligopeptide/dipeptide transporter, C-terminal region	ABC_tran
EQG75_RS13000	EQG75_RS13000	0.410559586453567	0.108809428926089	0.204150244330139	-0.0879724	0.776955754474247	0.868533114582972	-0.465436	0.049764524096677	0.0990627486442961	2707466	2708503	extracellular solute-binding protein && PF13343:Bacterial extracellular solute-binding protein	-
EQG75_RS08825	EQG75_RS08825	-0.0773518	0.634385548289213	0.749851595628571	0.148200172040925	0.40827198291083	0.589915379014895	0.245433508012072	0.0564697261418554	0.110229827854239	1830496	1831317	ferritin-like domain-containing protein && PF04305:Protein of unknown function (DUF455)	-
EQG75_RS02220	EQG75_RS02220	0.320368520558248	0.291153996183112	0.43752649699648	-0.204591	0.592559493078964	0.738545973664033	-0.494078	0.101261374523603	0.182222821730944	438598	439248	tripartite tricarboxylate transporter substrate binding protein && PF03401:Tripartite tricarboxylate transporter family receptor	-
EQG75_RS00530	EQG75_RS00530	0.385762542044177	0.0513490037052904	0.113617048428372	-0.164641	0.486502556570718	0.659237525582089	-0.530847	0.0043830726348985	0.0112112841176267	99112	99714	ABC-type transport auxiliary lipoprotein family protein && PF03886:ABC-type transport auxiliary lipoprotein component	-
EQG75_RS02225	EQG75_RS02225	0.448419966084944	0.0301665301656982	0.07313673875185	0.150328930837487	0.590011593354169	0.737219647033291	-0.283066	0.190433104599258	0.30571628546917	439312	440544	CoA transferase && PF02515:CoA-transferase family III	CoA_transf_3
EQG75_RS00535	EQG75_RS00535	-0.375869	0.00226587541506369	0.00807742624814371	-0.341733	0.013703406009838	0.0424794544076122	0.0594653282745872	0.625148940953897	0.743336302925281	99744	100397	alpha/beta hydrolase && PF12695:Alpha/beta hydrolase family	-
EQG75_RS09060	EQG75_RS09060	0.105983670755705	0.80497220252403	0.870790384860218	0.951532508292797	0.0186479796788223	0.054972243543624	0.868957287063139	0.0119157056096999	0.0279372521468378	1880102	1880833	hypothetical protein && PF03401:Tripartite tricarboxylate transporter family receptor	-
EQG75_RS12065	EQG75_RS12065	0.312839730005322	0.0134843494152009	0.0374835705765512	-0.377616	0.0116612441295006	0.0371364289455204	-0.667301	7.88794483242616e-09	4.15475220925587e-08	2512742	2514133	DNA methyltransferase && PF02926:THUMP domain|PF01170:Putative RNA methylase family UPF0020	-
EQG75_RS09065	EQG75_RS09065	0.247527369714343	0.494038586758634	0.634016186340247	1.06714430714213	0.00241877631419456	0.00943715261734938	0.841658698119184	0.00219234677475552	0.00595844638711095	1880851	1881063	hypothetical protein && -	-
EQG75_RS04450	EQG75_RS04450	0.4069062582798	0.430699341447376	0.578977815842317	0.173342467639812	0.788153644690868	0.874539103295578	-0.207212	0.674103486252984	0.783213086747179	916416	916492	tRNA-Arg && -	-
EQG75_RS05905	EQG75_RS05905	0.157212072620449	0.29389712913769	0.439419008613634	-0.0914904	0.579883348127301	0.731308565721388	-0.225621	0.0963600165968029	0.174552678098614	1232697	1233638	LD-carboxypeptidase && PF02016:LD-carboxypeptidase	-
EQG75_RS03570	EQG75_RS03570	0.160020075923253	0.314194856799347	0.460643640014276	0.522082307463511	0.00294834025224048	0.0112410950945184	0.384830422216468	0.00545830568888807	0.0136869252159396	716754	718472	TonB-dependent receptor && PF07715:TonB-dependent Receptor Plug Domain|PF00593:TonB dependent receptor	TonB_dep_Rec
EQG75_RS02000	EQG75_RS02000	-0.16208	0.417254613083961	0.565843698616854	0.406312203221273	0.0463058560569012	0.116150494985113	0.590943120428123	0.000664797446081692	0.00198763521017701	392056	392970	DMT family transporter && PF00892:EamA-like transporter family	DUF6
EQG75_RS11940	EQG75_RS11940	1.18396798312093	9.68887890669695e-08	7.82016431672605e-07	0.539981915280382	0.0446007972355712	0.112290096181441	-0.623267	0.000447050198955115	0.00137753421499143	2485014	2485928	ABC transporter permease subunit && PF00528:Binding-protein-dependent transport system inner membrane component	BPD_transp_1
EQG75_RS02550	EQG75_RS02550	0.355699551117944	0.0657991045835901	0.137384301374615	0.265827947137524	0.250852315105981	0.421226039377001	-0.0719135	0.705778179153786	0.807327477440646	514195	515484	sensor histidine kinase && PF02518:Histidine kinase-, DNA gyrase B-, and HSP90-like ATPase|PF08521:Two-component sensor kinase N-terminal|PF00512:His Kinase A (phospho-acceptor) domain	HATPase_c
EQG75_RS11945	potA	0.849822247499117	3.44190978483515e-10	3.65051037785547e-09	-0.00411638	0.979923856376907	0.986850019759676	-0.831973	5.54297362866869e-12	3.73833000988167e-11	2485925	2487052	polyamine ABC transporter ATP-binding protein && PF00005:ABC transporter|PF08402:TOBE domain	ABC_tran
EQG75_RS02005	EQG75_RS02005	0.524754843462711	0.0224057128919114	0.0576617611188895	0.176671121100665	0.511401745825547	0.678167016956525	-0.315852	0.124457102335956	0.215545271436909	392967	393626	LysE family translocator && PF01810:LysE type translocator	-
EQG75_RS02555	EQG75_RS02555	0.140030472164607	0.31035638667284	0.458149354302764	-1.08849	1.25942583440711e-14	2.23272404837058e-13	-1.20516	5.82273545466524e-27	8.76619699946453e-26	515656	516645	site-specific integrase && PF00589:Phage integrase family	Phage_integrase
EQG75_RS08155	dkgB	-1.60479	1.80825267254965e-21	5.31433037352379e-20	-0.69363	1.3363890979064e-05	8.56848143274318e-05	0.933222164504001	7.77393272754598e-08	3.74874133040805e-07	1689820	1690623	2%2C5-didehydrogluconate reductase DkgB && PF00248:Aldo/keto reductase family	Aldo_ket_red
EQG75_RS12105	EQG75_RS12105	1.59242101450371	0.000125623090174313	0.000605317768674724	0.820246753832135	0.127031644432217	0.25986799770156	-0.743024	0.0289408786704875	0.0619724958051331	2520235	2520636	cupin domain-containing protein && PF07883:Cupin domain	Cupin_2
EQG75_RS02790	EQG75_RS02790	-0.218232	0.0704673272030418	0.144498983032125	-0.477167	0.000480936655987645	0.00223990716172454	-0.234706	0.0523482144378836	0.103505466396312	556112	556714	hypothetical protein && -	-
EQG75_RS06240	kynA	-0.302271	0.0445649397866748	0.100949099912343	-0.132379	0.396821018618503	0.57890423156063	0.194257761324405	0.172724331620888	0.282868455725172	1296488	1297342	tryptophan 2%2C3-dioxygenase && PF03301:Tryptophan 2,3-dioxygenase	-
EQG75_RS02795	EQG75_RS02795	0.0241953782267392	0.88438375354855	0.923612657894338	-0.425653	0.0204692077620501	0.059162315748014	-0.423734	0.00687119772224094	0.0167894313673159	556711	557367	HAD hydrolase-like protein && PF13419:Haloacid dehalogenase-like hydrolase	-
EQG75_RS06245	kynB	-0.454853	0.000377229597829885	0.001615499390039	-0.0780931	0.574431590105858	0.728118064954608	0.400444132106269	0.000899979074736414	0.00261712546143882	1297370	1297999	arylformamidase && PF04199:Putative cyclase	-
EQG75_RS13140	dut	-0.222141	0.165391156829773	0.284393011967228	0.173887412849029	0.296967853432242	0.473842941581848	0.419301288108083	0.000789127854269908	0.00231768426630424	2730029	2730478	dUTP diphosphatase && PF00692:dUTPase	-
EQG75_RS02240	EQG75_RS02240	0.229826359953475	0.138156826041427	0.24785823870433	0.715059508913961	3.77512278059453e-06	2.6453364912472e-05	0.508865424466844	1.8934463194944e-05	7.12651449384508e-05	442110	443363	CoA transferase && PF02515:CoA-transferase family III	CoA_transf_3
EQG75_RS01595	EQG75_RS01595	1.14023285434562	0.0305351654430167	0.0738908780362126	0.666702252980076	0.29290508907452	0.46969815659428	-0.461229	0.309808244062021	0.445545966639025	318025	318426	RidA family protein && PF01042:Endoribonuclease L-PSP	Ribonuc_L-PSP
EQG75_RS12100	EQG75_RS12100	-0.180113	0.465417228882174	0.611972790709143	0.13672562114869	0.571765099716929	0.726586538497509	0.340112963211415	0.133282244450894	0.227633453675846	2519505	2520257	hypothetical protein && -	-
EQG75_RS17120	tolR	0.583455258424706	6.63751182527528e-05	0.000339368134492826	0.213441916519539	0.179376959074132	0.331130517436634	-0.348089	0.00304183418979067	0.0079835099119832	3568106	3568564	protein TolR && PF02472:Biopolymer transport protein ExbD/TolR	-
EQG75_RS17210	EQG75_RS17210	0.468122840137987	0.00208535007808372	0.00751038147859898	0.0996922604282993	0.551087895104224	0.710460618430158	-0.344299	0.0158499279296041	0.0359064718026103	3577625	3581581	DUF1983 domain-containing protein && PF09327:Domain of unknown function (DUF1983)|PF13550:Putative phage tail protein	-
EQG75_RS02315	EQG75_RS02315	-0.402274	0.00596996074211986	0.0186561273191246	-0.272324	0.0849471272690492	0.187919263142054	0.15065762113429	0.229339025110539	0.35319265463316	457960	459099	DSD1 family PLP-dependent enzyme && PF01168:Alanine racemase, N-terminal domain|PF14031:Putative serine dehydratase domain	Ala_racemase_N
EQG75_RS00335	EQG75_RS00335	0.158777788249401	0.412123898336124	0.562252660734967	-0.192355	0.408355771852525	0.589915379014895	-0.321557	0.07351082869199	0.138748967876688	62443	63417	tripartite tricarboxylate transporter substrate binding protein && PF03401:Tripartite tricarboxylate transporter family receptor	-
EQG75_RS00625	EQG75_RS00625	-0.0937633	0.59063056889309	0.716457893079327	-0.759155	0.00122722816099213	0.00526659124889576	-0.640822	0.00160083039570136	0.00445529507508153	116037	116837	carbohydrate ABC transporter permease && PF00528:Binding-protein-dependent transport system inner membrane component	BPD_transp_1
EQG75_RS02310	EQG75_RS02310	-0.299403	0.0235348256754422	0.0597685216691638	-0.0391053	0.7746326322104	0.867038619759502	0.284053192043538	0.0160153638654347	0.0362383144505458	456972	457937	tripartite tricarboxylate transporter substrate binding protein && PF03401:Tripartite tricarboxylate transporter family receptor	-
EQG75_RS04410	EQG75_RS04410	-0.00782307	0.951743409477034	0.967065749930478	1.10040614412536	7.34665332969263e-19	1.76641095995797e-17	1.13195487005189	5.97201926541145e-31	1.02869376896096e-29	908195	910027	ABC transporter ATP-binding protein/permease && PF00005:ABC transporter|PF00664:ABC transporter transmembrane region	ABC_tran
EQG75_RS03375	EQG75_RS03375	-0.823059	5.20068702295114e-12	6.54334805175225e-11	-1.01236	5.66307200292666e-15	1.05756495122616e-13	-0.163395	0.0644177248704031	0.123699620825133	673915	674934	tripartite tricarboxylate transporter substrate binding protein && PF03401:Tripartite tricarboxylate transporter family receptor	-
EQG75_RS07320	mmsB	0.100181428585738	0.461740968886381	0.608504841481521	-0.937901	1.30837392717416e-08	1.33156468196799e-07	-1.01296	1.3900575802287e-13	1.04637405251861e-12	1521637	1522530	3-hydroxyisobutyrate dehydrogenase && PF14833:NAD-binding of NADP-dependent 3-hydroxyisobutyrate dehydrogenase|PF03446:NAD binding domain of 6-phosphogluconate dehydrogenase	NAD_binding_2
EQG75_RS12140	kdsA	0.254497286140631	0.0327039017374489	0.0783509780268689	0.477837632395608	0.000152996911912038	0.000787273103112138	0.248827928473567	0.00442218232923492	0.0112962092364692	2525801	2526658	3-deoxy-8-phosphooctulonate synthase && PF00793:DAHP synthetase I family	-
EQG75_RS02175	EQG75_RS02175	0.536543413844216	0.000170802237383251	0.000791322038418192	1.73664675047022	6.78235684155291e-42	4.65923692311679e-40	1.22381269892471	1.35149830785981e-29	2.19920405500251e-28	428176	428379	cold-shock protein && -	-
EQG75_RS02170	EQG75_RS02170	0.100164779536043	0.511810091236087	0.648054034026795	0.0692182318834097	0.670470440558171	0.796352793737069	-0.00767113	0.954908478495089	0.97531250581336	427095	428000	LysR family transcriptional regulator && PF00126:Bacterial regulatory helix-turn-helix protein, lysR family|PF03466:LysR substrate binding domain	LysR_substrate
EQG75_RS17465	EQG75_RS17465	-0.328078	0.00529338122668227	0.016865359575505	-0.551239	2.48590231174218e-05	0.00015203920816013	-0.199626	0.0695618330694693	0.132012133825137	3621406	3622587	UbiH/UbiF/VisC/COQ6 family ubiquinone biosynthesis hydroxylase && PF01494:FAD binding domain	FAD_binding_3
EQG75_RS02485	EQG75_RS02485	-0.662896	2.5669697901148e-07	1.96087970078214e-06	0.418012466255923	0.00176002631679967	0.007210672247847	1.10626028298866	4.02040176935077e-22	5.05724222565702e-21	499993	500784	helix-turn-helix domain-containing protein && PF09339:IclR helix-turn-helix domain|PF01614:Bacterial transcriptional regulator	IclR
EQG75_RS17715	EQG75_RS17715	0.147809231592103	0.414311720772829	0.563731341223414	-0.0397354	0.843151763485977	0.90679475374072	-0.16677	0.308756665101424	0.444535198549641	3673248	3674840	ABC transporter substrate-binding protein && PF00496:Bacterial extracellular solute-binding proteins, family 5 Middle	-
EQG75_RS02480	EQG75_RS02480	-0.614553	3.38432076057273e-07	2.53002619965146e-06	-1.34454	7.64723446868851e-19	1.82726155285992e-17	-0.706608	1.56666796758639e-07	7.36892780818002e-07	498446	499873	amidase && PF01425:Amidase	Amidase
EQG75_RS00595	EQG75_RS00595	0.349209112550149	0.000952097535597842	0.00369886529974944	0.175326196583162	0.13915197046095	0.277798458932681	-0.150078	0.0942448647511825	0.171045259994552	110553	111182	thiol:disulfide interchange protein DsbA/DsbL && PF01323:DSBA-like thioredoxin domain	DSBA
EQG75_RS17260	EQG75_RS17260	0.163984168884308	0.843296652299825	0.895392198387845	0.897848334822294	0.279329410529319	0.455137756165307	0.763983709279323	0.252879767525303	0.380114870682689	3587915	3588313	hypothetical protein && -	-
EQG75_RS01465	EQG75_RS01465	0.692232927536235	0.00517169269676484	0.0165373894373294	0.547064948299166	0.0554934832624022	0.133845410727562	-0.129779	0.512668449996537	0.646797806924038	290348	291352	alpha/beta hydrolase fold domain-containing protein && PF07859:alpha/beta hydrolase fold	Abhydrolase_3
EQG75_RS11890	EQG75_RS11890	0.254678870163813	0.0674000824008956	0.13943595768052	-0.00950702	0.94527268085007	0.968055550043753	-0.238566	0.277970027799178	0.408045061920943	2475300	2475572	oxidative damage protection protein && -	-
EQG75_RS11895	EQG75_RS11895	0.291611953988015	0.0484029283674456	0.108029724182415	0.271624321689921	0.0929669316881123	0.202976042113603	0.00108577387812146	0.992384612079928	0.996174342877381	2475626	2477506	DUF756 domain-containing protein && PF05506:Domain of unknown function (DUF756)|PF04185:Phosphoesterase family	Phosphoesterase
EQG75_RS01460	EQG75_RS01460	0.702682443096587	0.0635992987657066	0.133509978324957	0.654852087248963	0.115953480012353	0.242241103103329	-0.0298369	0.927277462673281	0.957493077933071	288765	290351	ABC transporter substrate-binding protein && PF00496:Bacterial extracellular solute-binding proteins, family 5 Middle	-
EQG75_RS10965	EQG75_RS10965	-0.0685591	0.775975895517092	0.849689191621389	0.195843566503914	0.449217842322355	0.626592110012363	0.285764070999116	0.177119523191989	0.288214917738793	2282248	2282991	LrgB family protein && PF04172:LrgB-like family	-
EQG75_RS19550	EQG75_RS19550	-0.071258	0.687345403909476	0.789462949001038	-0.269674	0.186238340956086	0.338591161464113	-0.17447	0.308901706295124	0.444576637136829	4028317	4028664	helix-turn-helix transcriptional regulator && PF00196:Bacterial regulatory proteins, luxR family	GerE
EQG75_RS07830	EQG75_RS07830	0.735293559924432	0.00349009646647987	0.0117557929973294	0.607838695192698	0.0278612717101453	0.0761779049530411	-0.0991146	0.633684127083596	0.750916672441175	1618827	1618901	tRNA-Arg && -	-
EQG75_RS13350	EQG75_RS13350	0.0608273770124538	0.712106696298653	0.807864955633331	-0.691713	0.00068335666392211	0.00308553179120699	-0.7238	1.41390301717968e-05	5.40676513769509e-05	2769647	2771218	amidohydrolase && PF07969:Amidohydrolase family	-
EQG75_RS01660	mtgA	-0.152488	0.427990062907083	0.576745447039646	0.348746944676984	0.0870505374323715	0.192130474757506	0.524606538849654	0.00211278297768019	0.00575037872359363	329692	330420	monofunctional biosynthetic peptidoglycan transglycosylase && PF00912:Transglycosylase	-
EQG75_RS06405	trxA	-0.24286	0.0103192181848801	0.0297299311077794	0.481392103435645	4.72720706693665e-07	3.75734826167464e-06	0.749058210869552	6.86779494473517e-20	7.76995499072996e-19	1335621	1335947	thioredoxin TrxA && PF00085:Thioredoxin	-
EQG75_RS03195	EQG75_RS03195	-2.29009	5.7362916568815e-70	8.17952699221991e-68	-2.19801	9.85160605800732e-54	1.0828322430044e-51	0.117452175537166	0.317815294476917	0.455348702165504	636619	637590	thiamine pyrophosphate-dependent dehydrogenase E1 component subunit alpha && PF00676:Dehydrogenase E1 component	-
EQG75_RS13920	EQG75_RS13920	-0.129451	0.276501538010397	0.421096092302227	-0.413506	0.00188551098380562	0.00767572566634942	-0.259346	0.0175406748499404	0.0391732541887671	2892790	2893494	SDR family oxidoreductase && PF00106:short chain dehydrogenase	adh_short
EQG75_RS11995	EQG75_RS11995	0.168419093100508	0.0628792902326762	0.132576816755643	-0.345898	0.000319137897906047	0.00152892091313146	-0.489732	1.96109411362298e-10	1.21543336961009e-09	2497246	2498556	citrate synthase && PF00285:Citrate synthase	Citrate_synt
EQG75_RS13925	EQG75_RS13925	-0.0961773	0.505351626633197	0.642325441577355	0.12540860275313	0.432850430537616	0.612196914072871	0.244676539158913	0.0659366907452995	0.126260343219842	2893569	2894369	SURF1 family protein && PF02104:SURF1 family	-
EQG75_RS03190	EQG75_RS03190	-2.23752	7.21375325037467e-110	3.47161875174281e-107	-1.8871	1.86337935989415e-76	3.41353352262513e-74	0.375071761121206	2.89661646092308e-05	0.000106200012910545	635643	636617	alpha-ketoacid dehydrogenase subunit beta && PF02780:Transketolase, C-terminal domain|PF02779:Transketolase, pyrimidine binding domain	-
EQG75_RS03205	EQG75_RS03205	-0.905064	1.46468007516487e-11	1.74582609578475e-10	-0.76222	2.64342180778507e-08	2.57449207456941e-07	0.166619322236626	0.18878930842799	0.303459569326874	638659	641250	CoA-binding protein && PF13380:CoA binding domain|PF00378:Enoyl-CoA hydratase/isomerase|PF13607:Succinyl-CoA ligase like flavodoxin domain|PF13549:ATP-grasp domain	ECH
EQG75_RS16025	EQG75_RS16025	-0.231304	0.0572715018867898	0.123665329368559	-1.54749	1.40781433662016e-30	6.01762416997526e-29	-1.2907	3.52156313389331e-46	9.35170654445002e-45	3334942	3335895	MBL fold metallo-hydrolase && PF00753:Metallo-beta-lactamase superfamily	Lactamase_B
EQG75_RS11725	purD	-0.795282	2.0269349489846e-13	2.95594680060254e-12	0.837030116179632	1.65952537498072e-14	2.90190641706857e-13	1.65701609179302	1.16949330172402e-84	7.57990234880113e-83	2434344	2435684	phosphoribosylamine--glycine ligase && PF01071:Phosphoribosylglycinamide synthetase, ATP-grasp (A) domain|PF02844:Phosphoribosylglycinamide synthetase, N domain|PF02843:Phosphoribosylglycinamide synthetase, C domain	-
EQG75_RS04520	EQG75_RS04520	0.0788478064200434	0.483697295528038	0.626803967614589	-0.41849	0.00195632039954124	0.00789712967160038	-0.473771	2.10506449413007e-05	7.87648397803657e-05	930670	931788	mannose-6-phosphate isomerase && PF07221:N-acylglucosamine 2-epimerase (GlcNAc 2-epimerase)	GlcNAc_2-epim
EQG75_RS16020	mutM	-0.142435	0.267749401010342	0.411182765811654	0.317107040255014	0.0213597671256596	0.0610029874776633	0.483537765982905	2.19273467779482e-05	8.15663171973483e-05	3334024	3334851	bifunctional DNA-formamidopyrimidine glycosylase/DNA-(apurinic or apyrimidinic site) lyase && PF01149:Formamidopyrimidine-DNA glycosylase N-terminal domain|PF06827:Zinc finger found in FPG and IleRS|PF06831:Formamidopyrimidine-DNA glycosylase H2TH domain	H2TH
EQG75_RS12035	prpB	-0.443247	0.0012385020637696	0.00467015959403816	-0.838139	7.19351373890566e-08	6.55768894634362e-07	-0.36784	0.00373474755046646	0.00965630468761577	2504614	2505509	methylisocitrate lyase && PF13714:Phosphoenolpyruvate phosphomutase	-
EQG75_RS03750	EQG75_RS03750	-0.296509	0.0167369846763315	0.0451875112229147	0.180778211097853	0.138769303173874	0.277221034380235	0.501525064972405	4.82109957622103e-06	1.96126433824141e-05	757609	758052	helix-turn-helix transcriptional regulator && PF01381:Helix-turn-helix	HTH_3
EQG75_RS19710	EQG75_RS19710	-0.411919	0.00327731570546319	0.0111365096787584	-0.54424	0.000186215644191213	0.000941355562685409	-0.10662	0.247335328453691	0.373542770934801	4061924	4063363	catalase && PF00199:Catalase|PF06628:Catalase-related immune-responsive	Catalase
EQG75_RS03755	EQG75_RS03755	-0.175577	0.452404216051685	0.600398563184759	0.036068149476228	0.882775131204797	0.933233286547088	0.234212140318897	0.274680039864689	0.404301952441329	758115	758909	response regulator transcription factor && -	-
EQG75_RS10435	EQG75_RS10435	-0.104879	0.345344053416162	0.491943411756158	0.445034201814809	6.56775647373842e-05	0.0003710155529291	0.573557024945274	5.48411852991159e-10	3.25135957494293e-09	2178277	2178651	tautomerase family protein && PF01361:Tautomerase enzyme	-
EQG75_RS11760	rrf	--	--	--	--	--	--	--	--	--	2441919	2442031	5S ribosomal RNA && -	-
EQG75_RS07210	EQG75_RS07210	0.764149764535742	1.33842959993446e-10	1.45976032854042e-09	-0.378157	0.00760699156008369	0.02569279765728	-1.12084	4.94263571409712e-26	7.18655474171383e-25	1499216	1500415	1-deoxy-D-xylulose-5-phosphate reductoisomerase && PF08436:1-deoxy-D-xylulose 5-phosphate reductoisomerase C-terminal|PF02670:1-deoxy-D-xylulose 5-phosphate reductoisomerase|PF13288:DXP reductoisomerase C-terminal domain	-
EQG75_RS11765	EQG75_RS11765	-21.5306	3.670979431335e-08	3.13376292918841e-07	-21.0157	7.68658738578408e-08	6.95771804073208e-07	--	--	--	2442207	2445088	23S ribosomal RNA && -	-
EQG75_RS07215	rseP	0.446421877279818	1.53297140781644e-05	8.91531709983883e-05	0.302922099730281	0.00659889616437664	0.0226458104766788	-0.119777	0.162693613999603	0.269558223541803	1500455	1501789	RIP metalloprotease RseP && PF02163:Peptidase family M50	Peptidase_M50
EQG75_RS05455	EQG75_RS05455	-0.11393	0.290193066395582	0.436423166258981	0.2752272656642	0.0206037058195633	0.0593726264328539	0.413592686232179	8.52046536056239e-05	0.000296471879333854	1128016	1128648	RlmE family RNA methyltransferase && PF01728:FtsJ-like methyltransferase	-
EQG75_RS02520	yidC	-0.313213	0.00793121667403678	0.0238556126523763	-0.279366	0.0216745926963374	0.061627611310281	0.0585918219998833	0.462043623653535	0.601175507605007	507297	508988	membrane protein insertase YidC && PF02096:60Kd inner membrane protein|PF14849:YidC periplasmic domain	-
EQG75_RS04300	nuoK	-0.196761	0.147831503445447	0.260958866696456	0.082884131472284	0.550705698263971	0.710450979618208	0.304126501257756	0.00607208878717447	0.0150289110175762	879893	880201	NADH-quinone oxidoreductase subunit NuoK && PF00420:NADH-ubiquinone/plastoquinone oxidoreductase chain 4L	-
EQG75_RS13815	EQG75_RS13815	-0.144686	0.237784662340508	0.374119718026544	0.390391953032421	0.00136363552189078	0.00577107354533974	0.558771635620869	2.3847494906606e-08	1.20466077308932e-07	2870796	2871902	helix-turn-helix transcriptional regulator && PF00126:Bacterial regulatory helix-turn-helix protein, lysR family|PF12727:PBP superfamily domain	HTH_1
EQG75_RS17390	EQG75_RS17390	-0.0262264	0.816848128694077	0.878208683460541	-0.283992	0.0174174957248579	0.0518615371931333	-0.232964	0.0111903076278329	0.0264473030709723	3606670	3607590	branched-chain amino acid transaminase && PF01063:Amino-transferase class IV	-
EQG75_RS00955	EQG75_RS00955	0.445729318861773	7.30595144796036e-05	0.000370614413467891	0.143136941092368	0.226692157251862	0.391244831291122	-0.279251	0.00190162644576478	0.00522400828204347	184326	188024	translocation/assembly module TamB domain-containing protein && PF04357:Family of unknown function (DUF490)	-
EQG75_RS17395	EQG75_RS17395	0.112988178993481	0.496465048556016	0.636547896566274	-0.0833539	0.655721730566309	0.785844703267474	-0.175986	0.221612061573088	0.342899509840767	3607637	3607849	zinc-finger domain-containing protein && -	-
EQG75_RS03680	EQG75_RS03680	-0.458386	0.00401499775950787	0.0132206972975851	-0.0602915	0.723543568273625	0.832129180014539	0.42121720894832	0.00362135134563439	0.00936945030156014	741896	742465	TetR/AcrR family transcriptional regulator && -	-
EQG75_RS14840	glcE	0.481152844280429	0.000421495789441367	0.00179112449155548	-0.647142	8.76177410957816e-05	0.000482901790824458	-1.10495	3.15153268878277e-17	3.00535187079933e-16	3081508	3082617	glycolate oxidase subunit GlcE && PF01565:FAD binding domain	FAD_binding_4
EQG75_RS14845	EQG75_RS14845	0.0808228973498935	0.545235169708927	0.676845135825869	-1.36205	3.35516635728401e-20	8.96342012254973e-19	-1.41901	1.30179521075623e-38	2.81246603724962e-37	3082629	3084128	FAD-binding protein && PF01565:FAD binding domain|PF02913:FAD linked oxidases, C-terminal domain	FAD_binding_4
EQG75_RS00825	phoR	0.688833935302858	4.73650015072593e-06	3.02915707313868e-05	1.38322126516872	6.20494751097553e-18	1.37186396981166e-16	0.717610241635829	1.74290717161609e-08	8.93415150705082e-08	157765	159075	phosphate regulon sensor histidine kinase PhoR && PF00512:His Kinase A (phospho-acceptor) domain|PF02518:Histidine kinase-, DNA gyrase B-, and HSP90-like ATPase|PF11808:Domain of unknown function (DUF3329)	HisKA
EQG75_RS19080	nadC	1.62195076394139	2.73836385262688e-63	3.19475782806469e-61	0.523189387803755	2.93416903350625e-06	2.08645993935278e-05	-1.07545	3.3814618023901e-39	7.51785461182544e-38	3934187	3935092	carboxylating nicotinate-nucleotide diphosphorylase && PF02749:Quinolinate phosphoribosyl transferase, N-terminal domain|PF01729:Quinolinate phosphoribosyl transferase, C-terminal domain	-
EQG75_RS15975	ychF	-0.498873	0.000119714837681951	0.000578296267346942	-0.523216	4.90641256220814e-05	0.000283407944847068	-0.000615062	0.995277231572836	0.997834090475155	3326031	3327122	redox-regulated ATPase YchF && PF06071:Protein of unknown function (DUF933)|PF01926:50S ribosome-binding GTPase	-
EQG75_RS13565	queE	-0.340997	0.0162507795670091	0.0441534942364045	1.22313448657977	2.57466318185268e-20	6.92638409831276e-19	1.58786379559807	9.97939239583987e-48	2.76530409577476e-46	2815531	2816163	7-carboxy-7-deazaguanine synthase && -	-
EQG75_RS00080	rplJ	-0.323901	0.00414098302499847	0.0135914617615039	0.0462166146850332	0.703314390083766	0.820427742648259	0.395813005633365	1.45025683249413e-05	5.52919454382608e-05	10513	11037	50S ribosomal protein L10 && PF00466:Ribosomal protein L10	-
EQG75_RS00085	rplL	-0.470013	3.58183799724222e-05	0.000192868199851504	-0.12946	0.249048898405062	0.418746115456414	0.364620373454637	0.000281670929590859	0.000907421764747637	11119	11502	50S ribosomal protein L7/L12 && PF16320:Ribosomal protein L7/L12 dimerisation domain|PF00542:Ribosomal protein L7/L12 C-terminal domain	-
EQG75_RS02815	kynU	-0.0635015	0.671228095462374	0.776136536585573	0.195822894498461	0.212401833992981	0.371244822976373	0.282999242965981	0.025714517326922	0.0556808121507077	559631	560881	kynureninase && PF00266:Aminotransferase class-V	Aminotran_5
EQG75_RS10475	EQG75_RS10475	0.203552479351331	0.0931824564958082	0.180661927425601	-0.939753	8.91296496899437e-11	1.13914206763194e-09	-1.11738	2.16236995973127e-24	2.94267000925707e-23	2186572	2187084	superoxide dismutase family protein && PF00080:Copper/zinc superoxide dismutase (SODC)	-
EQG75_RS05425	ppk1	-0.0307239	0.803285466113352	0.869209961927039	1.28943235411816	3.19951048580287e-28	1.24328452918017e-26	1.34442781836647	4.50937161559104e-48	1.25867423781169e-46	1118620	1120701	polyphosphate kinase 1 && PF13089:Polyphosphate kinase N-terminal domain|PF13090:Polyphosphate kinase C-terminal domain|PF02503:Polyphosphate kinase middle domain	-
EQG75_RS02810	def	-0.652952	9.75870081070881e-09	8.96682532726227e-08	0.479160299444065	6.66582070786776e-05	0.000374903688058001	1.15726139098896	1.72793719926668e-31	3.03102378440173e-30	559017	559529	peptide deformylase && PF01327:Polypeptide deformylase	Pep_deformylase
EQG75_RS14310	mgtE	-0.185769	0.189593294690494	0.315852091976807	-0.0976852	0.49635266269324	0.666481219330155	0.112055021297988	0.327217129542417	0.46637283017898	2980217	2981689	magnesium transporter && PF00571:CBS domain|PF01769:Divalent cation transporter|PF03448:MgtE intracellular N domain	CBS
EQG75_RS11420	bscK	0.655621704640318	0.0344556987418959	0.0818854568866045	0.680713608451983	0.0514150603454072	0.126063567335106	0.0424890520178935	0.869402930135723	0.919412833196628	2372779	2373441	SctK family type III secretion system sorting platform protein BscK && PF06578:YOP proteins translocation protein K (YscK)	-
EQG75_RS17205	EQG75_RS17205	1.34027384828374	0.0084712973262505	0.0252238938175286	0.815832009240078	0.130757294689784	0.26516779792915	-0.498494	0.234948451773245	0.359377151832356	3577204	3577620	hypothetical protein && -	-
EQG75_RS11425	bscJ	0.13170807565713	0.611533668103815	0.732808570901298	0.594991795186454	0.0204272860027236	0.0590855407913367	0.485613649004964	0.0354629837212784	0.074144587069529	2373434	2374258	SctJ family type III secretion inner membrane ring lipoprotein Bsc && PF01514:Secretory protein of YscJ/FliF family	-
EQG75_RS04630	EQG75_RS04630	-8.99706	1.30583798323901e-13	1.96385790448055e-12	-8.43039	5.92018375947588e-12	8.56201012131718e-11	--	--	--	952697	953476	ABC transporter ATP-binding protein && PF00005:ABC transporter	ABC_tran
EQG75_RS16730	dsbC	0.49878961681189	2.24261391281284e-05	0.000126044723566853	0.2631058952034	0.0259915086695881	0.0717798520114181	-0.211476	0.0373691241732333	0.0775363705037678	3487649	3488488	thiol:disulfide interchange protein DsbC && PF10411:Disulfide bond isomerase protein N-terminus|PF13098:Thioredoxin-like domain	-
EQG75_RS04635	EQG75_RS04635	-10.5522	9.22630501142438e-19	2.16593135938926e-17	-9.9933	6.77193839346035e-17	1.4314091758045e-15	--	--	--	953585	954997	MmgE/PrpD family protein && PF03972:MmgE/PrpD family	-
EQG75_RS15950	EQG75_RS15950	-0.243138	0.063265456922354	0.13317223026302	-0.398467	0.00361700400118811	0.0134310949735238	-0.131064	0.26236719297317	0.391147035450059	3317016	3319967	restriction endonuclease subunit M && PF01555:DNA methylase	N6_N4_Mtase
EQG75_RS16735	EQG75_RS16735	0.60510590314709	3.03931778690711e-05	0.000166924015400747	0.458377245555369	0.00483906236006496	0.0172507666982116	-0.125865	0.290064830829372	0.422073026290532	3488548	3489483	D-2-hydroxyacid dehydrogenase family protein && PF02826:D-isomer specific 2-hydroxyacid dehydrogenase, NAD binding domain|PF00389:D-isomer specific 2-hydroxyacid dehydrogenase, catalytic domain	2-Hacid_dh_C
EQG75_RS17640	EQG75_RS17640	-0.293376	0.00986837985353107	0.0287392302844891	-0.516541	2.66671031445023e-05	0.000162323331957121	-0.199278	0.0583840672328339	0.11361866315438	3658305	3658907	DUF2946 family protein && PF11161:Protein of unknown function (DUF2946)	-
EQG75_RS19150	EQG75_RS19150	0.0619643090462616	0.74745693225113	0.829789270232655	0.0539740414171288	0.797364598690574	0.880948193900815	0.0182499748430974	0.914144879343151	0.949915765926144	3947567	3947767	twin transmembrane helix small protein && -	-
EQG75_RS07505	leuD	-0.545449	6.48150299444576e-05	0.000332274121552812	-0.539286	9.07457090723341e-05	0.000497291656412064	0.0305538909696162	0.776148732639746	0.858921618871619	1559163	1559813	3-isopropylmalate dehydratase small subunit && PF00694:Aconitase C-terminal domain	-
EQG75_RS17645	EQG75_RS17645	-0.319436	0.099640588378321	0.190097257312456	0.190370342125061	0.324490159950171	0.504981248110157	0.534118996700509	0.0023766109287846	0.00637765627485777	3658965	3659348	membrane protein && -	-
EQG75_RS07500	leuC	-0.19869	0.0530908774108328	0.116334591936088	-0.279387	0.0127230012019318	0.0398253747956321	-0.0555511	0.520018022634707	0.653081421002933	1557745	1559148	3-isopropylmalate dehydratase large subunit && PF00330:Aconitase family (aconitate hydratase)	Aconitase
EQG75_RS19155	EQG75_RS19155	-0.143523	0.164277713469538	0.283237437016445	-0.685581	4.47213726657345e-10	5.26125751208198e-09	-0.517656	1.72191247928916e-09	9.75495306785444e-09	3947877	3948752	cytochrome c oxidase subunit 3 && PF00510:Cytochrome c oxidase subunit III	-
EQG75_RS06825	EQG75_RS06825	-0.509095	0.00172947061006609	0.00635518035088065	-0.0561923	0.725476125544602	0.83335522692448	0.476817540986927	0.00124603413010554	0.00353212343478398	1423528	1424208	GntR family transcriptional regulator && PF00392:Bacterial regulatory proteins, gntR family|PF07729:FCD domain	FCD
EQG75_RS01425	petA	-0.0603941	0.550183057430382	0.681533066636735	-0.612267	4.74120446860473e-08	4.41632290332261e-07	-0.52649	1.95706003144238e-09	1.09733102056241e-08	282905	283546	ubiquinol-cytochrome c reductase iron-sulfur subunit && PF00355:Rieske [2Fe-2S] domain	-
EQG75_RS19390	ptlB	-0.969603	0.00516093944834609	0.0165167222577992	3.04240570824212	2.81795543007032e-45	2.25847386239178e-43	4.06071564746784	1.84479009385164e-97	1.46968277476848e-95	3991762	3992076	type IV secretion system protein PtlB && PF05101:Type IV secretory pathway, VirB3-like protein	-
EQG75_RS17485	ruvC	-0.45353	0.00911567165828822	0.026851825466266	0.0174114565610913	0.923127245721159	0.953873358659495	0.495564850062807	0.000845074916931683	0.00246684464301279	3625617	3626165	crossover junction endodeoxyribonuclease RuvC && PF02075:Crossover junction endodeoxyribonuclease RuvC	-
EQG75_RS19395	ptlC	-1.01269	1.06720642265355e-11	1.27998278106423e-10	2.66799648770508	1.32486457952758e-118	7.28107719634656e-116	3.70724482591949	1.5170193977343e-281	7.25135272116996e-279	3992073	3994547	type IV secretion system protein PtlC && PF03135:CagE, TrbE, VirB family, component of type IV transporter system|PF12846:AAA-like domain	-
EQG75_RS17480	purH	-0.74481	1.30183397260726e-15	2.33119106722695e-14	-0.0902481	0.368611132480413	0.551055312368644	0.679186429526027	2.54535486869579e-15	2.13921692700939e-14	3624028	3625617	bifunctional phosphoribosylaminoimidazolecarboxamide formyltransferase/IMP cyclohydrolase && PF02142:MGS-like domain|PF01808:AICARFT/IMPCHase bienzyme	-
EQG75_RS18375	trpB	-0.644291	2.40652595251717e-13	3.49627355365702e-12	0.44155997891222	1.23768137692602e-06	9.22744235859383e-06	1.11069939886486	1.24488355786529e-45	3.28305843122544e-44	3802752	3803951	tryptophan synthase subunit beta && PF00291:Pyridoxal-phosphate dependent enzyme	PALP
EQG75_RS12850	EQG75_RS12850	0.0461524915526282	0.912500599827005	0.943628071268861	0.489974089816279	0.275389840536909	0.450052980690522	0.467468780407355	0.201057784572906	0.319440205247334	2675080	2675394	type II secretion system F family protein && -	-
EQG75_RS04365	mfd	-0.122421	0.283130159891165	0.428647705694449	-0.111035	0.366605408034755	0.549194316475741	0.0346492883347305	0.724191569390198	0.820186694026915	896909	900364	transcription-repair coupling factor && PF00270:DEAD/DEAH box helicase|PF02559:CarD-like/TRCF domain|PF00271:Helicase conserved C-terminal domain|PF03461:TRCF domain	Helicase_C
EQG75_RS14320	EQG75_RS14320	-4.2436	9.76286309316472e-42	6.59421454538319e-40	-3.16664	1.09580474482141e-27	4.21556085332798e-26	1.10050044588212	6.64890947751014e-18	6.63849343133128e-17	2982174	2983220	YeiH family protein && PF03601:Conserved hypothetical protein 698	-
EQG75_RS12855	tadA	0.581105338189998	0.00464563856250193	0.0150300071139768	0.337055460654987	0.1767510948459	0.327376726948568	-0.226901	0.210601032587998	0.329979469792071	2675405	2677864	Flp pilus assembly complex ATPase component TadA && PF00437:Type II/IV secretion system protein|PF00498:FHA domain|PF00482:Type II secretion system (T2SS), protein F	FHA
EQG75_RS01915	mreD	0.213101174736109	0.25184598344173	0.391918769705198	0.199891484251373	0.337735995461984	0.519085247519878	0.0136159602671322	0.934447556282031	0.960571896565185	377158	377721	rod shape-determining protein MreD && PF04093:rod shape-determining protein MreD	-
EQG75_RS10825	EQG75_RS10825	-0.788954	1.35709869604988e-08	1.2264859107493e-07	-0.849508	8.06452900924388e-08	7.26563070223916e-07	-0.0356739	0.805656691376948	0.878731086088263	2257035	2258474	MFS transporter && PF07690:Major Facilitator Superfamily	MFS_1
EQG75_RS01910	mreC	-0.159795	0.260128291025591	0.402367987323633	0.121470786764801	0.412620647394053	0.594176844848029	0.306990300431236	0.00643743648843659	0.015810377091703	376287	377171	rod shape-determining protein MreC && PF04085:rod shape-determining protein MreC	-
EQG75_RS11390	bscR	-0.527735	0.108433693099772	0.203544475101961	1.19959288007349	2.87435688522637e-05	0.000173862436123677	1.74940072404051	1.55084802455907e-14	1.24327942262345e-13	2368034	2368705	SctR family type III secretion system export apparatus subunit BscR && PF00813:FliP family	-
EQG75_RS15395	secA	-0.745647	8.78350985026807e-16	1.60267833760815e-14	0.401933170235645	1.97151946602341e-05	0.000122527227557222	1.17235501425266	2.20006564678739e-57	8.08947214741826e-56	3204030	3206765	preprotein translocase subunit SecA && PF02810:SEC-C motif|PF07517:SecA DEAD-like domain|PF07516:SecA Wing and Scaffold domain|PF01043:SecA preprotein cross-linking domain	SEC-C
EQG75_RS15425	EQG75_RS15425	0.524028344412399	0.000106892436143194	0.000520931492596577	0.341305541216981	0.0330513693929113	0.0877941296443253	-0.164362	0.168637414520256	0.276886849774779	3212335	3213156	cell division protein FtsQ/DivIB && PF03799:Cell division protein FtsQ|PF08478:POTRA domain, FtsQ-type	-
EQG75_RS15390	EQG75_RS15390	-0.210955	0.131711992480564	0.238070972324024	0.333340520019689	0.0159657648465474	0.0484005495387455	0.568316882570343	2.19669134662542e-07	1.02191577974399e-06	3203294	3204013	VOC family protein && PF13468:Glyoxalase-like domain	-
EQG75_RS11395	bscQ	-0.0338779	0.884303281313795	0.923612657894338	1.40451342373887	4.38483547187543e-11	5.77687056859753e-10	1.46226187381961	2.54424730515515e-21	3.09847187736092e-20	2368702	2369781	SctQ family type III secretion system cytoplasmic ring protein BscQ && PF01052:Type III flagellar switch regulator (C-ring) FliN C-term	-
EQG75_RS10140	EQG75_RS10140	-0.688387	6.65400083191569e-05	0.000339759989428056	0.374674700788567	0.0300001205864097	0.0809897992252057	1.08729787675465	3.9423177773807e-13	2.8880121035831e-12	2118590	2119057	DUF1178 family protein && PF06676:Protein of unknown function (DUF1178)	-
EQG75_RS09770	EQG75_RS09770	0.0281338731684446	0.901626245180042	0.935424667887589	-0.28414	0.301828347480106	0.479213228541463	-0.28194	0.222359048315359	0.343555959902195	2033584	2034612	NADH:flavin oxidoreductase && PF00724:NADH:flavin oxidoreductase / NADH oxidase family	Oxidored_FMN
EQG75_RS04260	EQG75_RS04260	-0.665038	2.87778660116943e-11	3.32717069504574e-10	0.4091064918558	9.00208036421585e-05	0.000494022869631075	1.09886813058715	4.74956656559019e-37	9.97930909165763e-36	871519	872142	NADH-quinone oxidoreductase subunit C && PF00329:Respiratory-chain NADH dehydrogenase, 30 Kd subunit	-
EQG75_RS05695	odhB	-1.33379	4.76440093658203e-33	2.15799336539304e-31	-0.673981	4.95131599007546e-09	5.29103128161675e-08	0.685400491801694	9.2711910459072e-19	9.93082200547595e-18	1187728	1188942	2-oxoglutarate dehydrogenase complex dihydrolipoyllysine-residue succinyltransferase && PF00364:Biotin-requiring enzyme|PF02817:e3 binding domain|PF00198:2-oxoacid dehydrogenases acyltransferase (catalytic domain)	Biotin_lipoyl
EQG75_RS07440	EQG75_RS07440	0.29528729946277	0.0045219456978014	0.0146791660510416	0.0777401096499544	0.485900568625588	0.658885966691095	-0.194116	0.0245252488729217	0.0533776617473264	1545397	1547487	4Fe-4S binding protein && PF13237:4Fe-4S dicluster domain|PF12838:4Fe-4S dicluster domain	-
EQG75_RS05690	EQG75_RS05690	-1.16944	1.17029975032635e-23	3.75471169896369e-22	-0.414422	0.000555970906377667	0.00254924919765779	0.78075935919316	3.20686080487191e-27	4.86628401501197e-26	1184812	1187682	2-oxoglutarate dehydrogenase E1 component && PF16870:2-oxoglutarate dehydrogenase C-terminal|PF16078:2-oxoglutarate dehydrogenase N-terminus|PF02779:Transketolase, pyrimidine binding domain|PF00676:Dehydrogenase E1 component	-
EQG75_RS07445	EQG75_RS07445	0.385864580713715	0.0256168282966111	0.0638348148491604	0.157050197708749	0.416858950318603	0.599049825130992	-0.211304	0.0874484797865575	0.160154687118676	1547484	1548113	molecular chaperone TorD family protein && PF02613:Nitrate reductase delta subunit	-
EQG75_RS04745	EQG75_RS04745	0.451127187074551	0.109573881778563	0.204731171167284	0.486598368772557	0.112156211190161	0.23603115123006	0.0578870825282149	0.814167269857827	0.883979454837118	975854	976036	type II toxin-antitoxin system HicA family toxin && -	-
EQG75_RS16605	EQG75_RS16605	-0.0693283	0.707815496135778	0.805048644053986	-0.59066	0.00985162169087299	0.0321179564786342	-0.4926	0.0105404303040248	0.0250196185490943	3462382	3463092	SDR family oxidoreductase && PF00106:short chain dehydrogenase	adh_short
EQG75_RS19575	glpK	-0.100674	0.36489016287983	0.511776731179361	-0.30346	0.0164057773873055	0.0493601145331138	-0.178624	0.0936699816295387	0.170325254280245	4032293	4033819	glycerol kinase GlpK && PF02782:FGGY family of carbohydrate kinases, C-terminal domain|PF00370:FGGY family of carbohydrate kinases, N-terminal domain	FGGY_N
EQG75_RS19570	EQG75_RS19570	0.135159429004245	0.320874545187915	0.46723411458906	0.453590493670813	0.00109613171046085	0.00474866969610686	0.342894901248422	0.00128902587691478	0.00363512902162399	4030849	4032306	DHA2 family efflux MFS transporter permease subunit && PF07690:Major Facilitator Superfamily	MFS_1
EQG75_RS03945	EQG75_RS03945	0.987439016153964	0.000406432685919061	0.00172902302849545	0.191917911934068	0.58575631689846	0.735349534613606	-0.770156	0.00262401651309278	0.00697791317528983	803143	804006	ABC transporter ATP-binding protein && PF00005:ABC transporter	ABC_tran
EQG75_RS13465	EQG75_RS13465	1.54043915356596	1.06253864828881e-05	6.40183692630975e-05	-0.0981804	0.845671120985036	0.90855974428541	-1.61126	6.33040533492035e-07	2.81482209310877e-06	2796706	2797014	DUF2160 domain-containing protein && PF09928:Predicted small integral membrane protein (DUF2160)	-
EQG75_RS18110	argG	-0.635289	1.54446764571011e-11	1.83524704814318e-10	-0.202715	0.044030452892412	0.111291164439625	0.457454342918953	2.18014265610568e-08	1.10715345510599e-07	3749075	3750412	argininosuccinate synthase && PF00764:Arginosuccinate synthase	-
EQG75_RS14265	folE2	0.0240934447675094	0.821796822223271	0.881392027178919	-0.0660772	0.530073755897746	0.693542737752661	-0.0660863	0.466110009352216	0.605006390301602	2970489	2971286	GTP cyclohydrolase FolE2 && PF02649:Type I GTP cyclohydrolase folE2	-
EQG75_RS18115	argF	-0.549795	3.87382762771255e-07	2.86261734485477e-06	-0.377838	0.00155914387420681	0.00644949084308989	0.197222711209153	0.0385332434718101	0.0796492556952443	3750563	3751504	ornithine carbamoyltransferase && PF02729:Aspartate/ornithine carbamoyltransferase, carbamoyl-P binding domain|PF00185:Aspartate/ornithine carbamoyltransferase, Asp/Orn binding domain	-
EQG75_RS15505	EQG75_RS15505	-0.00273428	0.982810483032819	0.98820066849735	-1.08568	4.63645966148677e-15	8.74336290085275e-14	-1.05841	9.07725683227764e-34	1.74429297118742e-32	3231907	3232185	SWIB/MDM2 domain-containing protein && -	-
EQG75_RS14260	rpsF	-0.847514	1.32212724511237e-12	1.78603154164302e-11	0.315539605561153	0.00770236409593889	0.0259693204882357	1.18717408446593	2.25969575944985e-53	7.14138560672416e-52	2969889	2970269	30S ribosomal protein S6 && PF01250:Ribosomal protein S6	-
EQG75_RS19970	EQG75_RS19970	-0.298007	0.733642204649366	0.821435051869231	1.04883310849158	0.221917925223435	0.385078149902821	1.36346458445931	0.0624410271628178	0.120410735184375	3010785	3011075	FAD-dependent oxidoreductase && -	-
EQG75_RS06805	EQG75_RS06805	0.839075870602817	6.90273182882822e-13	9.52527510429701e-12	-0.087446	0.516335614092693	0.682199664110767	-0.901111	2.91851038978124e-19	3.23489383493433e-18	1417557	1420976	TM0106 family RecB-like putative nuclease && PF13482:RNase_H superfamily|PF13604:AAA domain|PF13087:AAA domain	-
EQG75_RS06800	EQG75_RS06800	0.668633848377912	5.78961381452354e-07	4.18199121686972e-06	0.00714128130053156	0.964726404770959	0.978460975258075	-0.639566	8.61124584039285e-08	4.13685981076159e-07	1414969	1417569	BP1344/BB2830 family autotransporter && PF03797:Autotransporter beta-domain	-
EQG75_RS09320	rimM	-1.72984	7.87499914169778e-38	4.39402126022267e-36	-1.00809	8.49776964917848e-13	1.3128883470036e-11	0.746260543878769	3.06639507743694e-08	1.53480298116739e-07	1931889	1932512	ribosome maturation factor RimM && PF01782:RimM N-terminal domain	RimM
EQG75_RS18280	EQG75_RS18280	0.396139046780926	0.00814330970021319	0.0243792708754438	-0.680443	0.000732257054451387	0.00328320849472551	-1.05438	1.40379889978192e-11	9.23946126121528e-11	3783238	3785034	branched-chain amino acid ABC transporter ATP-binding protein/permease && PF00005:ABC transporter|PF02653:Branched-chain amino acid transport system / permease component	BPD_transp_2
EQG75_RS15640	EQG75_RS15640	-0.310967	0.0209143230674803	0.0545160079958018	0.271611847040552	0.0488397209565345	0.121107973893075	0.606966124034072	4.24164792893167e-07	1.91274312266919e-06	3258354	3259613	SAM-dependent methyltransferase && PF02636:Putative S-adenosyl-L-methionine-dependent methyltransferase	-
EQG75_RS07790	EQG75_RS07790	-0.255284	0.047742278537743	0.106802889233184	-0.638693	5.44097444289355e-06	3.72445350210169e-05	-0.358278	0.000832923316785537	0.00243881988008261	1610912	1612606	thiamine pyrophosphate-binding protein && PF02776:Thiamine pyrophosphate enzyme, N-terminal TPP binding domain|PF02775:Thiamine pyrophosphate enzyme, C-terminal TPP binding domain|PF00205:Thiamine pyrophosphate enzyme, central domain	TPP_enzyme_N
EQG75_RS18285	EQG75_RS18285	-0.271696	0.0186025661316337	0.0494271080792199	-0.51643	6.17117932642389e-05	0.000350155263550925	-0.21976	0.0344423225127099	0.0722829133499809	3785081	3785920	branched-chain amino acid aminotransferase && PF01063:Amino-transferase class IV	-
EQG75_RS03965	EQG75_RS03965	0.279750307724765	0.114761713558788	0.212726334714171	-0.0389248	0.853017076887886	0.913573690085662	-0.297178	0.0733290467473357	0.138474209758919	808046	808939	mechanosensitive ion channel family protein && PF00924:Mechanosensitive ion channel	-
EQG75_RS15645	EQG75_RS15645	0.0858217420199632	0.481085135071697	0.624049113890172	-0.283462	0.0364677379883391	0.0953714398648133	-0.347422	0.00071391031915577	0.00211955982954322	3259628	3260722	CCA tRNA nucleotidyltransferase && PF12627:Probable RNA and SrmB- binding site of polymerase A|PF01743:Poly A polymerase head domain	-
EQG75_RS07990	EQG75_RS07990	-1.0626	5.05616174766545e-24	1.63581703600941e-22	0.142446457962503	0.207988651249453	0.365333467065933	1.23104315786179	9.87564356707101e-45	2.5176307333653e-43	1654592	1656871	bifunctional (p)ppGpp synthetase/guanosine-3'%2C5'-bis(diphosphate) 3'-pyrophosphohydrolase && PF13328:HD domain|PF04607:Region found in RelA / SpoT proteins|PF13291:ACT domain|PF02824:TGS domain	-
EQG75_RS07995	rpoZ	-1.67483	1.46453590224434e-50	1.19967302630653e-48	-0.226759	0.0494823518349626	0.122417110938329	1.47309277494545	1.30819198936365e-64	5.6208159183445e-63	1656896	1657099	DNA-directed RNA polymerase subunit omega && -	-
EQG75_RS01865	EQG75_RS01865	-0.870572	5.46459485903393e-15	9.22749570494764e-14	-0.352568	0.00456246700529181	0.0164035612797734	0.54397448416584	6.14217545458671e-09	3.28040208636028e-08	366511	367275	universal stress protein && PF00582:Universal stress protein family	Usp
EQG75_RS19885	EQG75_RS19885	0.0328017845967223	0.929983952525455	0.95503820144652	0.424641261206868	0.285938283079354	0.462770119901672	0.413724918508626	0.208296650728208	0.327115561554279	3722054	3722209	hypothetical protein && -	-
EQG75_RS05340	EQG75_RS05340	-0.0124059	0.900377655463926	0.935110324665799	-0.49541	3.85769768091839e-07	3.1243290481038e-06	-0.458353	6.90679153345018e-11	4.38730412357367e-10	1103376	1103693	DUF883 family protein && PF05957:Bacterial protein of unknown function (DUF883)	-
EQG75_RS05345	EQG75_RS05345	-0.539721	4.3747490377184e-07	3.20205015118172e-06	-0.346927	0.00337095750422581	0.0126517790426894	0.218112921823187	0.0132986765847597	0.0308393809946156	1103734	1104147	phage holin family protein && PF07332:Putative Actinobacterial Holin-X, holin superfamily III	-
EQG75_RS08520	EQG75_RS08520	0.0621065247384508	0.683392905948181	0.786077910825797	-0.0664584	0.701144927979516	0.819600285000668	-0.102789	0.465783296765978	0.604840805825656	1768693	1770096	amidohydrolase family protein && PF07969:Amidohydrolase family	-
EQG75_RS08525	EQG75_RS08525	-0.056036	0.779681043213859	0.851566529467619	0.109473992690757	0.599056083499301	0.739990674253905	0.188708597762818	0.299638154081955	0.43352867998842	1770194	1771165	tripartite tricarboxylate transporter substrate binding protein && PF03401:Tripartite tricarboxylate transporter family receptor	-
EQG75_RS00205	gloA	-0.152273	0.206358023821331	0.337268769335891	-0.382975	0.00294624024350821	0.0112410950945184	-0.206512	0.0265622296185225	0.0573216512760892	42283	42678	lactoylglutathione lyase && PF00903:Glyoxalase/Bleomycin resistance protein/Dioxygenase superfamily	Glyoxalase
EQG75_RS05445	folP	0.226114767030911	0.0265103074512102	0.0656786896313765	0.656183048038494	4.88046635166376e-09	5.22984792614219e-08	0.455727760593795	4.02335658243511e-07	1.8185952211858e-06	1125031	1125873	dihydropteroate synthase && PF00809:Pterin binding enzyme	-
EQG75_RS18575	rplE	-1.41896	4.35505743417208e-24	1.4330744548344e-22	0.215722254856087	0.105488017510085	0.225201111743229	1.65848508602119	8.27986121233555e-84	5.19052283212642e-82	3839394	3839933	50S ribosomal protein L5 && PF00281:Ribosomal protein L5|PF00673:ribosomal L5P family C-terminus	-
EQG75_RS18570	rplX	-1.61938	5.10646710560367e-29	2.11396756522303e-27	0.184424850620032	0.176469693296928	0.327170559090738	1.82807609099654	6.0793339191481e-86	4.07848647488111e-84	3839061	3839381	50S ribosomal protein L24 && -	-
EQG75_RS14460	EQG75_RS14460	0.180774804011241	0.389283526055667	0.537761598605784	0.442176166021343	0.0512601393462891	0.125763875041565	0.283567834571883	0.116039400404955	0.203454684616482	3008764	3009738	FAD-dependent oxidoreductase && PF12831:FAD dependent oxidoreductase	-
EQG75_RS16510	EQG75_RS16510	-0.634953	2.6012826371469e-10	2.78192726472655e-09	0.383580005435202	0.000152435154774723	0.000786083164099679	1.0430068560786	4.24629187102403e-41	9.96185283116313e-40	3438453	3440216	glutamine--tRNA ligase/YqeY domain fusion protein && PF03950:tRNA synthetases class I (E and Q), anti-codon binding domain|PF00749:tRNA synthetases class I (E and Q), catalytic domain	-
EQG75_RS19880	EQG75_RS19880	0.325863334414081	0.506689856186606	0.643601433955273	0.306822549666959	0.580270797294261	0.731308565721388	-0.00220119	0.996161276013025	0.997996402754126	3599513	3599764	helix-turn-helix domain-containing protein && -	-
EQG75_RS11305	EQG75_RS11305	0.169699773743363	0.33216489842499	0.478785046400678	1.38151262764536	3.95628876049223e-17	8.50270550928134e-16	1.23567193335662	5.22196529348505e-30	8.6072393458133e-29	2351070	2351145	tRNA-His && -	-
EQG75_RS16515	minC	-0.223671	0.0605844135609487	0.128938635826231	0.037795831498087	0.778704325735968	0.869129907149659	0.283625707322594	0.00965904140966	0.023056288608327	3440328	3441206	septum site-determining protein MinC && PF03775:Septum formation inhibitor MinC, C-terminal domain|PF05209:Septum formation inhibitor MinC, N-terminal domain	-
EQG75_RS18025	EQG75_RS18025	-0.113434	0.472369294526399	0.617738377692471	-0.386535	0.0353521375946575	0.0929594486169838	-0.248721	0.0983546467926646	0.177828921671465	3733487	3734434	AEC family transporter && PF03547:Membrane transport protein	-
EQG75_RS12700	EQG75_RS12700	-0.494143	2.18430271403947e-06	1.45382044601994e-05	-1.65077	5.35040808326101e-40	3.43050331605085e-38	-1.13198	4.87533760269978e-28	7.70383925319172e-27	2642975	2643349	hypothetical protein && -	-
EQG75_RS18020	EQG75_RS18020	0.0772053442844605	0.561989410378078	0.691928119589254	0.0306049057452537	0.82777960865304	0.898805575638794	-0.0228616	0.850907853536034	0.908395207125012	3732119	3733426	YeeE/YedE family protein && PF04143:Sulphur transport	-
EQG75_RS12705	EQG75_RS12705	0.283264270483129	0.00218938862904788	0.0078119983520244	0.385376773097746	0.000187662064145119	0.000947422520690647	0.12693204408758	0.128771515458184	0.221483335485928	2643682	2646432	insulinase family protein && PF00675:Insulinase (Peptidase family M16)|PF05193:Peptidase M16 inactive domain	-
EQG75_RS14600	EQG75_RS14600	-0.0138507	0.944429866464744	0.9631933737455	0.169730434711474	0.433458117975353	0.612779369392216	0.206322419198128	0.249438117499186	0.375679937501728	3032944	3033873	alpha/beta hydrolase && PF12695:Alpha/beta hydrolase family	-
EQG75_RS00325	EQG75_RS00325	-0.415775	0.0124488126601682	0.0350350356298592	-0.898022	6.27129498422184e-06	4.26248618450555e-05	-0.459553	0.0093324147907112	0.0223244119030114	61078	62019	hypothetical protein && -	-
EQG75_RS14605	EQG75_RS14605	-1.02873	3.58466685477413e-22	1.08669034573861e-20	-0.539862	6.24109401144958e-07	4.85040174990839e-06	0.513070160720318	1.41274788557533e-07	6.66956532646923e-07	3033989	3034894	LysR family transcriptional regulator && PF00126:Bacterial regulatory helix-turn-helix protein, lysR family|PF03466:LysR substrate binding domain	LysR_substrate
EQG75_RS00320	EQG75_RS00320	-0.861558	2.95425459603797e-06	1.92451441535468e-05	-0.717284	0.000372191912313492	0.00176768183539507	0.167178195849051	0.410649878430776	0.551470237563284	60475	60894	helix-turn-helix domain-containing protein && PF13560:Helix-turn-helix domain	-
EQG75_RS10560	queF	0.107709688549295	0.375852844033377	0.522961131018613	-0.064541	0.622876297470248	0.759253839153373	-0.148902	0.160934842366822	0.267223116461454	2205815	2206636	NADPH-dependent 7-cyano-7-deazaguanine reductase QueF && PF14819:Nitrile reductase, 7-cyano-7-deazaguanine-reductase N-term|PF14489:QueF-like protein	-
EQG75_RS04335	EQG75_RS04335	-0.255408	0.0647698169981452	0.135819060698725	-0.434112	0.00490673134138092	0.0174456520058155	-0.158364	0.211563361041905	0.331157712903907	890698	891216	GNAT family N-acetyltransferase && PF13302:Acetyltransferase (GNAT) domain	-
EQG75_RS04360	serB	0.0347525852863313	0.832675479145067	0.889526535902785	0.338332002541478	0.0525718367362811	0.12784061689284	0.326941876328887	0.0176465939878389	0.0393702306939882	896013	896873	phosphoserine phosphatase SerB && PF00702:haloacid dehalogenase-like hydrolase|PF13284:Domain of unknown function (DUF4072)	Hydrolase
EQG75_RS01225	EQG75_RS01225	0.381709660056099	0.0568152948649587	0.122887014174208	0.184658769005526	0.403544055321187	0.58528699516277	-0.176637	0.288057872092239	0.419791655061251	245221	246177	tripartite tricarboxylate transporter substrate binding protein && PF03401:Tripartite tricarboxylate transporter family receptor	-
EQG75_RS09210	EQG75_RS09210	0.224445052584612	0.0162656634260317	0.0441627674120042	-0.0159797	0.871681529648863	0.925858315613525	-0.215707	0.00403902795020298	0.0104071830725375	1908321	1909658	extracellular solute-binding protein && PF13416:Bacterial extracellular solute-binding protein	-
EQG75_RS18590	rplF	-0.845701	8.46420407622976e-16	1.55177074730879e-14	0.629971563391343	1.34064065977897e-08	1.36080332933237e-07	1.50114156494442	4.44583456897942e-58	1.66675209723307e-56	3840668	3841201	50S ribosomal protein L6 && PF00347:Ribosomal protein L6	-
EQG75_RS01260	mutL	-0.520995	1.43267004808775e-07	1.13260363144514e-06	-0.445437	2.95919116310459e-05	0.000178153496157486	0.100087970895004	0.277190349386992	0.407213175588113	251782	253671	DNA mismatch repair endonuclease MutL && PF08676:MutL C terminal dimerisation domain|PF01119:DNA mismatch repair protein, C-terminal domain|PF02518:Histidine kinase-, DNA gyrase B-, and HSP90-like ATPase	HATPase_c
EQG75_RS01265	EQG75_RS01265	-0.242021	0.097665472904041	0.18754516101397	0.00195513454601858	0.989771593228884	0.993429595182962	0.266546966444951	0.0332509333192868	0.0700285263145578	253758	254396	VTT domain-containing protein && PF09335:SNARE associated Golgi protein	-
EQG75_RS11170	hisS	-0.186868	0.1151208734558	0.213289394997513	0.36214170931618	0.00206285398048197	0.00823215691173666	0.572899645284196	4.3002348268062e-09	2.34246409938845e-08	2319344	2320630	histidine--tRNA ligase && PF03129:Anticodon binding domain|PF13393:Histidyl-tRNA synthetase	HGTP_anticodon
EQG75_RS10365	EQG75_RS10365	-0.192319	0.300132762056169	0.446660662511114	0.705993547863044	0.000124218117993576	0.0006546124656456	0.922460988730811	1.23530007470994e-09	7.06096784109238e-09	2164262	2165464	MFS transporter && PF07690:Major Facilitator Superfamily	MFS_1
EQG75_RS11175	ispG	-0.390097	0.000546840752947983	0.00223733995626964	0.359533080198444	0.00357510258029374	0.0132883281414396	0.772364956634921	4.20961773378455e-14	3.27852916781917e-13	2320689	2321984	flavodoxin-dependent (E)-4-hydroxy-3-methylbut-2-enyl-diphosphate synthase && PF04551:GcpE protein	-
EQG75_RS10360	leuS	-0.891837	3.56881327813362e-17	7.54941270374419e-16	-0.479292	7.01505223898359e-06	4.74244461214225e-05	0.436893944295468	1.49945003864517e-09	8.53258474371892e-09	2161527	2164184	leucine--tRNA ligase && PF13603:Leucyl-tRNA synthetase, Domain 2|PF08264:Anticodon-binding domain of tRNA|PF00133:tRNA synthetases class I (I, L, M and V)|PF09334:tRNA synthetases class I (M)	-
EQG75_RS08635	EQG75_RS08635	0.343781292309501	0.00907544071018708	0.0268026301782197	0.159380336311611	0.279952019271736	0.455766152407266	-0.160436	0.15670861117358	0.260999010944151	1792311	1793087	ABC transporter ATP-binding protein && PF00005:ABC transporter	ABC_tran
EQG75_RS08360	EQG75_RS08360	-0.0342542	0.761064410024622	0.839569621373867	-0.104482	0.394431946203345	0.576074296524019	-0.046147	0.653983777718275	0.76854147694981	1737499	1738101	TetR family transcriptional regulator && PF00440:Bacterial regulatory proteins, tetR family	TetR_N
EQG75_RS13260	EQG75_RS13260	0.0610398090368496	0.722885301126846	0.815443424945315	-0.272085	0.168211798446258	0.316590405392738	-0.313112	0.0437713799281006	0.0891751501571958	2751159	2752400	MFS transporter && PF07690:Major Facilitator Superfamily	MFS_1
EQG75_RS08630	EQG75_RS08630	-1.13155	1.47354007800382e-18	3.39708341336209e-17	-0.472805	6.62820560183326e-05	0.000373881333581416	0.682764626262029	3.39861750278868e-12	2.33326989778526e-11	1790551	1792155	ABC-F family ATPase && PF12848:ABC transporter|PF00005:ABC transporter	ABC_tran
EQG75_RS02405	ribB	1.0594482531809	3.0017355180405e-15	5.25303715657088e-14	0.646191260002783	1.72552566228917e-06	1.26199566973886e-05	-0.389343	0.000264508958131811	0.000853142354034244	482145	482837	3%2C4-dihydroxy-2-butanone-4-phosphate synthase && PF00926:3,4-dihydroxy-2-butanone 4-phosphate synthase	DHBP_synthase
EQG75_RS11385	bscS	2.08795460912635	0.237408272665265	0.373680232935924	5.26755378498464	5.29230326932757e-05	0.000304510849608337	3.18931035855825	1.72643106300846e-06	7.38464472588854e-06	2367762	2368028	SctS family type III secretion system export apparatus subunit BscS && -	-
EQG75_RS17865	EQG75_RS17865	-0.305471	0.358156427016451	0.504928338423182	0.434867640728681	0.201141464554579	0.357052334873549	0.766962858215973	0.00624499800330847	0.0153871600287704	3701378	3701776	diacylglycerol kinase && PF01219:Prokaryotic diacylglycerol kinase	-
EQG75_RS08180	EQG75_RS08180	-0.147177	0.424977432848819	0.574089629750898	-0.136713	0.521730797805943	0.687362458616254	0.0373280124653481	0.834455492875538	0.898102393683101	1696829	1697716	LysR family transcriptional regulator && PF03466:LysR substrate binding domain|PF00126:Bacterial regulatory helix-turn-helix protein, lysR family	LysR_substrate
EQG75_RS17860	EQG75_RS17860	0.168372751587197	0.151833225843151	0.266313402959513	0.238817396664586	0.0637408418952029	0.149822176465545	0.0943517868416428	0.356310504896675	0.496187680526178	3700008	3701327	FAD-dependent oxidoreductase && PF07992:Pyridine nucleotide-disulphide oxidoreductase	Pyr_redox_2
EQG75_RS08185	EQG75_RS08185	-0.191532	0.327139738415844	0.473504524864598	0.0261290308495576	0.896902565032864	0.939903069376581	0.240946514133848	0.164190517059543	0.271098677562906	1697854	1699380	CoA-acylating methylmalonate-semialdehyde dehydrogenase && PF00171:Aldehyde dehydrogenase family	Aldedh
EQG75_RS11905	rpiA	0.390326639030865	0.00485026318407819	0.0156133054002517	-0.455772	0.00382309774792488	0.0140644292010824	-0.823623	3.82459480650649e-11	2.46631543677586e-10	2478454	2479134	ribose-5-phosphate isomerase RpiA && PF06026:Ribose 5-phosphate isomerase A (phosphoriboisomerase A)	Rib_5-P_isom_A
EQG75_RS09585	EQG75_RS09585	-0.354963	0.00767254400905711	0.0232409869668528	0.0337219637528746	0.813421963869662	0.890504921743481	0.413364492287014	0.000395431474188241	0.00123843567346096	1998543	1999574	C45 family peptidase && PF03417:Acyl-coenzyme A:6-aminopenicillanic acid acyl-transferase	-
EQG75_RS09580	EQG75_RS09580	-0.374828	1.01819974599706e-05	6.1443088120512e-05	-0.538755	3.55076399650305e-09	3.84782791395696e-08	-0.139721	0.0616522324295434	0.119129932698622	1994906	1998529	hydantoinase B/oxoprolinase family protein && PF05378:Hydantoinase/oxoprolinase N-terminal region|PF01968:Hydantoinase/oxoprolinase|PF02538:Hydantoinase B/oxoprolinase	Hydantoinase_B
EQG75_RS09850	bpsR	0.619209608099638	0.00197037531276515	0.00714307434477007	-0.0612442	0.794080206234061	0.878076042938325	-0.664502	5.31118621805149e-05	0.000189105922698593	2048752	2049237	MarR family transcriptional regulator BpsR && PF13463:Winged helix DNA-binding domain	-
EQG75_RS08855	EQG75_RS08855	-0.0141562	0.932118091278352	0.955954888498044	0.366067668918398	0.0406110186597993	0.10454756565705	0.399440850785477	0.00199811670201954	0.00545771304894481	1834847	1835785	membrane protein && -	-
EQG75_RS02400	EQG75_RS02400	0.317278556661641	0.105113918391515	0.198645879878979	0.0157913949544885	0.942473721313356	0.966079511295626	-0.282	0.0665577397164974	0.127322059367627	481271	481771	SET domain-containing protein-lysine N-methyltransferase && PF00856:SET domain	SET
EQG75_RS08850	EQG75_RS08850	-0.109426	0.471196684305361	0.617580849641497	1.13610842177451	1.18642318826655e-14	2.13278972208477e-13	1.27019108642094	2.23329195320345e-32	4.04744475310426e-31	1834212	1834685	Lrp/AsnC family transcriptional regulator && PF13412:Winged helix-turn-helix DNA-binding|PF01037:AsnC family	AsnC_trans_reg
EQG75_RS12635	EQG75_RS12635	0.181433970689977	0.314123038658658	0.460643640014276	0.122467116396039	0.537274119357128	0.699456357755286	-0.0411354	0.769647853714425	0.853772908971249	2629319	2632116	sensor histidine kinase KdpD && PF02518:Histidine kinase-, DNA gyrase B-, and HSP90-like ATPase|PF02702:Osmosensitive K+ channel His kinase sensor domain|PF00512:His Kinase A (phospho-acceptor) domain|PF13492:GAF domain|PF13493:Domain of unknown function (DUF4118)	HisKA
EQG75_RS12630	kdpC	0.308206878022255	0.370950279100854	0.518094242184525	0.172834978543242	0.658437465678312	0.788117277680295	-0.114417	0.705117400504722	0.807054456608816	2628702	2629301	potassium-transporting ATPase subunit KdpC && PF02669:K+-transporting ATPase, c chain	-
EQG75_RS14115	EQG75_RS14115	-0.465344	0.0470846072385977	0.105638541881469	-0.161348	0.537124458819133	0.699456357755286	0.327002768242845	0.155698869417899	0.260169902021099	2944085	2944273	Trm112 family protein && -	-
EQG75_RS01120	sphB1	-1.55074	1.22721990392792e-39	7.38249473456637e-38	0.925458986304751	1.36273256297723e-18	3.2162160550757e-17	2.50062775402417	3.94093125089087e-151	5.58152633459506e-149	223604	226399	serine protease autotransporter SphB1 && PF03797:Autotransporter beta-domain|PF12951:Autotransporter-associated beta strand repeat|PF00082:Subtilase family	Peptidase_S8
EQG75_RS18620	infA	-0.552677	0.00284172876003135	0.00985644660010872	0.658838741087752	0.000209684922149384	0.00104624889171035	1.23589127904213	6.35783938806364e-14	4.89182652312985e-13	3844114	3844332	translation initiation factor IF-1 && -	-
EQG75_RS15500	EQG75_RS15500	-0.532785	5.81503916254946e-05	0.000301010826019715	0.371545757336241	0.00308352904784312	0.0117216761334511	0.927825714330361	4.96544301132716e-17	4.64250710887898e-16	3230564	3231757	amidohydrolase && PF07687:Peptidase dimerisation domain|PF01546:Peptidase family M20/M25/M40	Peptidase_M20
EQG75_RS14110	lpxK	0.407068998054529	0.0107284163182139	0.0308011952461772	0.416500569567384	0.0173989974408247	0.0518615371931333	0.0334441524526677	0.80177209155779	0.877295359578582	2942986	2944029	tetraacyldisaccharide 4'-kinase && PF02606:Tetraacyldisaccharide-1-P 4'-kinase	-
EQG75_RS18625	rpmJ	-0.205631	0.318169702444345	0.464521657920219	0.522511554824868	0.0116796750244119	0.0371643588245761	0.751477940305181	1.32337333791544e-05	5.08090325721751e-05	3844367	3844480	50S ribosomal protein L36 && -	-
EQG75_RS13720	orn	-0.178344	0.160775705554821	0.278948385032024	0.633067264675488	1.92175480578865e-08	1.90540998398684e-07	0.835426785228744	4.1523286298378e-14	3.24051115928567e-13	2851361	2851906	oligoribonuclease && PF00929:Exonuclease	Exonuc_X-T
EQG75_RS06665	EQG75_RS06665	-0.497283	3.9781515461664e-07	2.9284671993768e-06	-0.417294	4.00936416267874e-05	0.000234764443437216	0.104869519520684	0.155999941278943	0.260227052174315	1380988	1381875	aldo/keto reductase && PF00248:Aldo/keto reductase family	Aldo_ket_red
EQG75_RS05110	EQG75_RS05110	-0.266811	0.0373554767150962	0.0873745962048118	-0.799958	6.23557723499809e-09	6.57212756795552e-08	-0.508699	5.89617826192506e-05	0.00020876838586668	1057757	1058074	MerR family transcriptional regulator && PF13591:MerR HTH family regulatory protein	-
EQG75_RS06660	EQG75_RS06660	-0.0175594	0.919395290891454	0.949228176436604	-0.663239	0.00215489509900128	0.00853746801839128	-0.619801	0.000569735285967835	0.00172304213148792	1380662	1380985	hypothetical protein && -	-
EQG75_RS05115	EQG75_RS05115	-0.175493	0.214924379169379	0.346652224466741	-0.46115	0.00263676304435868	0.0101779915648326	-0.261263	0.0465952935916402	0.0940762421829102	1058120	1059064	AzlC family ABC transporter permease && PF03591:AzlC protein|PF05437:Branched-chain amino acid transport protein (AzlD)	-
EQG75_RS09100	EQG75_RS09100	0.0787825913381678	0.527893555791133	0.662663902770088	1.02692125625707	1.38640696252951e-15	2.69369069941971e-14	0.973288744846598	1.06096678645675e-33	2.0285684957053e-32	1888490	1888981	low molecular weight phosphotyrosine protein phosphatase && PF01451:Low molecular weight phosphotyrosine protein phosphatase	LMWPc
EQG75_RS20030	EQG75_RS20030	0.42208140460621	0.475770666192284	0.619869205824055	0.70817300166174	0.290403238622741	0.468223494962987	0.321518535912683	0.524306233579117	0.656498702425194	3313883	3314140	hypothetical protein && -	-
EQG75_RS20035	EQG75_RS20035	-0.415889	0.0324067696962146	0.0778328529821749	-0.696033	0.0019213790298281	0.0077887725266056	-0.258834	0.202705120491929	0.320705163740644	3949027	3949149	cytochrome oxidase small assembly protein && -	-
EQG75_RS09105	iscR	-0.910194	1.10955723352416e-08	1.00749890308208e-07	0.441371402894105	0.00065858136278764	0.00297945582917782	1.37338358701311	9.00272105017451e-25	1.24733352521258e-23	1889197	1889709	Fe-S cluster assembly transcriptional regulator IscR && PF02082:Transcriptional regulator	Rrf2
EQG75_RS09455	EQG75_RS09455	-0.531327	0.00172132553268228	0.00633848039844057	-0.273374	0.143715652423326	0.284254043636265	0.278866871451013	0.0783484752654676	0.146444613703392	1957667	1958047	DUF488 family protein && PF04343:Protein of unknown function, DUF488	-
EQG75_RS08450	EQG75_RS08450	0.633292877915309	0.0244043594505883	0.0614096626697811	0.370012514534308	0.263838697861519	0.436366066497534	-0.232277	0.351198019612074	0.490497161065219	1756905	1757855	fumarylacetoacetate hydrolase family protein && PF01557:Fumarylacetoacetate (FAA) hydrolase family	FAA_hydrolase
EQG75_RS08980	tig	-1.06876	1.63225519770221e-25	5.6614256857239e-24	0.229220246244446	0.028150816397838	0.0767164824606412	1.32306801152319	2.23857088003507e-84	1.42671584087568e-82	1863308	1864618	trigger factor && PF05698:Bacterial trigger factor protein (TF) C-terminus|PF05697:Bacterial trigger factor protein (TF)|PF00254:FKBP-type peptidyl-prolyl cis-trans isomerase	FKBP_C
EQG75_RS08455	EQG75_RS08455	0.259827761019282	0.384611007625461	0.532070563908741	0.0467963063553184	0.892089256817698	0.937481628091956	-0.194628	0.482393750608504	0.621050060153446	1758077	1758766	SDR family oxidoreductase && PF00106:short chain dehydrogenase	adh_short
EQG75_RS08985	clpP	-0.514052	4.54731628625324e-07	3.32204320722485e-06	-0.0203098	0.842293791277661	0.906378801411234	0.517980423600547	5.72122115087665e-11	3.65241230065982e-10	1864621	1865274	ATP-dependent Clp endopeptidase proteolytic subunit ClpP && PF00574:Clp protease	-
EQG75_RS09690	EQG75_RS09690	-0.491831	0.311622318129002	0.458793852694707	-1.40522	0.0256937264157068	0.0711106226771395	-0.862592	0.130673641835134	0.224078926626705	2019447	2019761	NIPSNAP family protein && PF07978:NIPSNAP	-
EQG75_RS09920	EQG75_RS09920	-9.75073	4.73323630100591e-16	8.80336220235399e-15	0.278611356029085	0.18398400949387	0.336501163802427	10.0547878303596	3.75529161650821e-17	3.55451364889292e-16	2064490	2066393	molybdopterin-dependent oxidoreductase && PF02738:Molybdopterin-binding domain of aldehyde dehydrogenase	-
EQG75_RS03985	ilvN	-0.269471	0.0525461040929403	0.115601429004469	0.341524749925485	0.0201040759107854	0.0583700981349369	0.634780514010883	2.83906949590793e-07	1.30488001831153e-06	812927	813418	acetolactate synthase small subunit && PF13710:ACT domain|PF10369:Small subunit of acetolactate synthase	-
EQG75_RS09695	EQG75_RS09695	0.634435343756546	0.0166977733712779	0.0451132824416982	0.521487227954023	0.0689491823404434	0.159691453620521	-0.0898356	0.693799453655848	0.799363203564954	2019771	2020712	3-hydroxyacyl-CoA dehydrogenase && PF02737:3-hydroxyacyl-CoA dehydrogenase, NAD binding domain|PF00725:3-hydroxyacyl-CoA dehydrogenase, C-terminal domain	3HCDH_N
EQG75_RS03980	EQG75_RS03980	-0.283795	0.0107613965190404	0.0308728588660996	0.384497564589715	0.000522476155100442	0.00241582424119159	0.692578212714822	1.16383062250045e-17	1.13823230190325e-16	811201	812916	acetolactate synthase 3 catalytic subunit && PF02776:Thiamine pyrophosphate enzyme, N-terminal TPP binding domain|PF02775:Thiamine pyrophosphate enzyme, C-terminal TPP binding domain|PF00205:Thiamine pyrophosphate enzyme, central domain	TPP_enzyme_N
EQG75_RS09925	EQG75_RS09925	-10.1646	1.77274761216308e-17	3.83431365552127e-16	-0.185255	0.328060521786302	0.509095936793829	10.002424210114	5.51028469214902e-17	5.13934845433606e-16	2066449	2067855	ferric reductase-like transmembrane domain-containing protein && PF08022:FAD-binding domain|PF01794:Ferric reductase like transmembrane component	Ferric_reduct
EQG75_RS01390	EQG75_RS01390	-0.033872	0.859700143315175	0.905924122738375	0.282529848556515	0.173980584022002	0.324904517831379	0.343367388341121	0.0530661702764459	0.104708480462915	278527	278688	DUF4224 domain-containing protein && -	-
EQG75_RS16525	minE	0.242714633777401	0.0866833171589007	0.169406482772471	-0.701519	3.14175877729154e-06	2.22175478239716e-05	-0.919713	5.74939700333316e-13	4.20376561008528e-12	3442138	3442389	cell division topological specificity factor MinE && -	-
EQG75_RS08365	EQG75_RS08365	0.113008984599674	0.622455677128489	0.740560678907503	0.51048808782781	0.0286193681610945	0.0778633022034868	0.420450365233564	0.0316938007874729	0.0671080255876503	1738077	1738994	FAD-dependent oxidoreductase && PF07992:Pyridine nucleotide-disulphide oxidoreductase|PF14759:Reductase C-terminal	Pyr_redox_2
EQG75_RS08800	cphA	0.406651747559456	0.00941774810081345	0.0276359223994907	0.225361670801324	0.207447746786243	0.364906941877768	-0.15683	0.250212723519061	0.376549962509598	1820967	1823540	cyanophycin synthetase && PF08245:Mur ligase middle domain|PF02875:Mur ligase family, glutamate ligase domain|PF13535:ATP-grasp domain	-
EQG75_RS11720	EQG75_RS11720	-0.489388	2.63765973787448e-05	0.000145905028603689	0.797186558417265	8.02830096904438e-14	1.3255310655757e-12	1.31141986576478	4.12382629457447e-49	1.19465998109491e-47	2433545	2434276	YebC/PmpR family DNA-binding transcriptional regulator && PF01709:Transcriptional regulator	-
EQG75_RS01690	EQG75_RS01690	0.624014045708535	0.00767999153137597	0.0232452573866332	0.339332525519208	0.197554058005061	0.352010403494892	-0.26362	0.179668963045514	0.291618894179137	334989	336185	thiolase domain-containing protein && -	-
EQG75_RS01695	EQG75_RS01695	0.42391806778921	0.0169390146828663	0.045605039530794	-0.274227	0.192718514805032	0.346767131176314	-0.676149	5.91523956294065e-05	0.000209249547536402	336272	337156	MBL fold metallo-hydrolase && PF12706:Beta-lactamase superfamily domain	-
EQG75_RS01585	EQG75_RS01585	0.495068754638125	0.01664096961237	0.0450546645623239	0.391892638998861	0.141376585270642	0.280682956841288	-0.0892191	0.661775026487989	0.773655671443005	315915	317564	AMP-binding protein && PF13193:AMP-binding enzyme C-terminal domain|PF00501:AMP-binding enzyme	AMP-binding
EQG75_RS10770	EQG75_RS10770	-0.655787	2.57822202005178e-12	3.3647982295591e-11	-1.18416	7.96316008554773e-26	2.75984476118037e-24	-0.502752	1.0328778851175e-07	4.94333546018688e-07	2246584	2247634	3-deoxy-7-phosphoheptulonate synthase && PF00793:DAHP synthetase I family	-
EQG75_RS19065	EQG75_RS19065	0.0231871132628893	0.933996139776519	0.957116086808517	0.0387609460103292	0.905568993743415	0.94506892968531	0.0420502008361686	0.867667847105561	0.918488431204063	3930939	3932300	aromatic ring-hydroxylating dioxygenase subunit alpha && PF00355:Rieske [2Fe-2S] domain	-
EQG75_RS10775	EQG75_RS10775	0.157293269468233	0.474330815688917	0.619251827874646	0.374177751967609	0.110212440975822	0.232449155939685	0.239611037335137	0.205458779743281	0.324123091476199	2247642	2248655	pyridoxamine 5'-phosphate oxidase family protein && PF01243:Pyridoxamine 5'-phosphate oxidase	Pyridox_oxidase
EQG75_RS05310	dacB	0.104582732845222	0.364523564249867	0.511635334437473	-0.423637	0.000862613960852793	0.00381872946766478	-0.504549	1.13313902541537e-06	4.91283858638137e-06	1094238	1095674	D-alanyl-D-alanine carboxypeptidase/D-alanyl-D-alanine-endopeptidase && PF02113:D-Ala-D-Ala carboxypeptidase 3 (S13) family	-
EQG75_RS12520	bcr	-0.155955	0.619604717786382	0.738799928366861	0.281822448783776	0.430946105986578	0.610032276371503	0.462319001204255	0.144530917312139	0.243688812963678	2604803	2606026	alcaligin siderophore export MFS transporter Bcr && PF07690:Major Facilitator Superfamily	MFS_1
EQG75_RS01055	EQG75_RS01055	-0.154392	0.229978327464385	0.364368955036166	0.0878965550893152	0.551924718742178	0.710831735186193	0.268366872795254	0.0335253301255218	0.0704787588785021	207794	208795	HindIII family type II restriction endonuclease && PF09518:HindIII restriction endonuclease	-
EQG75_RS12525	fauA	-0.274365	0.0759081969670437	0.153169055724905	-0.267771	0.1176196903236	0.245115356811965	0.0315418968906348	0.829430288191656	0.895479342228814	2606137	2608341	TonB-dependent alcaligin siderophore receptor FauA && PF07715:TonB-dependent Receptor Plug Domain|PF00593:TonB dependent receptor	TonB_dep_Rec
EQG75_RS01580	EQG75_RS01580	0.652005465937256	0.0122227893602831	0.0344745340931061	0.365350424182914	0.255035034720986	0.426203205287416	-0.255858	0.288350655994218	0.420058250865482	314705	315874	acyl-CoA dehydrogenase family protein && PF02770:Acyl-CoA dehydrogenase, middle domain|PF02771:Acyl-CoA dehydrogenase, N-terminal domain|PF00441:Acyl-CoA dehydrogenase, C-terminal domain	-
EQG75_RS00505	EQG75_RS00505	0.367451422321852	0.0486904181240484	0.108545518110936	0.211035306831518	0.308647568522158	0.486227353032245	-0.132496	0.436840036182118	0.576026309779455	94469	95272	type III pantothenate kinase && PF03309:Type III pantothenate kinase	-
EQG75_RS13030	EQG75_RS13030	0.487145301102979	0.0142076314361171	0.0392673230646454	-0.127846	0.593912290615051	0.738545973664033	-0.593362	0.00111017199138404	0.0031834575789853	2712415	2713722	CoA transferase && PF02515:CoA-transferase family III	CoA_transf_3
EQG75_RS13035	EQG75_RS13035	0.890052017320209	1.1268905155534e-10	1.23253650138653e-09	-0.692386	4.6365852738764e-06	3.21966490046977e-05	-1.5586	3.86378244696754e-63	1.57181958268126e-61	2713774	2714190	hypothetical protein && -	-
EQG75_RS15890	EQG75_RS15890	0.292921484120152	0.178389240356855	0.301968457697372	0.147438385353995	0.545188367432449	0.705623821352344	-0.118245	0.516233874594424	0.649795370786399	3305682	3307337	gamma-glutamyltransferase family protein && PF01019:Gamma-glutamyltranspeptidase	-
EQG75_RS09070	EQG75_RS09070	-0.241753	0.426092329415344	0.574861176548903	0.849886301259857	0.00247309424781977	0.00960410990030413	1.11571992932384	4.27426598556732e-06	1.75373316832719e-05	1881322	1881537	autotransporter outer membrane beta-barrel domain-containing protein && -	-
EQG75_RS11795	rng	0.259713988410362	0.0900523668139277	0.175634048750568	0.501628859531654	0.0020616036588545	0.00823215691173666	0.265528050920563	0.0379532960443835	0.078705750582279	2449001	2450464	ribonuclease G && PF00575:S1 RNA binding domain|PF10150:Ribonuclease E/G family	S1
EQG75_RS06795	EQG75_RS06795	-0.296631	0.0977183358426034	0.18754516101397	-0.90363	3.27627656044592e-05	0.00019540830896179	-0.574088	0.000386435302482722	0.00121423878117825	1414039	1414807	siderophore-interacting protein && PF08021:Siderophore-interacting FAD-binding domain	-
EQG75_RS06145	EQG75_RS06145	0.383012734286499	0.0246432325357937	0.0618893967793906	-0.247042	0.245321758276433	0.413563893115442	-0.612586	0.000208940836916485	0.000685239931705522	1277981	1278928	ATP-binding cassette domain-containing protein && PF00005:ABC transporter	ABC_tran
EQG75_RS10590	EQG75_RS10590	0.128499680336235	0.602730153956854	0.72515971647934	-0.20219	0.483426197117886	0.65688396791627	-0.305345	0.20208925071996	0.320393571622358	2212003	2213142	ABC transporter substrate-binding protein && PF13458:Periplasmic binding protein	-
EQG75_RS02900	rsmB	-0.137472	0.281105059019389	0.425916756089983	-0.44296	0.0020360150023792	0.00817593915882338	-0.280666	0.0144213946213285	0.0330619982205997	574783	576117	16S rRNA (cytosine(967)-C(5))-methyltransferase RsmB && PF01189:16S rRNA methyltransferase RsmF	-
EQG75_RS05970	EQG75_RS05970	0.0649616353058089	0.57740367068466	0.704597189266542	-0.592082	1.81695147625174e-05	0.000114399547121775	-0.632853	7.35497334067849e-08	3.55567864156189e-07	1245542	1246279	amino acid ABC transporter ATP-binding protein && PF00005:ABC transporter	ABC_tran
EQG75_RS07045	fliM	0.719557606180503	0.00235216445815339	0.00836180347542989	0.567778111747367	0.0310059325538012	0.0832959654570343	-0.134394	0.477800656559717	0.616225872068924	1469378	1470388	flagellar motor switch protein FliM && PF02154:Flagellar motor switch protein FliM|PF01052:Type III flagellar switch regulator (C-ring) FliN C-term	-
EQG75_RS05975	EQG75_RS05975	0.095547584719265	0.781827767515021	0.853185063756471	0.282315265105018	0.454082167212156	0.629950990719496	0.205154734384454	0.502083034606199	0.637438753098972	1246299	1246988	amino acid ABC transporter permease && PF00528:Binding-protein-dependent transport system inner membrane component	BPD_transp_1
EQG75_RS07040	fliN	0.869021709115865	0.00614788282806014	0.0191046515037512	0.272609903855058	0.50180608993235	0.670294454156164	-0.586971	0.0388199784135997	0.0800688227905098	1468885	1469385	flagellar motor switch protein FliN && PF01052:Type III flagellar switch regulator (C-ring) FliN C-term	-
EQG75_RS13265	EQG75_RS13265	0.178814102012172	0.413237604419308	0.56290320899691	0.185936351909745	0.453736811550112	0.629926204992162	0.0365645100314419	0.838688778919899	0.900883677131936	2752444	2753475	alcohol dehydrogenase catalytic domain-containing protein && PF08240:Alcohol dehydrogenase GroES-like domain|PF00107:Zinc-binding dehydrogenase	ADH_N
EQG75_RS06790	EQG75_RS06790	-0.285001	0.109597647733967	0.204731171167284	-0.261017	0.197178234838845	0.351829624037587	0.0468088275090684	0.788414939909701	0.86734716059111	1413381	1414013	PadR family transcriptional regulator && PF03551:Transcriptional regulator PadR-like family	PadR
EQG75_RS11950	EQG75_RS11950	0.780543468049184	1.09329325211481e-08	9.95077782657685e-08	-0.354306	0.0209610450783029	0.060176970459874	-1.11018	5.19995287227295e-21	6.1945856023588e-20	2487059	2488162	polyamine ABC transporter substrate-binding protein && PF13416:Bacterial extracellular solute-binding protein	-
EQG75_RS01420	EQG75_RS01420	0.0620992020473804	0.599612023024106	0.722537179543915	-0.907705	3.85558553164452e-13	6.10388376141419e-12	-0.945259	3.41877691656523e-21	4.11113299652373e-20	281458	282840	cytochrome bc complex cytochrome b subunit && PF00032:Cytochrome b(C-terminal)/b6/petD|PF13631:Cytochrome b(N-terminal)/b6/petB	-
EQG75_RS11955	EQG75_RS11955	0.557501648264696	0.000373576746846086	0.00160521258410428	-0.084985	0.639122316134302	0.773420431006185	-0.62312	6.70018043472321e-06	2.67412505563352e-05	2488294	2489028	3-deoxy-D-manno-octulosonic acid kinase && PF06293:Lipopolysaccharide kinase (Kdo/WaaP) family	-
EQG75_RS02765	EQG75_RS02765	0.41993028513927	0.0584270381248148	0.125596927292316	0.237698129129162	0.343237538956162	0.52523262226108	-0.164719	0.372861742603725	0.514737654771351	551539	552828	FAD-binding oxidoreductase && PF01266:FAD dependent oxidoreductase	DAO
EQG75_RS06275	EQG75_RS06275	-0.175442	0.646636812177281	0.758547144083648	0.499513889452654	0.185099394159699	0.337176338528385	0.698787518711039	0.0361302599717793	0.0754072175257401	1301250	1301325	tRNA-Asn && -	-
EQG75_RS16280	EQG75_RS16280	-0.0267596	0.86100426625586	0.906692129399634	-0.0902815	0.594769838005943	0.738545973664033	-0.0417987	0.753244640609605	0.842470753346338	3390070	3391446	MmgE/PrpD family protein && PF03972:MmgE/PrpD family	-
EQG75_RS02760	EQG75_RS02760	0.480106991941297	0.0538514871183674	0.117666416234798	0.337301662161963	0.236665413101012	0.403033131562459	-0.113187	0.606737899611054	0.72813478098548	550389	551384	tripartite tricarboxylate transporter substrate binding protein && PF03401:Tripartite tricarboxylate transporter family receptor	-
EQG75_RS16285	EQG75_RS16285	0.20373146544773	0.31320170945585	0.459888093594593	0.189630627729698	0.384361614776352	0.566962857379074	0.0130456433986481	0.940196221930235	0.964407283439169	3391443	3392639	MFS transporter && PF07690:Major Facilitator Superfamily	MFS_1
EQG75_RS06270	EQG75_RS06270	1.35551888418613	0.00783260139979572	0.0235958649367868	1.47547	0.00600425084104365	0.0208280910599594	0.143194520180789	0.693526716549617	0.799290585920957	1301002	1301077	tRNA-Thr && -	-
EQG75_RS13155	EQG75_RS13155	-0.501018	1.21388864716191e-05	7.24569192491995e-05	-0.246136	0.0456876330242717	0.114800995587442	0.278744583251921	0.00789989639165939	0.019107655788555	2733099	2733380	hypothetical protein && -	-
EQG75_RS08175	EQG75_RS08175	0.143707628402581	0.349332777087613	0.496101509327668	0.0345561120615201	0.839324664139274	0.905263239846268	-0.0839852	0.536001228317202	0.668515556779185	1695861	1696814	LysR family transcriptional regulator && PF00126:Bacterial regulatory helix-turn-helix protein, lysR family|PF03466:LysR substrate binding domain	LysR_substrate
EQG75_RS13150	EQG75_RS13150	-0.158623	0.271848276415553	0.415653639475727	0.398605448519194	0.00708984050508308	0.0242441034871597	0.580910870228841	1.7318985001344e-06	7.39975403856307e-06	2731536	2732984	PLP-dependent aminotransferase family protein && PF00155:Aminotransferase class I and II|PF00392:Bacterial regulatory proteins, gntR family	Aminotran_1_2
EQG75_RS10600	EQG75_RS10600	1.25995729859271	0.0990111040877918	0.189459617663021	1.81963163567353	0.0185544278029596	0.0547384077898663	0.583477763618687	0.258186755236295	0.386490305938833	2214763	2215290	aromatic-ring-hydroxylating dioxygenase subunit beta && PF00866:Ring hydroxylating beta subunit	-
EQG75_RS06475	EQG75_RS06475	1.15229408013388	8.25478574910172e-23	2.54247401072333e-21	-0.471084	0.00169908089775786	0.00696840534506876	-1.59831	2.25191910780985e-48	6.3318666678418e-47	1349864	1350979	branched-chain amino acid ABC transporter substrate-binding protein && PF13458:Periplasmic binding protein	-
EQG75_RS00460	wlbF	0.0979895476719237	0.486384264796707	0.628685079454256	-0.0809402	0.592162825878678	0.738428003615972	-0.155832	0.219852167867479	0.341337673538465	85482	86669	O-antigen biosynthesis aminotransferase WlbF && PF01041:DegT/DnrJ/EryC1/StrS aminotransferase family	-
EQG75_RS10420	EQG75_RS10420	0.116406473171135	0.326076830995934	0.472664081074678	0.0129221829993481	0.918120161912456	0.951510846680285	-0.0785946	0.412083796804977	0.55252750314945	2174886	2175887	ABC transporter substrate-binding protein && PF04069:Substrate binding domain of ABC-type glycine betaine transport system	-
EQG75_RS06470	livH	1.37180506977846	3.99863535355929e-18	9.05573300659015e-17	-0.0754779	0.708253578048046	0.823019800992672	-1.42753	5.27807929926652e-24	7.13193471392056e-23	1348835	1349761	high-affinity branched-chain amino acid ABC transporter permease LivH && PF02653:Branched-chain amino acid transport system / permease component	BPD_transp_2
EQG75_RS17135	EQG75_RS17135	-0.384519	1.70818065254737e-05	9.80103653100952e-05	-0.669099	7.01683006126114e-12	1.00348495337069e-10	-0.259979	0.00110904503582437	0.0031834575789853	3569728	3571458	proline--tRNA ligase && PF03129:Anticodon binding domain|PF00587:tRNA synthetase class II core domain (G, H, P, S and T)|PF04073:Aminoacyl-tRNA editing domain	tRNA-synt_2b
EQG75_RS17130	ybgC	0.162266217308908	0.375131961875833	0.52252462128146	0.356661148371825	0.060471309719756	0.143247000302895	0.218862972012077	0.168812486155337	0.277055342084982	3569247	3569675	tol-pal system-associated acyl-CoA thioesterase && PF03061:Thioesterase superfamily	4HBT
EQG75_RS02360	EQG75_RS02360	0.322417592876721	0.104214497081013	0.197473992740258	0.186804999005744	0.401264501597795	0.582954885818246	-0.108667	0.529355234386846	0.661737305098169	473054	473824	ABC transporter ATP-binding protein && PF00005:ABC transporter	ABC_tran
EQG75_RS00610	EQG75_RS00610	-0.0703131	0.501438740340067	0.639156213242165	-0.433995	0.000499240794592972	0.00231954026183474	-0.338331	0.00113643680933013	0.00324793300364606	113907	114254	DUF1840 domain-containing protein && PF08895:Domain of unknown function (DUF1840)	-
EQG75_RS02365	EQG75_RS02365	0.505769661713924	0.0423757347299844	0.0971688973856104	0.465219558728131	0.0804076585385242	0.179528881252294	-0.020597	0.918284462558569	0.953181266238862	473833	474666	ABC transporter permease && PF00528:Binding-protein-dependent transport system inner membrane component	BPD_transp_1
EQG75_RS00155	EQG75_RS00155	0.314435868175137	0.19194192313277	0.319150424396035	0.222674466046617	0.400900767325449	0.582866686281558	-0.0733211	0.716787390115074	0.815529598274336	31070	32005	LysR family transcriptional regulator && PF00126:Bacterial regulatory helix-turn-helix protein, lysR family|PF03466:LysR substrate binding domain	LysR_substrate
EQG75_RS00615	EQG75_RS00615	-0.266757	0.0450767794676401	0.101905813828781	-0.0323672	0.82759299474037	0.898805575638794	0.258763231650643	0.0412960421972302	0.0848099169507026	114345	114662	hypothetical protein && -	-
EQG75_RS05145	infA	-0.564954	0.000220044452608982	0.00099784586872153	0.0489632474802761	0.745699064388252	0.845584153144972	0.638049061602691	4.66118470121891e-06	1.90228071477707e-05	1063013	1063276	translation initiation factor IF-1 && -	-
EQG75_RS15570	EQG75_RS15570	0.165317194672439	0.336644070828383	0.48379233769663	0.269308263563174	0.12799844949866	0.261086975196896	0.127379974584636	0.393965076377242	0.53576296145746	3244911	3245546	SIMPL domain-containing protein && PF04402:Protein of unknown function (DUF541)	-
EQG75_RS12455	EQG75_RS12455	2.12806425096812	2.36651360061632e-31	1.04725027153711e-29	2.34028737108972	1.72645287781374e-32	8.30208027618682e-31	0.232658811291105	0.0511115612932551	0.101370987220632	2590151	2591839	FUSC family protein && PF12805:FUSC-like inner membrane protein yccS|PF13515:Fusaric acid resistance protein-like	-
EQG75_RS05805	EQG75_RS05805	-0.201586	0.0666085995787736	0.138181094771575	0.0798076392554104	0.481493975579397	0.655220135852118	0.304589275323955	0.00043579804134863	0.00134938600009487	1213105	1214067	RluA family pseudouridine synthase && PF00849:RNA pseudouridylate synthase|PF01479:S4 domain	S4
EQG75_RS03360	EQG75_RS03360	-0.0137262	0.893808628787296	0.930295544966502	-1.06982	1.23735912177468e-19	3.17341369431147e-18	-1.03155	2.41109907114533e-25	3.42752522232705e-24	669639	671780	acetate--CoA ligase family protein && PF13549:ATP-grasp domain|PF13380:CoA binding domain|PF13607:Succinyl-CoA ligase like flavodoxin domain	-
EQG75_RS14145	rpsT	-0.568874	0.000101619485177366	0.000497754475741553	0.997137753985384	6.95264927484381e-13	1.08286808746252e-11	1.58974478100669	1.27568909358603e-73	6.68251382722325e-72	2949577	2949840	30S ribosomal protein S20 && -	-
EQG75_RS05800	EQG75_RS05800	-0.12188	0.224723436402351	0.357858255723287	0.0837046114546853	0.421902490796733	0.602439109380877	0.229467474941481	0.00472073505347049	0.0119708825228588	1212203	1213003	outer membrane protein assembly factor BamD && PF13525:Outer membrane lipoprotein	-
EQG75_RS02100	EQG75_RS02100	-0.0930508	0.488513540473534	0.629654211859091	-0.282287	0.0509230463976859	0.12504415524488	-0.166208	0.155070531796252	0.259627720485493	411403	411747	TIGR01244 family phosphatase && PF04273:Putative phosphatase (DUF442)	-
EQG75_RS02105	EQG75_RS02105	0.409526496557509	0.0237772888730071	0.060159771162958	0.0862007528606277	0.681430280115603	0.804870214186284	-0.30376	0.0575817728832172	0.112285925295983	411847	413247	PLP-dependent aminotransferase family protein && PF00155:Aminotransferase class I and II|PF00392:Bacterial regulatory proteins, gntR family	Aminotran_1_2
EQG75_RS12450	EQG75_RS12450	0.51591350364379	0.0224240906112691	0.0576705069160896	0.202144798197419	0.440119884394727	0.619034409731109	-0.280613	0.148507510998744	0.249842816568059	2589202	2590029	N-acetylmuramoyl-L-alanine amidase && PF01471:Putative peptidoglycan binding domain|PF01510:N-acetylmuramoyl-L-alanine amidase	PG_binding_1
EQG75_RS02905	EQG75_RS02905	0.407457540652486	0.0111981143920738	0.0319827451108933	0.722622129804766	1.41985280541586e-05	9.0433340106537e-05	0.338641546932082	0.00600974205627171	0.0148938779152191	576136	576747	DUF4390 domain-containing protein && PF14334:Domain of unknown function (DUF4390)	-
EQG75_RS10055	EQG75_RS10055	-0.0470787	0.75729498075129	0.836798250699739	-0.0928577	0.589259001252188	0.736985421864627	-0.0230248	0.873143320838185	0.922185217153646	2101094	2102806	ShlB/FhaC/HecB family hemolysin secretion/activation protein && PF08479:POTRA domain, ShlB-type	-
EQG75_RS11885	argA	0.329732349794913	0.00416723918788682	0.0136509098177538	-0.412168	0.00193310551572062	0.00781982851627468	-0.717932	1.23520934814087e-12	8.79597867279459e-12	2473823	2475226	amino-acid N-acetyltransferase && PF00696:Amino acid kinase family|PF00583:Acetyltransferase (GNAT) family	AA_kinase
EQG75_RS17250	EQG75_RS17250	0.385097730976585	0.371564739523722	0.518681742989968	0.0229822711294135	0.962979073977421	0.977719846289559	-0.342373	0.364043533643355	0.504751500579952	3586988	3587488	HNH endonuclease && PF13392:HNH endonuclease	-
EQG75_RS07195	frr	0.141711761626486	0.234722109735824	0.370360705935624	-0.47469	4.49150576948919e-05	0.00026100940627228	-0.592453	4.74465267129536e-10	2.82170323717472e-09	1496851	1497411	ribosome recycling factor && PF01765:Ribosome recycling factor	-
EQG75_RS17255	EQG75_RS17255	1.7543686713706	0.0239574071930476	0.0604429997989733	2.13843770889991	0.007159723025677	0.0244179560990952	0.407994671027829	0.398923830366054	0.540760272002762	3587496	3587918	DUF4128 domain-containing protein && PF13554:Bacteriophage related domain of unknown function	-
EQG75_RS01470	EQG75_RS01470	0.111565028694363	0.492477224242148	0.632856246105564	-1.03666	2.78364606578014e-07	2.30294331506585e-06	-1.12569	3.14220503794196e-13	2.31518151543161e-12	291552	292412	helix-turn-helix transcriptional regulator && PF12833:Helix-turn-helix domain|PF02311:AraC-like ligand binding domain	AraC_binding
EQG75_RS16350	EQG75_RS16350	0.482748804847052	0.0987814004985565	0.189208155183802	0.127419522872402	0.710920422825109	0.823346708088555	-0.343985	0.163476227642674	0.270278240903182	3406251	3407000	ABC transporter ATP-binding protein && PF00005:ABC transporter	ABC_tran
EQG75_RS06580	EQG75_RS06580	0.155022871772228	0.277464592936055	0.422228728380953	-0.303927	0.0690107071148632	0.159737779946377	-0.435846	0.00183292295248105	0.00505342276156274	1367868	1368644	lipoate--protein ligase family protein && PF03099:Biotin/lipoate A/B protein ligase family	BPL_LipA_LipB
EQG75_RS10915	EQG75_RS10915	0.501373066930571	0.00549304800314582	0.0173916404704863	-0.567061	0.00958083014744771	0.0314098078319388	-1.0441	4.52322683622031e-09	2.44997442233803e-08	2272213	2272569	DUF1428 domain-containing protein && PF07237:Protein of unknown function (DUF1428)	-
EQG75_RS15470	ftsL	-0.157945	0.438957393493892	0.587412570368955	0.478695960634611	0.0140656416094957	0.0433230770790473	0.662474339065695	0.000367824367692785	0.0011634080910316	3225028	3225306	cell division protein FtsL && -	-
EQG75_RS03565	purT	-0.280295	0.00454281437132294	0.0147220836107688	-0.523913	6.40993691337736e-07	4.97157808583925e-06	-0.21955	0.010082686824316	0.0239926536503949	715403	716617	formate-dependent phosphoribosylglycinamide formyltransferase && PF02222:ATP-grasp domain	-
EQG75_RS01675	EQG75_RS01675	0.36163449827688	0.0614346545826669	0.130100891167914	0.140648761504252	0.519778540402789	0.685494701724212	-0.198103	0.2616097759615	0.390322194021372	331861	333540	ATP-dependent acyl-CoA ligase && PF13193:AMP-binding enzyme C-terminal domain|PF00501:AMP-binding enzyme	AMP-binding
EQG75_RS03560	EQG75_RS03560	-0.255997	0.0363103785148551	0.085344906765685	-0.660491	1.1526699175885e-06	8.64390092195507e-06	-0.380086	0.000850153512679112	0.00247977653126234	714308	715297	KpsF/GutQ family sugar-phosphate isomerase && PF00571:CBS domain|PF01380:SIS domain	SIS
EQG75_RS01670	EQG75_RS01670	0.944300485061856	0.0314042311984662	0.0756610075807852	0.689696488251756	0.175123209011189	0.32646181963452	-0.203679	0.550262080212772	0.678556012490693	331490	331864	hypothetical protein && -	-
EQG75_RS09540	EQG75_RS09540	0.541622734356451	0.0241640172712133	0.0608446478052133	-1.11012	0.0014878606117136	0.00619458849920155	-1.59811	3.35441654846956e-10	2.03607760021391e-09	1987910	1988410	TRAP transporter small permease && PF04290:Tripartite ATP-independent periplasmic transporters, DctQ component	-
EQG75_RS13930	cyoD	0.149579325765076	0.567599189393237	0.697256778294786	0.703312986637995	0.0103813120453979	0.0336452463678565	0.576242983283825	0.00974629623758291	0.0232500541562801	2894366	2894773	cytochrome o ubiquinol oxidase subunit IV && PF03626:Prokaryotic Cytochrome C oxidase subunit IV	-
EQG75_RS03185	EQG75_RS03185	-2.02731	9.67274890521834e-69	1.28414080293416e-66	-1.45161	1.72457801454893e-32	8.30208027618682e-31	0.601382311838804	7.78240188622649e-10	4.56440257867026e-09	634843	635628	enoyl-CoA hydratase/isomerase family protein && PF00378:Enoyl-CoA hydratase/isomerase	ECH
EQG75_RS18370	argE	-0.258574	0.0298782150060013	0.0725748440208864	-0.176945	0.179580535087729	0.331182319502633	0.104209019378605	0.339963500014877	0.480421442740905	3801491	3802642	acetylornithine deacetylase && PF07687:Peptidase dimerisation domain|PF01546:Peptidase family M20/M25/M40	Peptidase_M20
EQG75_RS03180	EQG75_RS03180	-1.8743	5.83521429810724e-77	1.12327875238564e-74	-1.27649	4.11294371660068e-34	2.16746499695381e-32	0.622731969652893	8.73248334890844e-12	5.82775154035355e-11	634018	634839	2-oxo acid dehydrogenase subunit E2 && PF00364:Biotin-requiring enzyme|PF00198:2-oxoacid dehydrogenases acyltransferase (catalytic domain)	Biotin_lipoyl
EQG75_RS13935	cyoC	1.16605843713285	0.018516966712651	0.0492676723176963	0.875974518847113	0.126876949305173	0.25986799770156	-0.277336	0.473373217318314	0.611753694837862	2894770	2895411	cytochrome o ubiquinol oxidase subunit III && PF00510:Cytochrome c oxidase subunit III	-
EQG75_RS10115	EQG75_RS10115	0.66509774687354	0.00578813967766387	0.0181912961298007	0.359235894135261	0.190308048441902	0.34371599171643	-0.286749	0.160474763890538	0.266671282403491	2112793	2113635	tetratricopeptide repeat protein && PF13414:TPR repeat	-
EQG75_RS16030	EQG75_RS16030	-0.406515	0.000100523019318845	0.000493639827012184	-1.22389	6.39635389352488e-23	1.93754121483388e-21	-0.791183	9.15868893755227e-15	7.42009035957625e-14	3335997	3337676	FAD-dependent oxidoreductase && PF01494:FAD binding domain	FAD_binding_3
EQG75_RS16035	EQG75_RS16035	0.0505641465536712	0.758501582879185	0.837702551372594	-1.26557	2.60771503624848e-09	2.89103162664205e-08	-1.29053	9.15986316563684e-13	6.60290683770086e-12	3337688	3337897	DUF2783 domain-containing protein && -	-
EQG75_RS04530	EQG75_RS04530	-0.0121874	0.96421385008673	0.975873639020481	-0.151382	0.625090717251895	0.760988604198747	-0.116253	0.654965569849387	0.768823064526353	932294	932545	hypothetical protein && -	-
EQG75_RS12040	prpC	-0.606105	0.00158510322510324	0.00589058630950529	-1.06694	2.79726778819562e-06	2.00392722182282e-05	-0.430017	0.0253664032718405	0.0550204912714227	2505583	2506785	2-methylcitrate synthase && PF00285:Citrate synthase	Citrate_synt
EQG75_RS07225	EQG75_RS07225	-0.168415	0.124719685729003	0.228109638981788	-0.248365	0.0307015569955325	0.082651427405048	-0.0548039	0.4727974316281	0.611216152314352	1504304	1504867	OmpH family outer membrane protein && PF03938:Outer membrane protein (OmpH-like)	-
EQG75_RS12045	acnD	0.379122989968925	0.0136829903163527	0.0379535394221599	0.833001693274717	1.1448993141947e-06	8.60239777677149e-06	0.481533554027927	0.000191924599350958	0.000632689368894882	2506904	2509498	Fe/S-dependent 2-methylisocitrate dehydratase AcnD && PF00694:Aconitase C-terminal domain|PF00330:Aconitase family (aconitate hydratase)	Aconitase
EQG75_RS02610	EQG75_RS02610	2.50988437933246	4.24890390968576e-18	9.56624564461415e-17	2.99305515181705	1.72830492962478e-25	5.88388412766948e-24	0.506556005286388	0.00120476900216309	0.00342530607009045	521537	522004	hypothetical protein && -	-
EQG75_RS07220	bamA	0.658353746811598	5.4250482069867e-14	8.45604680036389e-13	-0.054327	0.546282094236759	0.706402425723971	-0.688338	6.23080978105875e-20	7.09125494130019e-19	1501842	1504178	outer membrane protein assembly factor BamA && PF07244:Surface antigen variable number repeat|PF01103:Surface antigen	-
EQG75_RS11770	EQG75_RS11770	--	--	--	--	--	--	--	--	--	2445403	2445478	tRNA-Ala && -	-
EQG75_RS09230	EQG75_RS09230	0.329419895532545	0.426143843602745	0.574861176548903	0.216699921879376	0.647832982122441	0.781476676639156	-0.0927756	0.804350694165889	0.878057965883631	1912228	1912587	hypothetical protein && -	-
EQG75_RS11775	EQG75_RS11775	--	--	--	--	--	--	--	--	--	2445499	2445575	tRNA-Ile && -	-
EQG75_RS02585	EQG75_RS02585	2.10802356650453	1.95524545903241e-08	1.73849769452074e-07	1.41513918249976	0.00236025391779886	0.00923692453893411	-0.659691	0.0170822358506602	0.0382898416722887	519113	519760	YqaJ viral recombinase family protein && PF09588:YqaJ-like viral recombinase domain	-
EQG75_RS08405	sphB2	-0.617853	7.94959370041492e-05	0.000397996563674869	-0.656814	0.000117640097553829	0.000624222696951145	-0.0168967	0.91660269545542	0.952211004461159	1747423	1750497	autotransporter SphB2 && PF03797:Autotransporter beta-domain|PF12951:Autotransporter-associated beta strand repeat	-
EQG75_RS12285	EQG75_RS12285	0.21011139274796	0.238362285166203	0.374345727337937	-0.751496	0.00349424849443806	0.0130381900660555	-0.932766	4.14430375498484e-06	1.70773896110582e-05	2558638	2560104	CoA-acylating methylmalonate-semialdehyde dehydrogenase && PF00171:Aldehyde dehydrogenase family	Aldedh
EQG75_RS02580	EQG75_RS02580	2.67206255317924	3.96014913277133e-06	2.54959434133271e-05	2.21887591438985	0.00108419365470738	0.00470755416440101	-0.404664	0.2634064377741	0.3923733744518	518528	519055	hypothetical protein && -	-
EQG75_RS12280	EQG75_RS12280	-0.0765717	0.573023358168657	0.70128750175089	-0.360046	0.0161349335613814	0.0488099413049087	-0.257219	0.032780848367314	0.0691798919186584	2557585	2558538	CysB family HTH-type transcriptional regulator && PF03466:LysR substrate binding domain|PF00126:Bacterial regulatory helix-turn-helix protein, lysR family	LysR_substrate
EQG75_RS14855	EQG75_RS14855	-0.158345	0.132338072113862	0.238978225909179	1.01074301627933	2.83195908086799e-22	8.25344438189329e-21	1.19332807553051	1.76793972618829e-59	6.82889041711517e-58	3085802	3098455	hemagglutinin repeat-containing protein && PF05860:haemagglutination activity domain|PF11713:Peptidase C80 family|PF13332:Haemagluttinin repeat	-
EQG75_RS13805	EQG75_RS13805	-0.419096	0.000648332709101815	0.00260008430212707	0.755824561795895	2.68699303167027e-10	3.2505855952313e-09	1.19967130452167	1.49172701366105e-28	2.39679163875624e-27	2869024	2869608	nitroreductase && PF00881:Nitroreductase family	Nitroreductase
EQG75_RS14850	EQG75_RS14850	-0.0433892	0.675837880511971	0.779678974474612	-0.260061	0.014117313448339	0.0434474438686082	-0.19294	0.0244561136247819	0.0532575048412107	3084263	3085672	FAD-binding protein && PF02913:FAD linked oxidases, C-terminal domain|PF01565:FAD binding domain	FAD_binding_4
EQG75_RS13800	argH	-0.268498	0.00988562527315332	0.0287676925938324	-0.131369	0.234800367686598	0.400735066244967	0.161104780744782	0.0740777503961398	0.139543506164945	2867533	2868954	argininosuccinate lyase && PF14698:Argininosuccinate lyase C-terminal|PF00206:Lyase	-
EQG75_RS06295	EQG75_RS06295	-0.0584626	0.534160261222927	0.66762867234869	-0.939124	4.28975957762911e-20	1.13032226679036e-18	-0.857118	1.25449551451622e-24	1.72560821852879e-23	1303737	1304648	LysR family transcriptional regulator && PF03466:LysR substrate binding domain|PF00126:Bacterial regulatory helix-turn-helix protein, lysR family	LysR_substrate
EQG75_RS03690	nspC	-1.88084	2.01483822931476e-43	1.4365050338633e-41	-0.220676	0.0848913684732356	0.187919263142054	1.68446673095205	4.17485091849212e-42	9.91591920019495e-41	744071	745168	carboxynorspermidine decarboxylase && PF00278:Pyridoxal-dependent decarboxylase, C-terminal sheet domain	-
EQG75_RS10820	EQG75_RS10820	-0.574258	6.08562613273494e-07	4.38757689345122e-06	-1.24176	8.54448133149201e-16	1.70314091617874e-14	-0.641992	7.3263457706064e-06	2.91226052253627e-05	2256621	2257016	VOC family protein && PF06983:3-demethylubiquinone-9 3-methyltransferase	-
EQG75_RS12200	EQG75_RS12200	0.0487233630686576	0.647372923391385	0.758717124827042	-0.451795	0.000105111706609933	0.000563967552759293	-0.47618	6.39999728545317e-07	2.83970512334494e-06	2540921	2541574	CoA transferase subunit B && PF01144:Coenzyme A transferase	-
EQG75_RS03695	EQG75_RS03695	-1.61649	8.5756621289753e-30	3.62816474687417e-28	-0.500083	0.000201920732604261	0.00101276278791212	1.14012544774466	1.53563260535272e-23	2.00418398732724e-22	745202	746467	saccharopine dehydrogenase family protein && PF03435:Saccharopine dehydrogenase NADP binding domain|PF16653:Saccharopine dehydrogenase C-terminal domain	Saccharop_dh
EQG75_RS15255	EQG75_RS15255	-0.443886	0.00165484060977304	0.00611857689791718	0.22520839232823	0.134385341551645	0.270528733097424	0.694524876822876	2.99486418563607e-08	1.50096469801735e-07	3179007	3179582	YggT family protein && PF02325:YGGT family	-
EQG75_RS04840	EQG75_RS04840	0.152876106395452	0.453110003050278	0.600507232958199	-0.283254	0.243352965998349	0.410604763243706	-0.413924	0.0289642467107176	0.061980570465464	994564	995148	helix-hairpin-helix domain-containing protein && PF12836:Helix-hairpin-helix motif	-
EQG75_RS05595	EQG75_RS05595	-0.154399	0.383605423807539	0.531217313817872	0.0801520769940231	0.682049664630092	0.805174820408082	0.258590576562975	0.122472224805675	0.212396275581361	1156566	1157543	hypothetical protein && -	-
EQG75_RS01200	yihU	-0.0338851	0.870250096512347	0.912932662553824	0.178578026024614	0.426389948568082	0.605508354426509	0.232710881083262	0.198054742378069	0.315724447020753	238740	239690	sulfolactaldehyde 3-reductase && PF14833:NAD-binding of NADP-dependent 3-hydroxyisobutyrate dehydrogenase|PF03446:NAD binding domain of 6-phosphogluconate dehydrogenase	NAD_binding_2
EQG75_RS15250	EQG75_RS15250	0.297441243006066	0.0034730953226323	0.0117087714467026	-0.400962	1.22704133504631e-05	7.92018123477039e-05	-0.674156	1.33628824822737e-15	1.13303021313115e-14	3178341	3178868	histone H1-like DNA-binding protein && -	-
EQG75_RS15700	EQG75_RS15700	-0.0176194	0.947674548397628	0.964466766096594	0.710825235147265	0.0104345278838554	0.0336765544940631	0.753203939362015	0.000190411733765148	0.000628786243452442	3272425	3272676	DUF1289 domain-containing protein && -	-
EQG75_RS05755	EQG75_RS05755	-9.4322	5.09160789014676e-15	8.63554642161455e-14	-8.87198	2.56709600201459e-13	4.14941946207989e-12	--	--	--	1199052	1200014	FecR domain-containing protein && PF16220:Domain of unknown function (DUF4880)|PF04773:FecR protein	-
EQG75_RS11415	bscL	0.269474493262756	0.41299158134663	0.562838084313107	0.465515957724931	0.196881652729532	0.351626610051304	0.220046656882852	0.432849473998406	0.57227126923456	2372171	2372809	SctL family type III secretion system stator protein BscL && PF06635:Nodulation protein NolV	-
EQG75_RS05750	EQG75_RS05750	-9.16475	3.523669593262e-14	5.55988849756504e-13	-8.60207	1.63867612044039e-12	2.4529132433207e-11	--	--	--	1198526	1199059	sigma-70 family RNA polymerase sigma factor && PF04542:Sigma-70 region 2|PF08281:Sigma-70, region 4	Sigma70_r4_2
EQG75_RS11410	bscN	1.20045953281689	0.00211582640989024	0.00759881686387819	1.57481945900767	8.29775207809705e-05	0.000458641555236198	0.39599268167282	0.129593902657751	0.222626722265606	2370832	2372166	SctN family type III secretion system ATPase BscN && PF00006:ATP synthase alpha/beta family, nucleotide-binding domain|PF02874:ATP synthase alpha/beta family, beta-barrel domain	ATP-synt_ab
EQG75_RS08390	EQG75_RS08390	0.527246001067634	0.022727782199727	0.0581408381853481	0.953438251674154	0.000551127142732166	0.00253307779939145	0.440156338532888	0.0368966312206872	0.0768897644620752	1743811	1744758	hypothetical protein && -	-
EQG75_RS16725	EQG75_RS16725	0.0399147498001865	0.745886478820033	0.829477871715978	0.0914714266280151	0.498856857637689	0.668522	0.0764353624817458	0.460883748133539	0.600279105198451	3486483	3487652	UbiH/UbiF family hydroxylase && PF01494:FAD binding domain	FAD_binding_3
EQG75_RS00980	EQG75_RS00980	-0.449216	3.44893143399261e-05	0.00018675648411915	0.253375475970456	0.0214833128703932	0.0612648662805061	0.726183328863284	4.95087438183158e-18	4.96906657116114e-17	190127	190624	hypothetical protein && -	-
EQG75_RS18960	EQG75_RS18960	0.33009677435185	0.372815425952714	0.519862147742828	-0.123901	0.779078518838413	0.869129907149659	-0.435413	0.215891708023426	0.336203925374146	3909288	3910337	ABC transporter substrate-binding protein && PF13379:NMT1-like family	-
EQG75_RS02910	EQG75_RS02910	0.239491900937963	0.0229073432350811	0.0584836017606514	0.577278263260869	2.97808514706561e-07	2.4532534391352e-06	0.361660310908936	2.2449478370606e-05	8.33464129021332e-05	576744	579053	HAMP domain-containing protein && PF02518:Histidine kinase-, DNA gyrase B-, and HSP90-like ATPase|PF08448:PAS fold|PF00512:His Kinase A (phospho-acceptor) domain|PF00672:HAMP domain	HATPase_c
EQG75_RS00985	EQG75_RS00985	0.150984066323042	0.212007410873322	0.343530526878068	-0.24059	0.0541301614231469	0.131191071504413	-0.367717	1.08432851430209e-05	4.20534709806407e-05	190779	193049	arginine/lysine/ornithine decarboxylase && PF01276:Orn/Lys/Arg decarboxylase, major domain|PF03709:Orn/Lys/Arg decarboxylase, N-terminal domain|PF03711:Orn/Lys/Arg decarboxylase, C-terminal domain	-
EQG75_RS04620	EQG75_RS04620	-8.48957	4.22194337085729e-12	5.38227880059621e-11	-7.92572	1.56728872022291e-10	1.94495474409598e-09	--	--	--	950977	951849	ABC transporter permease && PF00528:Binding-protein-dependent transport system inner membrane component	BPD_transp_1
EQG75_RS19160	EQG75_RS19160	-0.397244	0.00943346767893494	0.0276609676800453	-0.482128	0.00994578542478094	0.0323974907105269	-0.0571954	0.724014289662451	0.820186694026915	3948789	3949013	DUF2970 domain-containing protein && -	-
EQG75_RS06685	ptsJ	-2.35897	9.1905688356627e-106	3.53836900173014e-103	-0.268224	0.0129625294696803	0.0404028540398865	2.11596458563329	1.00390602225986e-90	7.10914190578093e-89	1383543	1384874	transcriptional regulator PtsJ && PF00155:Aminotransferase class I and II|PF00392:Bacterial regulatory proteins, gntR family	Aminotran_1_2
EQG75_RS07530	EQG75_RS07530	0.622442976535613	4.18863975776204e-10	4.39407713007734e-09	-0.332121	0.00302971590441356	0.0115285035452809	-0.92983	1.18944700210008e-26	1.76296330853903e-25	1565003	1566097	TRAP transporter substrate-binding protein && PF03480:Bacterial extracellular solute-binding protein, family 7	-
EQG75_RS07535	EQG75_RS07535	0.64132696600733	0.181152173927761	0.305624833313707	0.438215732196233	0.449953555839755	0.627389032404318	-0.181504	0.651729377858203	0.766834812593775	1566309	1566938	TRAP transporter small permease subunit && PF04290:Tripartite ATP-independent periplasmic transporters, DctQ component	-
EQG75_RS19365	ptxB	-3.03976	2.80183213431424e-34	1.33173502680368e-32	2.80492549078904	1.82159642761319e-74	3.04681802479475e-72	5.85554694360782	6.50636494793322e-228	1.91387227391512e-225	3989107	3989787	pertussis toxin binding subunit S2 && PF02918:Pertussis toxin, subunit 2 and 3, C-terminal domain|PF03440:Aerolysin/Pertussis toxin (APT) domain	-
EQG75_RS10035	EQG75_RS10035	0.581950051527391	0.000158723128045607	0.000739811190043082	0.426718130859161	0.0124239271505215	0.039048078225536	-0.13371	0.288732422902161	0.42045422131678	2095510	2096961	ABC transporter permease && PF00528:Binding-protein-dependent transport system inner membrane component	BPD_transp_1
EQG75_RS19360	ptxA	-3.15679	1.41028720906188e-108	6.03289528320914e-106	2.94993984580527	4.54743837633648e-173	3.49879908675329e-170	6.13228600696896	0	0	3988258	3989067	pertussis toxin ADP-ribosyltransferase subunit S1 && PF02917:Pertussis toxin, subunit 1	-
EQG75_RS07960	dapA	-0.470697	1.84621007995673e-06	1.24481765461181e-05	-0.032574	0.731414498864462	0.836181746547277	0.462565988883266	5.79756156174068e-08	2.84959838201753e-07	1649444	1650349	4-hydroxy-tetrahydrodipicolinate synthase && PF00701:Dihydrodipicolinate synthetase family	-
EQG75_RS06120	EQG75_RS06120	0.166165056963607	0.478393504181546	0.621395071220969	0.149437940507747	0.561312727936936	0.718992540990239	0.00604464388006918	0.973238840682427	0.986394202695363	1273437	1274816	sulfite reductase subunit alpha && PF00258:Flavodoxin|PF00175:Oxidoreductase NAD-binding domain	NAD_binding_1
EQG75_RS04400	EQG75_RS04400	0.429236092029548	0.000210803954790364	0.000960467723009352	0.109343377015605	0.410537911781055	0.592025056134116	-0.296276	0.00380185181547964	0.00982316306918524	906493	907149	DUF4136 domain-containing protein && PF13590:Domain of unknown function (DUF4136)	-
EQG75_RS12195	EQG75_RS12195	-0.905656	1.76002024962235e-12	2.35280484758543e-11	-0.697982	4.00099579133304e-08	3.77425392465559e-07	0.231377920832481	0.0237695982090201	0.0518510801775773	2539813	2540697	MurR/RpiR family transcriptional regulator && PF01380:SIS domain|PF01418:Helix-turn-helix domain, rpiR family	SIS
EQG75_RS16675	EQG75_RS16675	0.141475046392998	0.41955943291453	0.567968993221146	0.255211735533415	0.206672566471698	0.364376426772055	0.135371978207826	0.418380855114933	0.559605698456678	3476161	3477582	DUF1254 domain-containing protein && PF06863:Protein of unknown function (DUF1254)|PF06742:Protein of unknown function (DUF1214)	-
EQG75_RS18365	EQG75_RS18365	-0.136209	0.188931593044775	0.315158853215938	-0.271673	0.0189240352956808	0.0555731021240337	-0.111916	0.244208254390878	0.370135697499294	3799201	3801414	bifunctional (p)ppGpp synthetase/guanosine-3'%2C5'-bis(diphosphate) 3'-pyrophosphohydrolase && PF04607:Region found in RelA / SpoT proteins|PF02824:TGS domain|PF13291:ACT domain|PF13328:HD domain	-
EQG75_RS18360	EQG75_RS18360	-0.0312853	0.838343949655509	0.89275181866229	-0.296529	0.103238599215991	0.221876475521742	-0.238414	0.124255530175929	0.215293678021184	3798284	3799117	zinc-dependent peptidase && PF06167:Glucose-regulated metallo-peptidase M90	-
EQG75_RS19185	EQG75_RS19185	0.232196607109695	0.0420703670431678	0.0965837287514586	-0.256594	0.0442926465100578	0.111733646638815	-0.464638	4.48715724690956e-06	1.83714018331715e-05	3953265	3955808	cation:proton antiporter && PF00999:Sodium/hydrogen exchanger family|PF00027:Cyclic nucleotide-binding domain	Na_H_Exchanger
EQG75_RS19180	EQG75_RS19180	0.0866178535724837	0.480979635079323	0.624049113890172	-0.488927	0.000482487821976298	0.00224441433028152	-0.554321	9.50638702732647e-07	4.13565688196774e-06	3952328	3953161	NUDIX domain-containing protein && PF00293:NUDIX domain	NUDIX
EQG75_RS00180	glyQ	-0.956811	1.65693217464237e-12	2.22271389281294e-11	-0.986214	3.76318433837573e-11	5.02672574643453e-10	-0.00642401	0.962469497989934	0.978851957530188	37013	37924	glycine--tRNA ligase subunit alpha && PF02091:Glycyl-tRNA synthetase alpha subunit	-
EQG75_RS00185	glyS	-0.29069	0.00296104974541131	0.0102334304486836	-0.323602	0.00235126299262112	0.00921224642366217	-0.00831854	0.923689303335284	0.955937184290697	37926	40064	glycine--tRNA ligase subunit beta && PF02092:Glycyl-tRNA synthetase beta subunit|PF05746:DALR anticodon binding domain	-
EQG75_RS18785	EQG75_RS18785	0.551327554791184	0.00816261473642953	0.0244007576301483	0.182522723315907	0.452813178932897	0.629552692213536	-0.347762	0.0548110170001988	0.107596164788891	3876563	3877396	LysR family transcriptional regulator && PF03466:LysR substrate binding domain|PF00126:Bacterial regulatory helix-turn-helix protein, lysR family	LysR_substrate
EQG75_RS02975	EQG75_RS02975	-0.042953	0.901540010244624	0.935424667887589	-0.0392071	0.919380034369919	0.952047104231784	0.0391076641835616	0.904224843911131	0.943453152282719	590192	591481	aromatic ring-hydroxylating dioxygenase subunit alpha && PF00355:Rieske [2Fe-2S] domain|PF00848:Ring hydroxylating alpha subunit (catalytic domain)	-
EQG75_RS03365	EQG75_RS03365	0.158116606670846	0.209399406456678	0.340964191600132	-0.591896	4.50109594521686e-05	0.000261172188555796	-0.725527	2.73641147285514e-09	1.52314955927191e-08	671780	672559	enoyl-CoA hydratase/isomerase family protein && PF00378:Enoyl-CoA hydratase/isomerase	ECH
EQG75_RS07450	EQG75_RS07450	0.200920677635927	0.241346228764689	0.37817785134068	-0.208613	0.298789334149567	0.475565812359696	-0.387122	0.0170408553723171	0.038219490289584	1548265	1548474	hypothetical protein && -	-
EQG75_RS11560	EQG75_RS11560	0.412940774188302	0.139141305611727	0.249345099259795	0.301225578697791	0.346027215127442	0.527709499878574	-0.0834109	0.737147144664887	0.831219456525762	2396164	2396994	phosphonoacetaldehyde hydrolase && PF13419:Haloacid dehalogenase-like hydrolase	-
EQG75_RS11460	EQG75_RS11460	0.813966443893808	0.0667125717834383	0.138310932345847	1.66631440228871	0.000108098201085115	0.000575974763953513	0.877580847073244	0.00534415956739741	0.0134536314586753	2378392	2378667	hypothetical protein && -	-
EQG75_RS11565	EQG75_RS11565	0.256501479257502	0.204881063873547	0.335656211026874	0.195008736645269	0.417815752516741	0.599528981697838	-0.0371535	0.851366962362807	0.908395339248371	2397011	2398708	putative 2-aminoethylphosphonate ABC transporter permease subunit && PF00528:Binding-protein-dependent transport system inner membrane component	BPD_transp_1
EQG75_RS03590	EQG75_RS03590	-0.562923	3.42694378360114e-05	0.00018616947706037	-0.0958218	0.506069915261207	0.67411736980951	0.491270727818208	0.000172321145634501	0.000573005270353333	722405	722713	FmdB family transcriptional regulator && PF09723:Zinc ribbon domain	-
EQG75_RS16610	EQG75_RS16610	-0.12769	0.414266361889081	0.563731341223414	-0.342852	0.0344679220630955	0.0909451962803351	-0.191664	0.156336886291431	0.260606910714226	3463089	3464078	tripartite tricarboxylate transporter substrate binding protein && PF03401:Tripartite tricarboxylate transporter family receptor	-
EQG75_RS17965	EQG75_RS17965	0.356648236288138	0.0238851515744219	0.0603018299056154	0.215462650240708	0.213898051894216	0.373520565427622	-0.117316	0.386669381541655	0.528646304975077	3722231	3722497	hypothetical protein && -	-
EQG75_RS11870	dnaE	0.104126539738868	0.24294110960079	0.380367333047191	-0.424372	4.44388878413075e-06	3.0914358322877e-05	-0.5042	9.74485992091369e-11	6.16959343337317e-10	2465146	2468637	DNA polymerase III subunit alpha && PF07733:Bacterial DNA polymerase III alpha subunit|PF01336:OB-fold nucleic acid binding domain|PF02811:PHP domain|PF14579:Helix-hairpin-helix motif	tRNA_anti
EQG75_RS04755	ssrA	-0.817661	8.22939848257399e-14	1.26732736631639e-12	0.129349085597921	0.142097750438233	0.281778374193753	0.970858555466523	1.08995778766099e-28	1.75864918988001e-27	976380	976766	transfer-messenger RNA && -	-
EQG75_RS16615	EQG75_RS16615	-0.271931	0.0269431683642493	0.0666025364116166	-0.269499	0.0407262505029074	0.104699808299257	0.0258950530850652	0.808942229418839	0.880392062308253	3464174	3465805	AMP-binding protein && PF00501:AMP-binding enzyme	AMP-binding
EQG75_RS07680	EQG75_RS07680	0.442597877965119	0.0843274967692339	0.16674928739679	0.0789234231121416	0.801121006187819	0.884082762709277	-0.344806	0.132713902444103	0.22706843979698	1591188	1592414	acetamidase/formamidase family protein && PF03069:Acetamidase/Formamidase family	FmdA_AmdA
EQG75_RS17740	EQG75_RS17740	-1.14685	2.70833473787591e-07	2.0606894744708e-06	-0.188127	0.376260513606268	0.559518436738814	0.982226735144336	4.42871767579412e-06	1.81515716958593e-05	3678905	3679243	metalloregulator ArsR/SmtB family transcription factor && PF12840:Helix-turn-helix domain	-
EQG75_RS12990	EQG75_RS12990	0.392874370561175	0.172360370115062	0.293882827698401	0.568999093838164	0.061397197316707	0.145172106992853	0.200206108515117	0.400083421704807	0.54156424941564	2704625	2705689	ABC transporter ATP-binding protein && PF08402:TOBE domain|PF00005:ABC transporter	ABC_tran
EQG75_RS17745	EQG75_RS17745	-0.423034	3.15380121918553e-06	2.04414646183497e-05	-0.0641388	0.530207744146238	0.693542737752661	0.3837353159468	4.76630552994175e-06	1.94310792606581e-05	3679672	3682191	AsmA family protein && PF05170:AsmA family	-
EQG75_RS12995	EQG75_RS12995	0.552495083937431	0.0154978181864788	0.0424673309736252	0.317766492496076	0.248822488187215	0.418695407049118	-0.211117	0.344368374593428	0.483430493555532	2705686	2707437	iron ABC transporter permease && PF00528:Binding-protein-dependent transport system inner membrane component	BPD_transp_1
EQG75_RS15090	tyrS	-0.55818	1.93681404906197e-09	1.88351820130788e-08	-0.0401001	0.700730050605046	0.819369531514698	0.543531809758862	4.26179170395738e-10	2.55440305265408e-09	3141499	3142728	tyrosine--tRNA ligase && PF01479:S4 domain|PF00579:tRNA synthetases class I (W and Y)	S4
EQG75_RS19525	EQG75_RS19525	0.449227421322671	0.00145341139358481	0.0054379337855214	0.0930848858847821	0.546999372889153	0.706903051411769	-0.335483	0.00263978479048513	0.00701009516584385	4023533	4024783	MdtA/MuxA family multidrug efflux RND transporter periplasmic adaptor subunit && PF16576:Barrel-sandwich domain of CusB or HlyD membrane-fusion|PF13533:Biotin-lipoyl like	-
EQG75_RS14270	dxs	-0.360621	0.000140839878456948	0.000669424113653396	0.0796225976700145	0.41656139000071	0.598845914548854	0.464428154689361	9.59627202947521e-09	5.01999237219059e-08	2971443	2973305	1-deoxy-D-xylulose-5-phosphate synthase && PF13292:1-deoxy-D-xylulose-5-phosphate synthase|PF02779:Transketolase, pyrimidine binding domain|PF02780:Transketolase, C-terminal domain	-
EQG75_RS04855	mltB	-0.385656	0.00218252256797716	0.00779472345706129	-0.0592131	0.655348149598546	0.785844703267474	0.351483535268422	0.00428020910463588	0.0109775450141701	997250	998395	lytic murein transglycosylase B && PF13406:Transglycosylase SLT domain	-
EQG75_RS18100	EQG75_RS18100	0.569475726479596	0.000153055215411491	0.00071857733896319	0.207233565958699	0.238605242393853	0.4056183683116	-0.339151	0.00823200163137711	0.0198481552574944	3745965	3747083	two-component sensor histidine kinase && PF00512:His Kinase A (phospho-acceptor) domain|PF02518:Histidine kinase-, DNA gyrase B-, and HSP90-like ATPase	HATPase_c
EQG75_RS14275	EQG75_RS14275	-0.303095	0.00749415871492933	0.0227543462558974	0.0506672327711474	0.663315164027098	0.791984306645638	0.377208666364018	2.45078194334334e-05	9.06362683882489e-05	2973355	2974266	polyprenyl synthetase family protein && PF00348:Polyprenyl synthetase	-
EQG75_RS18105	EQG75_RS18105	1.10578835693328	1.00558535950079e-11	1.20984488564939e-10	0.75444495141842	7.95097737018639e-05	0.00044201459455357	-0.329188	0.0125766733857806	0.0293609273670482	3747080	3748990	potassium transporter Kup && PF02705:K+ potassium transporter	K_trans
EQG75_RS06870	EQG75_RS06870	0.577332465268235	2.88486530319012e-05	0.000158894583938226	-1.00318	5.88789717590161e-11	7.62651193120993e-10	-1.55464	4.81537812158679e-63	1.93831641441557e-61	1433670	1434665	tripartite tricarboxylate transporter substrate binding protein && PF03401:Tripartite tricarboxylate transporter family receptor	-
EQG75_RS10880	EQG75_RS10880	-0.146729	0.109236096806038	0.204713820062263	-0.38151	8.0617456125256e-05	0.000447525762934863	-0.210421	0.00807446296124342	0.0195175387887452	2266591	2268282	STAS domain-containing protein && PF01740:STAS domain|PF00916:Sulfate permease family	Sulfate_transp
EQG75_RS10285	EQG75_RS10285	-0.659958	3.48643282676981e-07	2.59627976461581e-06	-0.473694	0.00025727028308954	0.00126387275647568	0.210137432813928	0.0672549459798944	0.12833478713928	2146841	2147803	LysR family transcriptional regulator && PF03466:LysR substrate binding domain|PF00126:Bacterial regulatory helix-turn-helix protein, lysR family	LysR_substrate
EQG75_RS15670	EQG75_RS15670	-0.0763038	0.611877545031515	0.732808570901298	0.155200654254499	0.341345175922973	0.522890839535903	0.25292411202351	0.0562985689578176	0.109951852755207	3266274	3267245	LysR family transcriptional regulator && PF03466:LysR substrate binding domain|PF00126:Bacterial regulatory helix-turn-helix protein, lysR family	LysR_substrate
EQG75_RS01875	gdhA	0.121089546950153	0.434141560546587	0.582385020245421	0.109071860683847	0.52487127365991	0.690081951390866	0.0116463876382301	0.9327223542779	0.959572311745679	368138	369481	NADP-specific glutamate dehydrogenase && PF02812:Glu/Leu/Phe/Val dehydrogenase, dimerisation domain|PF00208:Glutamate/Leucine/Phenylalanine/Valine dehydrogenase	-
EQG75_RS18290	EQG75_RS18290	-0.0843961	0.498632202615303	0.637573556980709	-0.296725	0.0299957942414127	0.0809897992252057	-0.189829	0.0834197111749428	0.154030408272806	3785952	3786950	ABC transporter substrate-binding protein && PF04069:Substrate binding domain of ABC-type glycine betaine transport system	-
EQG75_RS14075	pcaF	0.220135315832163	0.0548197194645264	0.119173303183753	0.00217649404595286	0.985694949070845	0.991882937241837	-0.193965	0.0601177102597744	0.116636288195524	2935683	2936888	3-oxoadipyl-CoA thiolase && PF00108:Thiolase, N-terminal domain|PF02803:Thiolase, C-terminal domain	Thiolase_N
EQG75_RS01870	EQG75_RS01870	-0.0596893	0.675991796570456	0.779678974474612	-0.373666	0.018204598806544	0.0538302010828399	-0.291178	0.0317214635060705	0.0671294280283419	367463	368101	trimeric intracellular cation channel family protein && PF03458:UPF0126 domain	-
EQG75_RS14070	EQG75_RS14070	-0.392026	0.0601939175993252	0.128533878401221	-0.35249	0.129202256995055	0.262819218196794	0.0608970521025687	0.760841387993706	0.846510755800969	2935065	2935583	DUF192 domain-containing protein && PF02643:Uncharacterized ACR, COG1430	-
EQG75_RS18295	EQG75_RS18295	0.378037834533411	0.0757841201152329	0.152998879099972	-0.233503	0.358982453641046	0.540629052714234	-0.593036	0.00299300988289919	0.00786616480564021	3787046	3788023	branched-chain amino acid ABC transporter permease && PF02653:Branched-chain amino acid transport system / permease component	BPD_transp_2
EQG75_RS15075	nrdR	0.129861129202788	0.249325329751446	0.388953562991845	0.294956282691307	0.0122803025321114	0.0386915019173077	0.1893133382355	0.0697168707904029	0.132240731102431	3138699	3139181	transcriptional regulator NrdR && PF03477:ATP cone domain	-
EQG75_RS07980	glnP	-0.648564	4.66737713352441e-07	3.3968623750603e-06	-1.20035	1.77574877007183e-16	3.6531045553296e-15	-0.525939	3.47717968167519e-05	0.000126274787300341	1653195	1653854	glutamine ABC transporter permease GlnP && PF00528:Binding-protein-dependent transport system inner membrane component	BPD_transp_1
EQG75_RS19520	EQG75_RS19520	0.495591552997281	2.99696005462243e-05	0.000164832803004234	0.233892984368835	0.127138728304683	0.25986799770156	-0.239286	0.046831500616591	0.0944342875612469	4020468	4023536	MdtB/MuxB family multidrug efflux RND transporter permease subunit && PF00873:AcrB/AcrD/AcrF family	ACR_tran
EQG75_RS15070	EQG75_RS15070	0.188349272853014	0.219888410266577	0.352462950144028	-0.137695	0.424060112798555	0.603589556382096	-0.303124	0.0273722136919253	0.0589365682195509	3137717	3138686	helix-turn-helix domain-containing protein && -	-
EQG75_RS07985	glnQ	-0.18896	0.148136805128103	0.261258222511771	-0.783978	3.96817939984447e-07	3.19681092301131e-06	-0.569841	5.88376326995298e-06	2.3683695520316e-05	1653851	1654579	glutamine ABC transporter ATP-binding protein GlnQ && PF00005:ABC transporter	ABC_tran
EQG75_RS02065	EQG75_RS02065	0.338522203027416	0.0378903069789577	0.0885180108428321	0.625987458923393	0.000110706064432492	0.000588240648994196	0.311605522710354	0.015168311182321	0.0346290280365345	405185	405364	hypothetical protein && -	-
EQG75_RS19445	EQG75_RS19445	0.111271	0.317933804141161	0.464465588668759	-0.364373	0.00401012631359489	0.014622707041137	-0.451583	3.22594985650611e-05	0.000117822657605343	4001958	4002332	DUF1232 domain-containing protein && PF06803:Protein of unknown function (DUF1232)	DUF1232
EQG75_RS05575	lysS	-0.871111	1.97217782961177e-12	2.60923870928018e-11	-0.0914121	0.452577179301334	0.629552692213536	0.803701454960854	5.63674135042546e-14	4.36333986316335e-13	1151365	1152885	lysine--tRNA ligase && PF01336:OB-fold nucleic acid binding domain|PF00152:tRNA synthetases class II (D, K and N)	tRNA-synt_2
EQG75_RS08020	EQG75_RS08020	-0.970542	1.7180274874213e-17	3.73695244439097e-16	-0.298983	0.00822449189412231	0.0275846733362585	0.69553471508738	3.66893375254179e-14	2.88683182504522e-13	1660549	1661148	C40 family peptidase && PF00877:NlpC/P60 family	-
EQG75_RS08530	EQG75_RS08530	0.213039364109335	0.41846072623687	0.566880294163247	0.0924690266399768	0.751424706678402	0.848717218611806	-0.103972	0.610719411801835	0.731409655725091	1771179	1771892	SDR family oxidoreductase && PF00106:short chain dehydrogenase	adh_short
EQG75_RS00050	tuf	-1.32931	0.000602082170572055	0.00242978653742391	0.214112639958988	0.544198207250956	0.705152913386857	1.56297966567145	2.33497522934497e-06	9.79051017216577e-06	6722	7912	elongation factor Tu && PF00009:Elongation factor Tu GTP binding domain|PF03144:Elongation factor Tu domain 2|PF03143:Elongation factor Tu C-terminal domain	GTP_EFTU
EQG75_RS08395	EQG75_RS08395	0.348829994204086	0.0135326085824949	0.0375905793958193	-0.30834	0.0809400770954772	0.180403520617787	-0.632434	7.72790588288098e-06	3.05599918264083e-05	1744812	1746626	sensor histidine kinase && PF07695:7TM diverse intracellular signalling	7TMR-DISM_7TM
EQG75_RS08535	EQG75_RS08535	0.0893455636480523	0.643885180142091	0.756702668970407	0.177006446104323	0.444164573908111	0.622640813106664	0.108035492272119	0.582706542161947	0.707387243564217	1771897	1772814	LysR family transcriptional regulator && PF03466:LysR substrate binding domain|PF00126:Bacterial regulatory helix-turn-helix protein, lysR family	HTH_1
EQG75_RS18560	EQG75_RS18560	0.119999438674447	0.708333695635652	0.805162305343153	0.688667533031815	0.0316253832476737	0.0846357267778064	0.59116590773721	0.014007971483636	0.032249538201941	3837953	3838260	aspartyl/asparaginyl beta-hydroxylase domain-containing protein && PF05118:Aspartyl/Asparaginyl beta-hydroxylase	-
EQG75_RS16505	EQG75_RS16505	0.475542823856733	0.0461622064442611	0.103871709415783	0.426639802508505	0.124899172466185	0.256835652316948	-0.0307948	0.888627219172245	0.933546836844688	3436997	3438337	cytochrome ubiquinol oxidase subunit I && PF01654:Cytochrome bd terminal oxidase subunit I	-
EQG75_RS16500	EQG75_RS16500	0.303629500262511	0.254249755999469	0.394861460507444	0.194524374077425	0.551451886309449	0.710460618430158	-0.0983457	0.679701508795066	0.787391266171564	3435945	3437000	cytochrome d ubiquinol oxidase subunit II && PF02322:Cytochrome bd terminal oxidase subunit II	-
EQG75_RS18565	rplN	-1.19179	7.33444021953528e-18	1.62285027846039e-16	0.925939703114201	1.00160929113719e-12	1.53513583386645e-11	2.14183834928224	5.59086038003343e-139	6.8965968042735e-137	3838682	3839050	50S ribosomal protein L14 && PF00238:Ribosomal protein L14p/L23e	-
EQG75_RS19215	EQG75_RS19215	-0.391263	0.000129916891568258	0.00062522504067224	-0.543115	1.36244860151499e-06	1.01184165444559e-05	-0.126876	0.194072775904829	0.310386572588903	3961112	3961876	hypothetical protein && -	-
EQG75_RS17600	EQG75_RS17600	-0.0603997	0.66466415625061	0.771699940158277	-2.73222	2.62200029179808e-70	4.03473404901889e-68	-2.64764	1.88424473108351e-189	4.8035679011089e-187	3651572	3652549	tripartite tricarboxylate transporter substrate binding protein BugD && PF03401:Tripartite tricarboxylate transporter family receptor	-
EQG75_RS14470	EQG75_RS14470	-0.19186	0.482648780486951	0.625866556037306	0.365091135671843	0.209190640476711	0.36679872101819	0.581183944587092	0.0229443876650116	0.0501654307781614	3011117	3012379	extracellular solute-binding protein && PF13416:Bacterial extracellular solute-binding protein	-
EQG75_RS12235	ltaE	0.424295384946405	0.00898303965184526	0.0265831688390502	0.0571527621138575	0.751181257825065	0.848691424039067	-0.344605	0.016495678033001	0.0371930853762946	2547093	2548112	low-specificity L-threonine aldolase && PF01212:Beta-eliminating lyase	Beta_elim_lyase
EQG75_RS19210	EQG75_RS19210	-0.609024	4.59916174462971e-08	3.84094852859531e-07	-1.12048	3.65028458083163e-21	1.01758295525067e-19	-0.486611	6.76825975310731e-08	3.29285309107918e-07	3959822	3960928	S-(hydroxymethyl)glutathione dehydrogenase/class III alcohol dehydrogenase && PF00107:Zinc-binding dehydrogenase|PF08240:Alcohol dehydrogenase GroES-like domain	ADH_zinc_N
EQG75_RS14475	EQG75_RS14475	0.531233039679902	0.00993610820930451	0.0288709559289225	0.360434587398534	0.133783258260434	0.269896539090817	-0.150261	0.410504208214785	0.551470237563284	3012386	3013138	DNA-binding protein && -	-
EQG75_RS17925	EQG75_RS17925	0.451511662328331	0.0178829895657864	0.0477789797559178	-0.109255	0.629276937290636	0.764633094680062	-0.532375	0.00329263095620319	0.00857115097108304	3714933	3716678	FAD-dependent oxidoreductase && PF00890:FAD binding domain	-
EQG75_RS12735	hemH	-0.0185513	0.90597512977824	0.939123376832756	0.451687741900796	0.00431024652332465	0.0155695008218121	0.494308332726103	0.000173325997846566	0.000575346020629574	2651283	2652371	ferrochelatase && PF00762:Ferrochelatase	-
EQG75_RS17920	EQG75_RS17920	-0.334875	0.0407805697822974	0.0940714162144069	-0.212297	0.231742815222785	0.396934376741787	0.147629569601226	0.334927462122171	0.475766201766412	3713872	3714885	LysR family transcriptional regulator && PF00126:Bacterial regulatory helix-turn-helix protein, lysR family|PF03466:LysR substrate binding domain	LysR_substrate
EQG75_RS07190	pyrH	0.127034047827917	0.230452121428346	0.364969423076566	-0.221851	0.057919624223489	0.138653885742229	-0.323874	0.000374967721450893	0.00118502195605638	1496120	1496836	UMP kinase && PF00696:Amino acid kinase family	AA_kinase
EQG75_RS18740	uvrA	-0.343471	0.000679268140199067	0.00271848476067194	0.0854542302500473	0.393777792492229	0.575555914786325	0.452907411475417	3.69108770823595e-09	2.02506734523591e-08	3866031	3868889	excinuclease ABC subunit UvrA && -	-
EQG75_RS18035	EQG75_RS18035	0.139202796907003	0.731647992766236	0.820758966244175	0.864915242712074	0.0287765179725252	0.0781250985464392	0.748494988068861	0.0225505798147217	0.0493608570186009	3735096	3735180	tRNA-Leu && -	-
EQG75_RS18745	EQG75_RS18745	0.269909477267434	0.151336440876801	0.26568413013027	0.0202102907925136	0.922847267941111	0.953866497391035	-0.228544	0.140427004037053	0.238239957159578	3869045	3870229	MFS transporter && PF07690:Major Facilitator Superfamily	MFS_1
EQG75_RS18030	EQG75_RS18030	-0.21315	0.0530402917674252	0.116289933544753	-0.011962	0.917698094716479	0.951510846680285	0.225203801498269	0.0184898754120174	0.0411458048029617	3734559	3735002	GNAT family N-acetyltransferase && PF00583:Acetyltransferase (GNAT) family	Acetyltransf_1
EQG75_RS05210	cheY	0.654501743253184	0.114722300686701	0.212726334714171	0.00604797494976336	0.990263116105894	0.993429595182962	-0.620763	0.116476998504567	0.204128342017171	1075559	1075948	chemotaxis response regulator CheY && PF00072:Response regulator receiver domain	Response_reg
EQG75_RS12085	EQG75_RS12085	0.0804340244109893	0.427082336889734	0.575723738454298	0.663641461119922	4.89086903940149e-11	6.39971877366582e-10	0.607776880611441	9.9555363451468e-14	7.53860811561215e-13	2516267	2517931	AMP-binding protein && PF00501:AMP-binding enzyme|PF13193:AMP-binding enzyme C-terminal domain	AMP-binding
EQG75_RS14610	EQG75_RS14610	-0.0932738	0.414379141730458	0.563731341223414	-0.370398	0.00193695558818872	0.00782717242411974	-0.252696	0.00914250641753614	0.0218916371575818	3034912	3036111	aspartate/tyrosine/aromatic aminotransferase && PF00155:Aminotransferase class I and II	Aminotran_1_2
EQG75_RS13320	EQG75_RS13320	0.257357253191483	0.178786925096786	0.302429552558272	0.298612623050092	0.148632614829221	0.290395972192998	0.06327465878771	0.706529876856371	0.807704110343427	2764138	2765292	DJ-1/PfpI family protein && PF01965:DJ-1/PfpI family	DJ-1_PfpI
EQG75_RS05215	cheZ	0.304523878751418	0.315064699359964	0.461743088136986	0.229606229702486	0.488226884450771	0.660410979072474	-0.0558762	0.832928671617586	0.896964021477231	1075957	1076589	protein phosphatase CheZ && PF04344:Chemotaxis phosphatase, CheZ	-
EQG75_RS14615	EQG75_RS14615	0.0655416433013578	0.725001354171599	0.81663405897035	-0.431625	0.076847651462726	0.173493494822246	-0.479991	0.01225955994773	0.0286555973350365	3036184	3036876	HD domain-containing protein && PF01966:HD domain	HD
EQG75_RS11880	hrpA	0.260619392742129	0.0126249797674112	0.0352985999306704	-0.0711465	0.531612685115084	0.694435993085817	-0.308138	0.000326915191790335	0.00104090232590028	2469806	2473690	ATP-dependent RNA helicase HrpA && PF07717:Oligonucleotide/oligosaccharide-binding (OB)-fold|PF04408:Helicase associated domain (HA2)|PF00271:Helicase conserved C-terminal domain|PF11898:Domain of unknown function (DUF3418)	DUF1605
EQG75_RS18585	rpsH	-0.923466	6.60719420952092e-17	1.3676181562718e-15	0.582045846465402	1.55591602031109e-07	1.33607342190553e-06	1.53021795272391	3.98207900681098e-61	1.56984228062322e-59	3840262	3840657	30S ribosomal protein S8 && PF00410:Ribosomal protein S8	-
EQG75_RS04345	EQG75_RS04345	0.40924700868003	0.0349714096981077	0.082855339900132	0.39193627665406	0.0773360760663888	0.174289329014293	0.0031446884393544	0.985007775084292	0.992273375111257	891999	893789	acetolactate synthase large subunit && PF00205:Thiamine pyrophosphate enzyme, central domain|PF02776:Thiamine pyrophosphate enzyme, N-terminal TPP binding domain|PF02775:Thiamine pyrophosphate enzyme, C-terminal TPP binding domain	TPP_enzyme_N
EQG75_RS18580	rpsN	-1.04213	3.24064705153798e-13	4.6381007986696e-12	0.361827170578032	0.00756608533311911	0.0255770916313789	1.42788739345379	3.18943061022581e-46	8.52893891853391e-45	3839946	3840251	30S ribosomal protein S14 && PF00253:Ribosomal protein S14p/S29e	Ribosomal_S14
EQG75_RS11185	rlmN	-1.09369	3.30402142113337e-21	9.49289736668917e-20	-0.180239	0.117785917091445	0.245309190400348	0.937284766123707	1.71517333319647e-27	2.61307682316467e-26	2322494	2323642	23S rRNA (adenine(2503)-C(2))-methyltransferase RlmN && PF04055:Radical SAM superfamily	Radical_SAM
EQG75_RS01270	EQG75_RS01270	-1.44226	1.59943862567433e-70	2.46313548353846e-68	-0.981483	6.31678030130968e-27	2.31434798277508e-25	0.485740194353339	1.23388437061032e-09	7.06096784109238e-09	254539	255924	N-acetylmuramoyl-L-alanine amidase && PF11741:AMIN domain|PF01520:N-acetylmuramoyl-L-alanine amidase	-
EQG75_RS11180	EQG75_RS11180	-0.650221	1.67484555109562e-06	1.13724080629949e-05	-0.113769	0.444810582902799	0.622929127203155	0.557435422704985	7.66446167038014e-06	3.03404776682543e-05	2321991	2322497	helix-turn-helix domain-containing protein && PF13413:Helix-turn-helix domain	-
EQG75_RS01305	EQG75_RS01305	-0.0189234	0.910350975595384	0.942246024452731	-0.364691	0.0712957886693459	0.163941959958741	-0.325439	0.0450423652085971	0.0913750687308622	262883	264007	CoA transferase && PF02515:CoA-transferase family III	CoA_transf_3
EQG75_RS01275	EQG75_RS01275	-0.609228	2.08154153635226e-05	0.000117428706716536	0.349562634206141	0.0174099585270848	0.0518615371931333	0.9840400342178	4.43962597370055e-16	3.91178104226519e-15	255855	256391	bifunctional alanine racemase/tRNA (adenosine(37)-N6)-threonylcarbamoyltransferase complex ATPase subunit type 1 TsaE && PF02367:Threonylcarbamoyl adenosine biosynthesis protein TsaE	-
EQG75_RS04185	EQG75_RS04185	-0.42725	0.00258552249288459	0.00904614823720461	0.0772591759957183	0.592008656982019	0.738428003615972	0.527855709139907	3.44801883285421e-05	0.000125454081987008	859337	860005	transcriptional regulator && PF14864:Alkyl sulfatase C-terminal|PF01638:HxlR-like helix-turn-helix	DUF24
EQG75_RS10350	holA	-0.170672	0.171192130225126	0.292020248722523	0.194773728179605	0.132425022115698	0.267843880167765	0.389390452776887	0.000210148070588297	0.000688608587771763	2159794	2160849	DNA polymerase III subunit delta && PF06144:DNA polymerase III, delta subunit	-
EQG75_RS10355	EQG75_RS10355	-0.582392	8.17043445841498e-06	5.01693343937762e-05	-0.168115	0.202167566036661	0.358404897024439	0.438779633211683	3.72602480908298e-05	0.000134799610879218	2160852	2161511	lipoprotein && PF04390:Lipopolysaccharide-assembly	-
EQG75_RS17560	EQG75_RS17560	0.543038719447853	8.82142931041671e-05	0.000435975646278618	0.43900121335457	0.00247654718510572	0.00960410990030413	-0.0799158	0.474302084735133	0.612540078361077	3639625	3641367	nitrite/sulfite reductase && PF01077:Nitrite and sulphite reductase 4Fe-4S domain|PF03460:Nitrite/Sulfite reductase ferredoxin-like half domain	-
EQG75_RS12055	EQG75_RS12055	0.41335682205706	0.00210792342736048	0.00757750251665531	-0.0377502	0.825502436631859	0.89799065220655	-0.42854	0.00144856675131008	0.00405217209730048	2510763	2512220	bifunctional 2-methylcitrate dehydratase/aconitate hydratase && PF03972:MmgE/PrpD family	-
EQG75_RS16355	EQG75_RS16355	0.158681483283365	0.591682170104443	0.717192044377737	0.187931834190696	0.564955508719714	0.721573262743916	0.0457821236643262	0.866044426638877	0.917383348328828	3406997	3407788	ATP-binding cassette domain-containing protein && PF00005:ABC transporter|PF12399:Branched-chain amino acid ATP-binding cassette transporter	ABC_tran
EQG75_RS08625	EQG75_RS08625	0.00271420725479127	0.985170141668535	0.989785053650994	-2.15647	6.0425329683755e-31	2.69285714669399e-29	-2.13465	5.47743545153717e-44	1.36011124458949e-42	1789046	1790170	TRAP transporter substrate-binding protein && PF03480:Bacterial extracellular solute-binding protein, family 7	-
EQG75_RS08190	EQG75_RS08190	-0.332619	0.000239507330001038	0.00107848329883508	-0.922265	1.01558729990608e-22	3.00535718672207e-21	-0.565083	4.59378424816578e-11	2.95237495209848e-10	1699479	1699979	DNA starvation/stationary phase protection protein && PF00210:Ferritin-like domain	Ferritin
EQG75_RS08620	EQG75_RS08620	1.87101065599345	0.00119453353409693	0.00451763664663376	0.818304817414073	0.266513123063714	0.439843837162637	-1.0544	0.0225290874752743	0.0493420564177828	1788296	1788919	TRAP transporter small permease subunit && PF04290:Tripartite ATP-independent periplasmic transporters, DctQ component	-
EQG75_RS17810	phnD	-0.24692	0.163993400073866	0.282873920378309	-1.65785	6.82822863962623e-15	1.25685146299723e-13	-1.38477	1.99501015682525e-18	2.07872447948222e-17	3691769	3692776	phosphate/phosphite/phosphonate ABC transporter substrate-binding protein && PF12974:ABC transporter, phosphonate, periplasmic substrate-binding protein	-
EQG75_RS11340	EQG75_RS11340	0.319958342363945	0.381692094263272	0.529173411204032	0.979404725186265	0.0192645850455472	0.0564334068562545	0.696182799415788	0.0342652234626406	0.0719550876008444	2359468	2360655	hypothetical protein && PF04392:ABC transporter substrate binding protein	-
EQG75_RS17815	EQG75_RS17815	-0.329732	0.0426798000215558	0.0975755523058134	-0.531164	0.00337971438835941	0.0126722819220455	-0.178944	0.2636002089348	0.3923733744518	3692925	3693752	IclR family transcriptional regulator && PF09339:IclR helix-turn-helix domain|PF01614:Bacterial transcriptional regulator	IclR
EQG75_RS11345	EQG75_RS11345	0.484530584717596	0.0247214676465088	0.0620454044583174	0.891194906910205	0.000192201087599412	0.000969066296192577	0.430204182914991	0.0191391337442852	0.0424524637112219	2360697	2362004	hypothetical protein && PF04107:Glutamate-cysteine ligase family 2(GCS2)	-
EQG75_RS13270	EQG75_RS13270	-0.267846	0.0602386140656779	0.128558017823093	-0.0223239	0.891440900552536	0.937243275328124	0.268284028539549	0.0546394114701558	0.107384190851307	2753472	2754641	FAD-dependent oxidoreductase && PF01593:Flavin containing amine oxidoreductase|PF13450:NAD(P)-binding Rossmann-like domain	Amino_oxidase
EQG75_RS09860	EQG75_RS09860	-9.63168	1.14069943530921e-15	2.05219290931798e-14	0.134823764696128	0.549889342967578	0.709878901278413	9.79164430975653	3.02810786412991e-16	2.71182306145967e-15	2050602	2051810	ABC transporter substrate-binding protein && PF13458:Periplasmic binding protein	-
EQG75_RS09865	EQG75_RS09865	-9.744	4.51011998774427e-16	8.4702253428368e-15	0.136789988322272	0.527209218585007	0.691030277307162	9.90197880509706	1.34247849900456e-16	1.23108819668908e-15	2051902	2053851	ABC transporter permease && PF02653:Branched-chain amino acid transport system / permease component	BPD_transp_2
EQG75_RS00880	EQG75_RS00880	-0.80404	7.82679829841887e-11	8.75964344445135e-10	0.165466186089626	0.180008816091406	0.331495411921321	0.994543737435115	1.35068893008664e-21	1.66614015117784e-20	169079	170509	DEAD/DEAH box helicase && PF00270:DEAD/DEAH box helicase|PF00271:Helicase conserved C-terminal domain	DEAD
EQG75_RS13435	EQG75_RS13435	-0.0805382	0.496685706477031	0.636564570551455	0.424549756184384	0.000369836835714657	0.00175866787020307	0.528963908319054	1.06493051815738e-07	5.08401286071636e-07	2789685	2790809	DNA repair exonuclease && PF00149:Calcineurin-like phosphoesterase	Metallophos
EQG75_RS01475	EQG75_RS01475	0.674728316886543	0.00638833673026287	0.0197550975192868	0.783506018037917	0.00542026874971392	0.0191125333456915	0.132343370646685	0.527798432826703	0.660006934967074	292444	293445	2-isopropylmalate synthase && PF00682:HMGL-like	HMGL-like
EQG75_RS18635	rpsK	-0.486601	0.000287012726151367	0.00126865556335564	0.280325863007121	0.0381469973542792	0.0990894657811696	0.790831014489386	6.34327721971089e-12	4.26303903131361e-11	3844903	3845304	30S ribosomal protein S11 && PF00411:Ribosomal protein S11	-
EQG75_RS01115	ppc	0.276967403682296	0.0451299715310337	0.101966191546056	0.0366489144892809	0.811284333075361	0.8901913375188	-0.217133	0.0477635459366119	0.0961810424758314	220068	223010	phosphoenolpyruvate carboxylase && PF00311:Phosphoenolpyruvate carboxylase	-
EQG75_RS18630	rpsM	-0.547918	1.91479181391877e-05	0.000108411007111577	0.237241223929952	0.0597870843563535	0.142151368058648	0.809488406178064	6.42305825498085e-14	4.93208328655557e-13	3844522	3844887	30S ribosomal protein S13 && PF00416:Ribosomal protein S13/S18	-
EQG75_RS12605	EQG75_RS12605	0.167575866477144	0.371009305377334	0.518094242184525	-0.271028	0.176064587632356	0.326988511241784	-0.416226	0.0150543156837236	0.0343893089453758	2621596	2623662	cation acetate symporter && PF00474:Sodium:solute symporter family	-
EQG75_RS01110	queC	0.163339488181594	0.170862838413008	0.291842824997914	-0.314193	0.0155282310519847	0.0472230077920832	-0.454346	1.08549740417081e-05	4.20561506945207e-05	219277	219996	7-cyano-7-deazaguanine synthase QueC && PF06508:Queuosine biosynthesis protein QueC	-
EQG75_RS13730	rsgA	-0.279507	0.105153325504769	0.198645879878979	0.197263619473771	0.27918785081223	0.455099856811292	0.503355478211358	0.00065995485310182	0.00197470059331875	2853213	2854115	ribosome small subunit-dependent GTPase A && PF03193:Protein of unknown function, DUF258	-
EQG75_RS05105	EQG75_RS05105	-0.370625	0.000567819966176613	0.00231334060294176	-0.386453	0.00147888551992872	0.00618399195126716	0.00690747033968123	0.946227657046211	0.969273434069131	1056816	1057754	DnaJ domain-containing protein && PF00226:DnaJ domain|PF01556:DnaJ C terminal domain	DnaJ_C
EQG75_RS00210	def	-0.325655	0.00305524034745019	0.0105117742070449	-0.505521	8.99540384854227e-06	5.94593103184573e-05	-0.156324	0.115781976095396	0.203282955274929	42688	43218	peptide deformylase && PF01327:Polypeptide deformylase	Pep_deformylase
EQG75_RS14105	EQG75_RS14105	-0.0527457	0.777703126465142	0.851024198049902	0.255591157853329	0.196563702810264	0.351540471045124	0.331544557686067	0.0324569399195768	0.0685341459152191	2942576	2942989	biopolymer transporter ExbD && PF02472:Biopolymer transport protein ExbD/TolR	-
EQG75_RS00420	ffh	-0.523319	3.56087231864472e-07	2.64659429088459e-06	-0.417491	2.18490918654973e-05	0.000134917265500109	0.130128346168212	0.133755431203097	0.228237737135494	76229	77638	signal recognition particle protein && PF00448:SRP54-type protein, GTPase domain|PF02978:Signal peptide binding domain|PF02881:SRP54-type protein, helical bundle domain	-
EQG75_RS13735	EQG75_RS13735	-0.292333	0.469745077023391	0.616425188394595	0.587553730926187	0.170163091171667	0.319163791296378	0.903568893900044	0.016813882309593	0.0377991099070451	2854350	2854610	transposase && -	-
EQG75_RS14100	EQG75_RS14100	-0.259661	0.0717137893079773	0.146548879424476	-0.111873	0.464475971505695	0.639032185635767	0.170305240229437	0.166408875595253	0.273697866785483	2941959	2942579	MotA/TolQ/ExbB proton channel family protein && PF01618:MotA/TolQ/ExbB proton channel family	-
EQG75_RS15690	ahcY	0.0824247522445397	0.485015800280274	0.628089751456124	-0.219769	0.0599806111686934	0.142347570120891	-0.277214	0.00077324896391689	0.0022745415677063	3269607	3271025	adenosylhomocysteinase && PF05221:S-adenosyl-L-homocysteine hydrolase|PF00670:S-adenosyl-L-homocysteine hydrolase, NAD binding domain	-
EQG75_RS06610	EQG75_RS06610	0.881796227123549	5.46070587213496e-12	6.80379210605813e-11	-0.216986	0.167806204232541	0.316233773930973	-1.0775	6.57885723576712e-20	7.46514838859747e-19	1372003	1373431	DUF1800 domain-containing protein && PF08811:Protein of unknown function (DUF1800)	-
EQG75_RS04985	EQG75_RS04985	0.304831972797806	0.141895672881131	0.252681933668989	1.13136816432494	5.84229533658736e-08	5.38976262826176e-07	0.85147352603147	2.65145133038309e-08	1.33409866939275e-07	1025638	1027020	efflux transporter outer membrane subunit && PF02321:Outer membrane efflux protein	OEP
EQG75_RS06615	EQG75_RS06615	0.545968246260944	3.49767360755011e-05	0.000188842668740398	-0.171622	0.228258259162546	0.393066035361825	-0.694645	9.66864146466802e-10	5.60195226680159e-09	1373607	1373942	tetratricopeptide repeat protein && PF13414:TPR repeat	-
EQG75_RS04980	EQG75_RS04980	0.259729637071741	0.070485477956969	0.144498983032125	0.839778778153765	3.77314269506388e-09	4.07732582806482e-08	0.603626891617522	6.0137220958547e-08	2.94826580699338e-07	1022462	1025641	efflux RND transporter permease subunit && PF00873:AcrB/AcrD/AcrF family	ACR_tran
EQG75_RS08995	lon	0.287245113153795	0.00192887738187527	0.00700582822662245	0.0618258790889881	0.486959390113535	0.659624216115059	-0.200764	0.0109481118188853	0.0259390208150045	1866872	1869325	endopeptidase La && PF02190:ATP-dependent protease La (LON) substrate-binding domain|PF00004:ATPase family associated with various cellular activities (AAA)|PF05362:Lon protease (S16) C-terminal proteolytic domain	AAA
EQG75_RS20020	EQG75_RS20020	-0.00344675	0.989003806801758	0.992096054243556	-0.177947	0.537555017950711	0.699585302454798	-0.153819	0.514409144360239	0.647711744495737	3312062	3312346	ATP-dependent helicase && -	-
EQG75_RS14295	EQG75_RS14295	-0.390651	0.00454257794449279	0.0147220836107688	-0.306034	0.0528481223264322	0.128431286538083	0.107680873739013	0.386503537813148	0.528646304975077	2976765	2977775	acyltransferase family protein && PF01757:Acyltransferase family	-
EQG75_RS08990	clpX	-0.396225	0.000247275590554841	0.00110570386020457	0.297782527049098	0.00495296922674263	0.0175775577631724	0.719307564392806	7.07357648088468e-16	6.14758101429614e-15	1865379	1866683	ATP-dependent Clp protease ATP-binding subunit ClpX && PF06689:ClpX C4-type zinc finger|PF10431:C-terminal, D2-small domain, of ClpB protein|PF07724:AAA domain (Cdc48 subfamily)	-
EQG75_RS14290	EQG75_RS14290	-0.015427	0.921232728799709	0.950870242862971	-0.366882	0.0363566697733867	0.0951456521212371	-0.327598	0.0172368555642413	0.0385911801391444	2975629	2976594	tripartite tricarboxylate transporter substrate binding protein && PF03401:Tripartite tricarboxylate transporter family receptor	-
EQG75_RS20025	EQG75_RS20025	0.9235787006725	0.00590778141663933	0.0184768143412359	0.764063725271462	0.0472761379093389	0.118142569448511	-0.146059	0.589971311520818	0.714618402044855	3312428	3313498	UvrD-helicase domain-containing protein && PF00580:UvrD/REP helicase N-terminal domain	UvrD-helicase
EQG75_RS09665	tilS	0.148162136610858	0.501515878514392	0.639156213242165	0.2044352083431	0.423896949399879	0.603589556382096	0.0869377269275979	0.669006544783529	0.780677762359541	2014821	2015786	tRNA lysidine(34) synthetase TilS && PF01171:PP-loop family|PF09179:TilS substrate binding domain	-
EQG75_RS08580	mnhG	0.0577325564557277	0.772931059875129	0.84756040459107	0.229188580018692	0.31199613115528	0.489498008382692	0.193310211688344	0.277934022324637	0.408045061920943	1781081	1781407	monovalent cation/H(+) antiporter subunit G && PF03334:Na+/H+ antiporter subunit	-
EQG75_RS08440	EQG75_RS08440	0.516966362149747	0.0524805434454984	0.115523208842292	0.193364729079712	0.538114482623187	0.700076569040041	-0.301061	0.207461266186928	0.326205543543919	1754908	1755687	SDR family oxidoreductase && PF00106:short chain dehydrogenase	adh_short
EQG75_RS08445	EQG75_RS08445	0.317626035655609	0.305987834223493	0.45397038988842	0.127290790451775	0.731067665671449	0.836181746547277	-0.155879	0.622551284416701	0.741293455622426	1755678	1756874	alpha-hydroxy-acid oxidizing protein && PF01070:FMN-dependent dehydrogenase	FMN_dh
EQG75_RS04290	nuoI	-0.248594	0.0237745342320212	0.060159771162958	0.0670431958352427	0.559347918407288	0.717738545938331	0.339984007451013	0.000444757160643004	0.0013715736954023	878743	879231	NADH-quinone oxidoreductase subunit NuoI && PF12838:4Fe-4S dicluster domain	-
EQG75_RS04295	EQG75_RS04295	-0.353849	0.00111694812903525	0.00424925918654714	-0.153295	0.226617447182685	0.391244831291122	0.22608851709215	0.0332562248397586	0.0700285263145578	879249	879896	NADH-quinone oxidoreductase subunit J && PF00499:NADH-ubiquinone/plastoquinone oxidoreductase chain 6	-
EQG75_RS00415	ccsA	-0.531702	1.32119518410976e-05	7.82554070588091e-05	0.479383771125524	6.96854830413539e-05	0.000390218418136956	1.03494960952245	2.60650636728863e-25	3.6915853142636e-24	75281	76123	cytochrome c biogenesis protein CcsA && PF01578:Cytochrome C assembly protein	-
EQG75_RS12790	EQG75_RS12790	0.472855775354236	0.132881753295899	0.239735121925592	0.0590173623214079	0.862464686451132	0.919086329301248	-0.38629	0.17369857782994	0.283856137445167	2661794	2662780	tripartite tricarboxylate transporter substrate binding protein && PF03401:Tripartite tricarboxylate transporter family receptor	-
EQG75_RS04965	EQG75_RS04965	0.00529553233468291	0.968026537559643	0.978446355895149	-0.056296	0.697902732468721	0.817436277058833	-0.0388784	0.75484691665818	0.843733055509389	1019954	1020685	rRNA pseudouridine synthase && PF00849:RNA pseudouridylate synthase|PF01479:S4 domain	S4
EQG75_RS09480	EQG75_RS09480	-0.446662	0.000746337720288856	0.00296838866023977	0.0320091023761995	0.81341384442253	0.890504921743481	0.502035163543484	1.87197656357829e-05	7.05960392418478e-05	1960746	1962095	amidase && PF01425:Amidase	Amidase
EQG75_RS12795	purU	0.689768989887303	0.0943488038513492	0.182303087833788	0.866944554765522	0.0449069522323146	0.112986949141736	0.194663116785041	0.545998214100197	0.675355965315394	2662818	2663666	formyltetrahydrofolate deformylase && PF00551:Formyl transferase	-
EQG75_RS17030	EQG75_RS17030	0.115562015156435	0.294961652247723	0.440839425913717	-0.0730302	0.482477425148983	0.656117671953997	-0.164449	0.0583832510742438	0.11361866315438	3548641	3551013	LPS-assembly protein LptD && PF04453:Organic solvent tolerance protein	-
EQG75_RS08280	EQG75_RS08280	0.320044862136774	0.268309702842061	0.411714769207627	0.047880444985157	0.898794650656106	0.940674519011416	-0.24961	0.411473692748433	0.552091376561521	1721854	1722888	haloacid dehalogenase-like hydrolase && PF12710:haloacid dehalogenase-like hydrolase	-
EQG75_RS01060	EQG75_RS01060	0.297870151933357	0.00408856124598092	0.0134423234816623	-0.485843	4.80285570210413e-06	3.3231269579127e-05	-0.759035	1.51661828382569e-18	1.59767171276844e-17	208886	209452	preprotein translocase subunit SecD && -	-
EQG75_RS13020	EQG75_RS13020	0.555198932099315	0.02483204897541	0.0622417894240421	0.527269170189442	0.0509342841873478	0.12504415524488	-0.00836975	0.965714410783409	0.98110837057273	2710132	2711295	hypothetical protein && -	-
EQG75_RS01065	thiC	-0.851532	2.32332573770829e-17	4.96307789619373e-16	-0.561252	1.32621373563468e-07	1.1621740867851e-06	0.315517325350553	0.000164281238898752	0.000548177537128122	209771	211684	phosphomethylpyrimidine synthase ThiC && PF01964:Radical SAM ThiC family|PF13667:ThiC-associated domain	-
EQG75_RS00510	EQG75_RS00510	0.359375710383335	0.00748296062080342	0.0227382781295132	-0.118837	0.462671938930768	0.637728036211631	-0.453559	0.00059957853615993	0.0018067677874512	95269	96135	biotin--[acetyl-CoA-carboxylase] ligase && PF03099:Biotin/lipoate A/B protein ligase family|PF02237:Biotin protein ligase C terminal domain	BPL_C
EQG75_RS00515	EQG75_RS00515	0.0863164102833343	0.561592160225002	0.691660210129961	-0.396894	0.023418177735687	0.0657589268242247	-0.460554	0.00111965733041537	0.00320716826330215	96210	97340	ABC transporter permease && PF02405:Permease MlaE	-
EQG75_RS09000	EQG75_RS09000	-0.446084	0.00104602580016503	0.00401916100861814	-0.0250157	0.86425124378301	0.920480214516401	0.445984975403161	0.000326435204526539	0.00104024018509124	1869449	1870399	LysR family transcriptional regulator && PF00126:Bacterial regulatory helix-turn-helix protein, lysR family|PF03466:LysR substrate binding domain	LysR_substrate
EQG75_RS09005	EQG75_RS09005	-0.377318	0.0643896118431315	0.135095370897033	0.459633908849266	0.0264405285000799	0.0729152065518332	0.860203721749152	1.86208427475195e-06	7.9292462302365e-06	1870627	1871850	CoA transferase && PF02515:CoA-transferase family III	CoA_transf_3
EQG75_RS00440	EQG75_RS00440	-0.0049826	0.976124992680226	0.983951608696566	0.382357195153336	0.0299902424459558	0.0809897992252057	0.411808116827538	0.0056876806587328	0.0141876652570086	81524	82773	hypothetical protein && -	-
EQG75_RS05060	EQG75_RS05060	-0.339434	0.000629955551280783	0.00253430394193419	-0.236989	0.0280391285278228	0.0765553778896625	0.126015021512713	0.153272002636011	0.256728926009683	1046784	1047977	phosphoglycerate kinase && PF00162:Phosphoglycerate kinase	-
EQG75_RS06725	glgB	0.562692073858562	0.00246193607536933	0.00865612227412959	-0.0849381	0.725131451340306	0.833208092385352	-0.62824	0.000488917238620782	0.00150049720745255	1397449	1399644	1%2C4-alpha-glucan branching protein GlgB && PF02922:Carbohydrate-binding module 48 (Isoamylase N-terminal domain)|PF02806:Alpha amylase, C-terminal all-beta domain	-
EQG75_RS10020	EQG75_RS10020	0.093388988216199	0.696463681379588	0.796845519557627	-0.219403	0.435557706206123	0.6148955947798	-0.283687	0.214782800930819	0.334865976744492	2091546	2092184	thermonuclease family protein && PF00565:Staphylococcal nuclease homologue	-
EQG75_RS07050	fliL	0.372279479735345	0.176311596611497	0.298899007905885	-0.15464	0.671526001690747	0.796352793737069	-0.496276	0.0809169390879015	0.150645752225967	1470391	1470963	flagellar basal body-associated protein FliL && PF03748:Flagellar basal body-associated protein FliL	-
EQG75_RS11965	EQG75_RS11965	0.507570009699945	2.03153972536901e-06	1.35788679560255e-05	-0.0433772	0.7104818804545	0.823346708088555	-0.528172	4.69885254440679e-09	2.53791131777e-08	2489443	2491986	FtsX-like permease family protein && PF02687:FtsX-like permease family	-
EQG75_RS02575	EQG75_RS02575	1.34947604218413	4.15149517214493e-09	3.92709002770466e-08	0.760134386774119	0.00373474403685525	0.0137884455948005	-0.560486	0.00262920496573724	0.00698685183389798	517307	518491	hypothetical protein && -	-
EQG75_RS07435	EQG75_RS07435	0.0200700763904688	0.868891412493472	0.912835653703096	0.298636677503676	0.0167458295251	0.0501722789587691	0.302634257258794	0.00308074268625646	0.00806901372071556	1544693	1545373	DUF3306 domain-containing protein && PF11748:Protein of unknown function (DUF3306)	-
EQG75_RS11960	EQG75_RS11960	-0.0293581	0.862135259662701	0.907386754975779	-0.440771	0.0199910796054323	0.0580965615489331	-0.389113	0.0155019034979585	0.0352014720761242	2489018	2489443	group II truncated hemoglobin && PF01152:Bacterial-like globin	-
EQG75_RS16295	EQG75_RS16295	0.327986893338547	0.0264402685844848	0.0655473496782142	0.689569825324108	1.36636348471877e-05	8.74609039220148e-05	0.38446468778473	0.000699504322393593	0.00208163776562887	3394171	3395430	YeaH/YhbH family protein && PF04285:Protein of unknown function (DUF444)	-
EQG75_RS01815	EQG75_RS01815	-0.822178	3.55377019021281e-11	4.09641174620339e-10	-0.249157	0.0470935156965947	0.117795029183875	0.597372676175619	1.72084585921554e-08	8.83290545723523e-08	356139	356861	GntR family transcriptional regulator && PF00392:Bacterial regulatory proteins, gntR family|PF07729:FCD domain	FCD
EQG75_RS16290	EQG75_RS16290	0.5118786926555	0.00552025342021363	0.0174490769029741	1.01234324898543	8.15671881473823e-08	7.33151805614439e-07	0.523841604895525	0.000169678106016869	0.000565199544780929	3392636	3394174	SpoVR family protein && PF04293:SpoVR like protein	-
EQG75_RS06260	ispH	-0.665527	8.48862143076931e-12	1.03421495279943e-10	-0.200646	0.0474057575520021	0.118345197470832	0.489173446521847	4.42271352069491e-09	2.39893000044501e-08	1299292	1300269	4-hydroxy-3-methylbut-2-enyl diphosphate reductase && PF02401:LytB protein	-
EQG75_RS02775	rimO	-0.938587	4.14518741916221e-16	7.86156234668695e-15	-1.06552	6.20355480070306e-18	1.37186396981166e-16	-0.102522	0.352205829218198	0.491491197919077	553378	554697	30S ribosomal protein S12 methylthiotransferase RimO && PF00919:Uncharacterized protein family UPF0004|PF04055:Radical SAM superfamily	Radical_SAM
EQG75_RS06265	maiA	-0.20534	0.0612144066278706	0.129806975969217	-0.13304	0.252180149305689	0.422717662038774	0.095591079327966	0.314247814783174	0.45108244884792	1300308	1300952	maleylacetoacetate isomerase && PF13417:Glutathione S-transferase, N-terminal domain	-
EQG75_RS02770	EQG75_RS02770	0.518861856892978	0.530295137847241	0.664162745839908	1.27657381607543	0.123786389359586	0.255064938332258	0.775756385063627	0.210724337142322	0.329979469792071	553080	553271	4-oxalocrotonate tautomerase && -	-
EQG75_RS08160	EQG75_RS08160	-0.453012	0.00100512543344679	0.0038891788128343	0.0543087779662855	0.71068196764221	0.823346708088555	0.530739181128259	2.14112783440614e-05	7.98018795201665e-05	1690787	1693140	autotransporter outer membrane beta-barrel domain-containing protein && PF03797:Autotransporter beta-domain|PF03212:Pertactin	-
EQG75_RS13120	pheS	-0.512751	0.00293439193198405	0.0101595404119951	0.650857273824103	2.39661115814934e-05	0.000147280561108635	1.18772245546158	2.30125936122827e-17	2.21105924556204e-16	2726879	2727901	phenylalanine--tRNA ligase subunit alpha && PF01409:tRNA synthetases class II core domain (F)|PF02912:Aminoacyl tRNA synthetase class II, N-terminal domain	tRNA-synt_2d
EQG75_RS13125	rplT	-0.973103	3.24964579237523e-16	6.25556815032232e-15	0.308775875686648	0.0241945625673339	0.0675936689880418	1.30745352341009	7.97873807164619e-28	1.23026993491835e-26	2727976	2728335	50S ribosomal protein L20 && PF00453:Ribosomal protein L20	-
EQG75_RS04815	EQG75_RS04815	-0.938229	2.91791538497794e-12	3.76979001079364e-11	0.238085350213145	0.0902978224579851	0.198058524929943	1.20168019121979	5.85221747327497e-20	6.70026335862379e-19	990477	990836	integration host factor subunit beta && PF00216:Bacterial DNA-binding protein	-
EQG75_RS06465	EQG75_RS06465	1.49181444465714	9.70438105908551e-17	1.98733335518506e-15	0.186707813606373	0.445949706081718	0.623616328352006	-1.2899	4.30304380158738e-18	4.34164630534832e-17	1347597	1348835	high-affinity branched-chain amino acid ABC transporter permease LivM && PF02653:Branched-chain amino acid transport system / permease component|PF11862:Domain of unknown function (DUF3382)	BPD_transp_2
EQG75_RS16710	rpe	-0.394353	0.00795723340628608	0.0239151823686194	0.311603287909221	0.0481690938365726	0.119984979074092	0.731155523608388	6.40003632310354e-08	3.12563715192183e-07	3483937	3484674	ribulose-phosphate 3-epimerase && PF00834:Ribulose-phosphate 3 epimerase family	-
EQG75_RS06460	livG	1.32115403273947	2.59152355181729e-12	3.37073164678938e-11	-0.0978024	0.68297001734671	0.805452377907048	-1.39411	3.59446464350334e-16	3.1817668511011e-15	1346833	1347600	high-affinity branched-chain amino acid ABC transporter ATP-binding protein LivG && PF12399:Branched-chain amino acid ATP-binding cassette transporter|PF00005:ABC transporter	ABC_tran
EQG75_RS02420	EQG75_RS02420	2.17851902044057	1.09779365155757e-40	6.92869763687971e-39	1.79281742108117	1.25076890921141e-25	4.29616785155027e-24	-0.362765	0.00142626992749412	0.00399564556977106	484213	485280	linear amide C-N hydrolase && PF02275:Linear amide C-N hydrolases, choloylglycine hydrolase family	-
EQG75_RS08165	EQG75_RS08165	-0.491626	3.20108649531617e-06	2.07129126167517e-05	-0.819195	1.58194644635308e-14	2.79162751335793e-13	-0.304044	0.000782176277576068	0.00229903311717977	1693317	1693703	Rid family detoxifying hydrolase && PF01042:Endoribonuclease L-PSP	Ribonuc_L-PSP
EQG75_RS12460	EQG75_RS12460	1.4715352585848	8.22932460449027e-28	3.26627832240078e-26	1.59235992242562	8.21365371886999e-30	3.43455715831444e-28	0.142642510487222	0.123632648360589	0.21431153550811	2591846	2593087	MFS transporter && PF07690:Major Facilitator Superfamily	MFS_1
EQG75_RS09825	pgaC	0.494259150495099	0.207974405617751	0.339136578410988	0.874396408420682	0.0348383129658546	0.0917965684792073	0.403210743421379	0.216520678105067	0.336849094008859	2042603	2043862	poly-beta-1%2C6 N-acetyl-D-glucosamine synthase && PF13641:Glycosyltransferase like family 2	-
EQG75_RS17105	pal	-0.375693	0.000198949445363241	0.000912938456076849	-0.139879	0.183193556827896	0.335553846918727	0.260921852863767	0.00121003977986697	0.00343518345821179	3565233	3565730	peptidoglycan-associated lipoprotein Pal && PF00691:OmpA family	-
EQG75_RS00605	argS	-0.508	9.25772347651096e-08	7.48786457658975e-07	0.0499205721861524	0.614772564787751	0.752236023135648	0.582414206100592	2.38599907830895e-13	1.76822877431268e-12	111937	113619	arginine--tRNA ligase && PF03485:Arginyl tRNA synthetase N terminal domain|PF00750:tRNA synthetases class I (R)|PF05746:DALR anticodon binding domain	-
EQG75_RS00600	EQG75_RS00600	-0.417818	0.00263667648592775	0.00920326787925823	-0.0680827	0.64503513906358	0.779349930897485	0.37244805651071	0.00283779636670096	0.00748911891391613	111244	111927	SPOR domain-containing protein && PF05036:Sporulation related domain	-
EQG75_RS09715	EQG75_RS09715	-0.145392	0.598393326409463	0.722425307832058	0.0727490470003653	0.81616970516104	0.892243494104723	0.24559165768759	0.339364699291505	0.480054901972368	2023513	2024322	alpha/beta hydrolase && PF00561:alpha/beta hydrolase fold	Abhydrolase_1
EQG75_RS01415	EQG75_RS01415	0.0867611462519964	0.439525145728525	0.587967967704942	-0.762631	1.45637366535165e-08	1.45902851317912e-07	-0.823897	1.19796769999576e-15	1.0202736046289e-14	280584	281438	cytochrome c1 && PF02167:Cytochrome C1 family	-
EQG75_RS02370	EQG75_RS02370	0.145637457748364	0.289527376980578	0.43593289064342	0.224916877713493	0.140336090855045	0.279004104144372	0.103034592657092	0.40267081433628	0.544295932846213	474679	475458	SDR family oxidoreductase && PF00106:short chain dehydrogenase	adh_short
EQG75_RS09710	EQG75_RS09710	0.00296573537728498	0.991277324415653	0.993858775781319	-0.45734	0.16216626918347	0.309141074252498	-0.439978	0.101025518574007	0.181883984475991	2022533	2023516	TRAP transporter substrate-binding protein && PF03480:Bacterial extracellular solute-binding protein, family 7	-
EQG75_RS09530	fhaC	-1.60837	2.16500327385882e-27	8.25273525183807e-26	1.38794933064316	1.13227243595054e-30	4.94983188761559e-29	3.01819469867035	1.46284954721156e-166	2.54269848569865e-164	1984838	1986592	filamentous hemagglutinin transporter protein FhaC && PF08479:POTRA domain, ShlB-type|PF03865:Haemolysin secretion/activation protein ShlB/FhaC/HecB	-
EQG75_RS03425	EQG75_RS03425	0.203344761880203	0.425124554394756	0.574089629750898	0.0951440160910028	0.7525088596354	0.849193776185798	-0.0846612	0.718794792516416	0.816841392743767	688152	688988	helix-turn-helix domain-containing protein && PF01614:Bacterial transcriptional regulator|PF09339:IclR helix-turn-helix domain	IclR
EQG75_RS03355	EQG75_RS03355	0.15458160654753	0.262846573640743	0.405270047463701	-0.833743	9.25991201440051e-07	7.01148452859013e-06	-0.968591	2.62219485241948e-12	1.80671587669407e-11	668547	669491	LysR family transcriptional regulator && PF00126:Bacterial regulatory helix-turn-helix protein, lysR family|PF03466:LysR substrate binding domain	LysR_substrate
EQG75_RS03420	EQG75_RS03420	0.367146320900097	0.154424605136983	0.27036595260454	-0.133858	0.667065496637013	0.794830226590093	-0.478705	0.0511361491497382	0.101370987220632	687358	688155	citryl-CoA lyase && PF00285:Citrate synthase	Citrate_synt
EQG75_RS04430	EQG75_RS04430	0.426226275344813	0.00149459997361734	0.00558119291796968	-0.14569	0.348949066296888	0.52975811288245	-0.549432	5.89331697996755e-06	2.36972072885341e-05	911613	912293	DUF3313 domain-containing protein && PF11769:Protein of unknown function (DUF3313)	-
EQG75_RS05815	phaC	0.109864235797691	0.35314284606548	0.500036762542146	-0.38766	0.00222480946357288	0.00876032958686271	-0.473989	3.3515488379807e-06	1.39156598875551e-05	1214918	1216555	class I poly(R)-hydroxyalkanoic acid synthase && PF07167:Poly-beta-hydroxybutyrate polymerase (PhaC) N-terminus	-
EQG75_RS05810	pgeF	0.0946695913014786	0.525488605988121	0.660290839769669	0.116233653502597	0.477791411403822	0.652145479376648	0.042328394996641	0.740606263225172	0.833454488102724	1214055	1214810	peptidoglycan editing factor PgeF && PF02578:Multi-copper polyphenol oxidoreductase laccase	-
EQG75_RS02110	fusA	0.36956779248182	0.0738458783600931	0.15010909803926	0.270922142701258	0.292856001797956	0.46969815659428	-0.0847552	0.666381264646908	0.778326803912576	413279	415039	elongation factor G && PF00009:Elongation factor Tu GTP binding domain|PF14492:Elongation Factor G, domain II|PF03144:Elongation factor Tu domain 2|PF00679:Elongation factor G C-terminus|PF03764:Elongation factor G, domain IV	GTP_EFTU
EQG75_RS08045	EQG75_RS08045	-0.233966	0.10122188105187	0.192827432978575	0.193609572422326	0.197437873316571	0.351966403451737	0.451246795833723	0.000336195820185082	0.00106778473121906	1663792	1664718	YicC family protein && PF03755:YicC-like family, N-terminal region|PF08340:Domain of unknown function (DUF1732)	-
EQG75_RS02115	EQG75_RS02115	0.0178780845767462	0.899862712668105	0.935110324665799	-0.173815	0.291457349960257	0.469332953242826	-0.167166	0.215732012120363	0.336169199000924	415036	415554	MgtC/SapB family protein && PF02308:MgtC family	-
EQG75_RS17245	EQG75_RS17245	0.606384662336291	0.0454801847344496	0.102516809852243	0.362691229691203	0.304926023264776	0.481745548870469	-0.220962	0.42219060393026	0.561941131023082	3586215	3586733	phage tail protein && PF08813:Phage tail tube protein, TTP	-
EQG75_RS19615	EQG75_RS19615	0.135997254946357	0.221897457188841	0.355107192037975	-0.837826	2.14216493490309e-10	2.63287811647674e-09	-0.950212	7.47947647702694e-18	7.39057313905711e-17	4040658	4041566	permease-like cell division protein FtsX && PF02687:FtsX-like permease family	-
EQG75_RS17240	EQG75_RS17240	0.963391721811822	0.00115765249202057	0.00439109565938836	0.549249059246715	0.114449165854027	0.23993784252885	-0.384778	0.118200359680707	0.206109519114922	3585876	3586205	phage tail assembly chaperone && PF08748:Phage tail assembly chaperone	-
EQG75_RS11210	EQG75_RS11210	0.0599535195613803	0.748755718854204	0.83051268152944	0.180792904850489	0.38692944120136	0.569658461653897	0.140012049452349	0.386274425565309	0.528646304975077	2328914	2330263	two-component sensor histidine kinase && PF02518:Histidine kinase-, DNA gyrase B-, and HSP90-like ATPase|PF00512:His Kinase A (phospho-acceptor) domain	HATPase_c
EQG75_RS01485	ilvD	0.0273411889167025	0.82887538523375	0.887422200542252	-0.331552	0.00942322705299819	0.031010397324965	-0.335512	0.000185318971225562	0.000612497619677223	294403	296262	dihydroxy-acid dehydratase && PF00920:Dehydratase family	ILVD_EDD
EQG75_RS07180	rpsB	-0.302696	0.00172992961239556	0.00635518035088065	0.109246756638729	0.284375020338328	0.461210245885981	0.437107220868853	2.66114757586853e-08	1.337217914602e-07	1494211	1494960	30S ribosomal protein S2 && PF00318:Ribosomal protein S2	-
EQG75_RS03840	cyaA	-2.29723	4.839340807911e-116	3.10524368507623e-113	1.96545063733815	3.92519565075571e-88	9.43764229278575e-86	4.28827756405518	0	0	776228	781348	bifunctional adenylate cyclase toxin/hemolysin CyaA && PF02382:RTX N-terminal domain|PF03497:Anthrax toxin LF subunit	-
EQG75_RS14910	EQG75_RS14910	0.0785535160715759	0.594749768183839	0.719606099153922	-0.955658	1.31732172003975e-07	1.15701750159656e-06	-1.01574	2.13205764544517e-12	1.48236153385133e-11	3106772	3107185	VOC family protein && PF12681:Glyoxalase-like domain	-
EQG75_RS07185	tsf	-0.362415	0.000457472100565304	0.00192278120870788	-0.0691588	0.49955001892513	0.668906690847538	0.31764019606549	6.39236386229946e-05	0.000225501839570417	1495144	1496022	translation elongation factor Ts && PF00889:Elongation factor TS	-
EQG75_RS16345	EQG75_RS16345	0.479409205350566	0.121484997103757	0.222722494690221	0.384251030122055	0.314619665423473	0.492810200685708	-0.0808201	0.774504229556489	0.857967605395138	3405382	3406254	branched-chain amino acid ABC transporter permease && PF02653:Branched-chain amino acid transport system / permease component	BPD_transp_2
EQG75_RS16340	EQG75_RS16340	0.191185057341986	0.50394283829109	0.640958020290947	0.23067915557915	0.444281006492798	0.622640813106664	0.0646914189836281	0.789991500209542	0.867730028046295	3404381	3405382	branched-chain amino acid ABC transporter permease && PF02653:Branched-chain amino acid transport system / permease component	BPD_transp_2
EQG75_RS12755	fur	-0.797025	3.64095302194205e-15	6.34283671243298e-14	0.54425165453017	4.48336746465085e-08	4.19647558065981e-07	1.3656692548162	1.50922619664185e-56	5.24661906905312e-55	2656199	2656618	ferric iron uptake transcriptional regulator && PF01475:Ferric uptake regulator family	FUR
EQG75_RS06590	EQG75_RS06590	0.0866234187402153	0.581365394827193	0.708749791072126	-0.708509	0.000153075196550008	0.000787273103112138	-0.767437	3.05620572509448e-07	1.40131063462365e-06	1368931	1369395	GNAT family N-acetyltransferase && PF00583:Acetyltransferase (GNAT) family	Acetyltransf_1
EQG75_RS03215	EQG75_RS03215	-1.06535	8.24474789144148e-12	1.00769140895396e-10	-0.797224	1.76094809020325e-06	1.28545869127361e-05	0.293892057275976	0.0454234356404533	0.0920504599306272	642492	643640	acyl-CoA dehydrogenase family protein && PF00441:Acyl-CoA dehydrogenase, C-terminal domain|PF02771:Acyl-CoA dehydrogenase, N-terminal domain|PF02770:Acyl-CoA dehydrogenase, middle domain	-
EQG75_RS03845	cyaB	-0.566136	0.000446113680792127	0.00188120226840054	1.94121904006517	1.22307785881793e-49	1.2064565443263e-47	2.52740996906958	3.62520418776274e-117	3.64810021421176e-115	781426	783564	cyclolysin T1SS permease/ATPase CyaB && PF00005:ABC transporter|PF00664:ABC transporter transmembrane region|PF03412:Peptidase C39 family	ABC_membrane
EQG75_RS10905	EQG75_RS10905	0.0561141110551078	0.71576129444056	0.810376363546357	-0.897531	5.66630715399612e-08	5.23997202438055e-07	-0.929212	4.98375567667415e-09	2.68043343285541e-08	2270799	2270978	DUF3008 family protein && -	-
EQG75_RS04355	EQG75_RS04355	0.01042163734906	0.942207071153604	0.961435786891433	-0.0906993	0.519185071326996	0.684946834497584	-0.0764563	0.521240160063502	0.653729869492565	894967	895884	LysR family transcriptional regulator && PF00126:Bacterial regulatory helix-turn-helix protein, lysR family|PF03466:LysR substrate binding domain	LysR_substrate
EQG75_RS03510	rapZ	-0.121922	0.27985801916687	0.424524628949494	0.110254322839588	0.354344750040797	0.535512409166725	0.257131146134582	0.00991834313507915	0.0236309932389674	706226	707098	RNase adapter RapZ && PF03668:P-loop ATPase protein family	ATP_bind_2
EQG75_RS01640	EQG75_RS01640	0.386590035564844	0.00272061230547004	0.00947048587347165	-0.0310346	0.839278370221484	0.905263239846268	-0.395181	0.0011520595717394	0.0032852168548333	325515	326690	dihydroorotase && -	-
EQG75_RS03515	EQG75_RS03515	0.150392601180425	0.278754057278541	0.423187350363716	-0.201832	0.145695812550792	0.286555612709215	-0.328299	0.00144510618330957	0.00404545098460894	707270	708018	c-type cytochrome && -	-
EQG75_RS01645	EQG75_RS01645	0.486721345491466	0.0062683147523589	0.0194307663418533	0.414415040038144	0.0379225047342375	0.0986376864768826	-0.0511096	0.733041040155207	0.827608645237862	326810	327550	1-acyl-sn-glycerol-3-phosphate acyltransferase && PF01553:Acyltransferase	Acyltransferase
EQG75_RS00070	rplK	-0.898336	4.2202969430572e-15	7.25363537087957e-14	0.0985392824737433	0.404519296309254	0.586133986027005	1.02220769011928	1.02910431095951e-23	1.35699823624454e-22	9138	9569	50S ribosomal protein L11 && PF00298:Ribosomal protein L11, RNA binding domain|PF03946:Ribosomal protein L11, N-terminal domain	-
EQG75_RS03210	EQG75_RS03210	-0.966828	2.37724188136976e-07	1.82318351459633e-06	-0.80648	9.51164019714497e-05	0.000513922469640684	0.187230864601457	0.331721056874192	0.471912694005547	641252	642244	tripartite tricarboxylate transporter substrate binding protein && PF03401:Tripartite tricarboxylate transporter family receptor	-
EQG75_RS00035	EQG75_RS00035	-1.00807	0.0030690391103236	0.0105498219417374	0.707902828730868	0.0269793360657617	0.0741883529985598	1.73964741189741	3.22424700068819e-21	3.8894386531961e-20	6236	6322	tRNA-Tyr && -	-
EQG75_RS06310	EQG75_RS06310	-0.324454	0.000557089976589758	0.0022744394590356	0.0917216191807669	0.350597641337337	0.531495818786395	0.440840635940026	1.12709693778528e-08	5.85600365501483e-08	1306724	1308472	rRNA pseudouridine synthase && PF00849:RNA pseudouridylate synthase|PF01479:S4 domain	S4
EQG75_RS06720	glgX	1.00603192525661	3.26248159802567e-07	2.45803408070427e-06	0.515928863856164	0.0330682853794197	0.0877941296443253	-0.473762	0.0061958023930399	0.0152856440974094	1395324	1397444	glycogen debranching protein GlgX && PF02922:Carbohydrate-binding module 48 (Isoamylase N-terminal domain)|PF00128:Alpha amylase, catalytic domain	-
EQG75_RS03730	EQG75_RS03730	-0.017985	0.902462631807213	0.935761145288923	-0.0370369	0.818752387234387	0.894036773019303	0.0035753146873883	0.976384934700395	0.987495247167588	753748	755943	DUF1156 domain-containing protein && PF06634:Protein of unknown function (DUF1156)|PF13659:Methyltransferase domain	-
EQG75_RS04500	EQG75_RS04500	0.0634157850526853	0.727625387996919	0.818871015430616	0.24062380676685	0.222619660959909	0.386060356817978	0.202517790607813	0.208588315561756	0.32743912919054	927793	928857	methylmalonyl-CoA carboxyltransferase && PF01039:Carboxyl transferase domain	Carboxyl_trans
EQG75_RS03735	EQG75_RS03735	-0.030398	0.856567116543282	0.903007502379966	0.48486954399023	0.00540110064248311	0.0190624166712225	0.537796034188159	0.000339136615721221	0.00107623105271199	756016	756444	helix-turn-helix domain-containing protein && PF01381:Helix-turn-helix	HTH_3
EQG75_RS00075	rplA	-0.601649	8.37917426212095e-09	7.79222727274533e-08	0.308786266195184	0.0020587778107459	0.00823215691173666	0.934278595787484	1.11687264582222e-26	1.6618369640561e-25	9572	10270	50S ribosomal protein L1 && PF00687:Ribosomal protein L1p/L10e family	-
EQG75_RS03225	EQG75_RS03225	-0.898631	3.91117554348742e-07	2.88467928015834e-06	-0.744993	0.00013113794545802	0.000687312910322894	0.177169923551279	0.349477340341985	0.488808101487838	644440	645594	thiolase family protein && PF00108:Thiolase, N-terminal domain	Thiolase_N
EQG75_RS19760	EQG75_RS19760	1.06466681916319	8.58210855457962e-18	1.88806388200752e-16	-1.22599	3.66030820016916e-14	6.2306219672791e-13	-2.26607	2.53682934887298e-75	1.38583363287004e-73	4072468	4074054	ABC transporter substrate-binding protein && PF00496:Bacterial extracellular solute-binding proteins, family 5 Middle	-
EQG75_RS07230	lpxD	-0.155799	0.117934161840153	0.217143243942893	-0.109712	0.280734922416506	0.45684739701197	0.0703000386087048	0.394128109798233	0.535778845314058	1504876	1505967	UDP-3-O-(3-hydroxymyristoyl)glucosamine N-acyltransferase && PF04613:UDP-3-O-[3-hydroxymyristoyl] glucosamine N-acyltransferase, LpxD|PF00132:Bacterial transferase hexapeptide (six repeats)	Hexapep
EQG75_RS12050	prpF	0.603957436089348	0.00366023381807228	0.0122431800170098	-0.0752517	0.780433047472282	0.869231596301641	-0.65288	0.0019130781084069	0.00525169467806747	2509555	2510745	2-methylaconitate cis-trans isomerase PrpF && PF04303:PrpF protein	-
EQG75_RS07235	fabZ	0.290945110179846	0.0164777741072097	0.0446756551498292	0.0455415587164897	0.761171805672739	0.855456598429164	-0.218801	0.0775574289432039	0.145310930072911	1506039	1506494	3-hydroxyacyl-ACP dehydratase FabZ && PF07977:FabA-like domain	-
EQG75_RS02600	EQG75_RS02600	0.709827760269342	0.0322333145045669	0.0775129674219753	0.835253881764251	0.0238985441118044	0.066912444831231	0.144100515981181	0.592689058781094	0.716548517476732	520926	521303	hypothetical protein && -	-
EQG75_RS11740	rsfS	-0.423689	0.000386261245982019	0.00165233977447864	0.589042019461332	5.72773265797944e-07	4.46044282090019e-06	1.03702009666421	3.14668402911075e-26	4.61031407176992e-25	2437257	2437643	ribosome silencing factor && PF02410:Ribosomal silencing factor during starvation	DUF143
EQG75_RS12885	EQG75_RS12885	0.0595464364663952	0.861417815550868	0.906879570651037	0.596108882618442	0.10649885238071	0.225990996514934	0.563400201547236	0.064972145389506	0.124600543615582	2682672	2682935	membrane protein && -	-
EQG75_RS10450	EQG75_RS10450	-0.363867	0.0392351442592288	0.0911830171478762	-0.537342	0.00866289075031011	0.0287790507050458	-0.15253	0.381619535309186	0.523990342198322	2180880	2181644	GntR family transcriptional regulator && PF00392:Bacterial regulatory proteins, gntR family|PF07729:FCD domain	FCD
EQG75_RS12165	EQG75_RS12165	0.0183968562257504	0.886033031285524	0.924451807709829	0.102031998050596	0.45320264346184	0.629560423174341	0.107110443771871	0.340153973024594	0.480513037623217	2532211	2533359	P1 family peptidase && PF03576:Peptidase family S58	-
EQG75_RS12290	EQG75_RS12290	0.137342423700047	0.317430753102017	0.464424707469832	-0.451201	0.00138274745152005	0.00583742789592183	-0.564679	4.21014175958765e-06	1.73113785899604e-05	2560217	2561434	ABC transporter substrate-binding protein && PF13458:Periplasmic binding protein	-
EQG75_RS19765	mnmE	-0.338437	0.00530576934057378	0.016868052816853	-0.395321	0.00274929397321783	0.0105554230688313	-0.0317467	0.782904796069733	0.862774622527567	4074171	4075523	tRNA uridine-5-carboxymethylaminomethyl(34) synthesis GTPase MnmE && PF10396:GTP-binding protein TrmE N-terminus|PF01926:50S ribosome-binding GTPase|PF12631:MnmE helical domain	-
EQG75_RS02595	EQG75_RS02595	1.05118395796813	0.0517203057402639	0.114176133658266	0.0979035926283621	0.888302985077637	0.935734278092461	-0.952542	0.0529545068304202	0.104596092003888	520747	520929	hypothetical protein && -	-
EQG75_RS11980	EQG75_RS11980	0.332733964022309	0.18199383049855	0.306840922919394	0.351731348124155	0.234748116171287	0.400735066244967	0.0411499071532632	0.857439343383581	0.912057871793828	2493702	2494979	TRAP transporter large permease && PF06808:Tripartite ATP-independent periplasmic transporter, DctM component	-
EQG75_RS02590	EQG75_RS02590	1.68186038595511	4.20043021630198e-11	4.77718809571005e-10	1.39954105610558	5.33961544413292e-06	3.67468705072976e-05	-0.262256	0.199440794753072	0.3172469214375	519757	520743	recombinase RecT && PF03837:RecT family	-
EQG75_RS14820	EQG75_RS14820	-0.533998	0.000276705885099146	0.00122740009449561	-0.514972	0.000874396531805387	0.0038620016737719	0.0420019397612816	0.766260536872784	0.851054398199687	3075942	3076973	AraC family transcriptional regulator && PF12833:Helix-turn-helix domain	-
EQG75_RS13830	moaB	-0.392413	0.00200677149666934	0.00726134423136932	-0.287586	0.028092256183375	0.0766460351329387	0.129423620155084	0.242415501142289	0.3680019358349	2874367	2874888	molybdenum cofactor biosynthesis protein B && PF00994:Probable molybdopterin binding domain	-
EQG75_RS14825	EQG75_RS14825	0.356638397839363	0.13427975952392	0.241917208314035	0.146369717065457	0.59703874989435	0.739951053751149	-0.181791	0.434358445856424	0.573545130164008	3077128	3079341	TonB-dependent siderophore receptor && PF07715:TonB-dependent Receptor Plug Domain|PF00593:TonB dependent receptor	TonB_dep_Rec
EQG75_RS13835	EQG75_RS13835	-0.49319	1.58928814372374e-05	9.18732635636095e-05	-0.458422	0.000253132443030156	0.00124686364703842	0.0595095223449347	0.569201173029087	0.696235871696926	2874885	2875376	molybdenum cofactor biosynthesis protein MoaE && PF02391:MoaE protein	-
EQG75_RS06285	EQG75_RS06285	-1.09685	1.56056845662169e-26	5.89038093920932e-25	-1.84259	2.8159476065188e-57	3.38529701321182e-55	-0.719879	3.58480706703889e-10	2.16560856624908e-09	1301986	1302990	GTP-binding protein && PF02492:CobW/HypB/UreG, nucleotide-binding domain|PF07683:Cobalamin synthesis protein cobW C-terminal domain	-
EQG75_RS10830	EQG75_RS10830	0.113312793860394	0.792177111381295	0.860333393178558	-0.480994	0.361068180572242	0.542589566664616	-0.564012	0.204574422975281	0.323127878338487	2258503	2258850	GFA family protein && PF04828:Glutathione-dependent formaldehyde-activating enzyme	-
EQG75_RS12880	EQG75_RS12880	0.184525164276106	0.391520410213537	0.5403798975968	0.36321939379118	0.127695418372597	0.260607042164128	0.199884754179957	0.295434542730955	0.428094615916322	2681359	2682675	hypothetical protein && -	-
EQG75_RS05580	EQG75_RS05580	-0.875534	4.53865113480446e-08	3.7986536671733e-07	-0.0165247	0.910890787103505	0.948618532210933	0.882806311800138	1.17352465380268e-09	6.72797342749841e-09	1152892	1153647	SDR family oxidoreductase && PF00106:short chain dehydrogenase	adh_short
EQG75_RS11020	EQG75_RS11020	-0.238888	0.164620447836314	0.28357437323034	0.248733325423844	0.139270818843391	0.277856836445408	0.511307654316952	0.000359132595269222	0.00113685682475952	2292500	2292676	cytochrome oxidase && -	-
EQG75_RS15245	EQG75_RS15245	-0.348584	0.000498660368835194	0.0020687957112236	0.292772426605136	0.00424838703069273	0.0154039066042177	0.66662558333402	3.43255792951819e-14	2.7176193628318e-13	3176827	3178023	ribonucleotide-diphosphate reductase subunit beta && PF00268:Ribonucleotide reductase, small chain	-
EQG75_RS05585	prfB	-1.05297	4.23954129078885e-21	1.18277057750269e-19	0.607575063456464	1.38775030788106e-08	1.40491458800485e-07	1.68499107441743	2.46050574527317e-80	1.47015218280072e-78	1153677	1154781	- && PF03462:PCRF domain|PF00472:RF-1 domain	-
EQG75_RS15240	EQG75_RS15240	-0.87832	3.95377275521389e-13	5.57583337273753e-12	0.381652128862945	0.00146937158758687	0.00615759531312276	1.28559964562275	1.08403638219861e-56	3.83829178289583e-55	3173878	3176805	ribonucleoside-diphosphate reductase subunit alpha && PF00317:Ribonucleotide reductase, all-alpha domain|PF03477:ATP cone domain|PF02867:Ribonucleotide reductase, barrel domain	Ribonuc_red_lgC
EQG75_RS11595	htpX	0.55205501797693	6.84346284970409e-08	5.64182697459545e-07	-0.205273	0.0644204465051873	0.150837162328336	-0.733284	2.79860549279104e-18	2.86913335239489e-17	2403398	2404279	protease HtpX && PF01435:Peptidase family M48	Peptidase_M48
EQG75_RS17425	EQG75_RS17425	-1.35175	6.13981877861167e-19	1.45915446281821e-17	1.40490922976569	2.61399929670345e-26	9.2257388022185e-25	2.77935800083222	9.23862376123908e-128	1.10401553946807e-125	3612925	3614019	porin && PF13609:Gram-negative porin	-
EQG75_RS11400	bscP	-0.0381312	0.901684038558331	0.935424667887589	1.63667415113783	2.17833103557246e-10	2.66880238657555e-09	1.70294552935368	3.0388126720773e-17	2.9051049145059e-16	2369778	2370326	type III secretion system protein BscP && -	-
EQG75_RS17405	EQG75_RS17405	-0.0765548	0.57364137224405	0.70128750175089	0.238544419415781	0.0969809737921092	0.210189186579292	0.339513888739368	0.00314630282843511	0.00822382912914275	3608311	3609411	alpha/beta fold hydrolase && PF12695:Alpha/beta hydrolase family	-
EQG75_RS00990	EQG75_RS00990	0.821140661639334	1.10766112559058e-06	7.71156479841546e-06	0.288895304651326	0.136396909719048	0.274004653623591	-0.511683	0.000586035740490106	0.00176803416603833	193098	194330	NAD(P)/FAD-dependent oxidoreductase && PF03486:HI0933-like protein	-
EQG75_RS11405	bscO	-0.748103	0.0237849399559066	0.060159771162958	1.63662892662354	3.49479498126795e-09	3.79787465902197e-08	2.39230457489298	5.55177456736167e-28	8.70081391212748e-27	2370323	2370832	type III secretion system central stalk protein BscO && PF07321:Type III secretion protein YscO	-
EQG75_RS18345	pncB	-0.299716	0.012112657482702	0.0342391566140989	-0.100347	0.420947403662351	0.60241506200298	0.222277888721564	0.0289442671307447	0.0619724958051331	3796042	3797217	nicotinate phosphoribosyltransferase && PF04095:Nicotinate phosphoribosyltransferase (NAPRTase) family	-
EQG75_RS03645	EQG75_RS03645	-0.383092	0.00243055271616894	0.00858497977729397	-1.76826	3.54199046162271e-21	9.94601263201648e-20	-1.35521	3.91952119124107e-17	3.70080223093971e-16	732809	734188	aminotransferase class III-fold pyridoxal phosphate-dependent enzyme && PF00202:Aminotransferase class-III	Aminotran_3
EQG75_RS16750	folB	-0.0627171	0.832689255946399	0.889526535902785	0.616479476259967	0.046916002915836	0.117427367089929	0.70037968223768	0.0047667080561259	0.0120794510315609	3491539	3491898	dihydroneopterin aldolase && PF02152:Dihydroneopterin aldolase	-
EQG75_RS04615	EQG75_RS04615	-9.9509	1.14690172384541e-16	2.31181761089258e-15	-9.39414	6.76809057607477e-15	1.25177136760383e-13	--	--	--	949983	950957	NrtA/SsuA/CpmA family ABC transporter substrate-binding protein && PF09084:NMT1/THI5 like	-
EQG75_RS16755	EQG75_RS16755	-0.0238998	0.853618955729739	0.900639347645792	-0.335134	0.0202446740565762	0.0586717625003178	-0.28878	0.0143652207022516	0.032952971784889	3492023	3492925	NAD(P)/FAD-dependent oxidoreductase && PF07992:Pyridine nucleotide-disulphide oxidoreductase	Pyr_redox_2
EQG75_RS03640	EQG75_RS03640	-0.0238082	0.931091834599316	0.955666105893726	0.0482744988681948	0.870525927883855	0.925114155958339	0.103989871165906	0.603609559764662	0.725621803376318	732551	732769	DUF1059 domain-containing protein && -	-
EQG75_RS04610	EQG75_RS04610	-11.6195	1.17140214397519e-22	3.57928432881309e-21	-11.0576	1.27305934402738e-20	3.47337538756973e-19	--	--	--	948879	949878	LysR family transcriptional regulator && PF00126:Bacterial regulatory helix-turn-helix protein, lysR family|PF03466:LysR substrate binding domain	HTH_1
EQG75_RS19170	ctaD	-0.281064	0.00916867924194702	0.0269873203986973	-1.11655	3.94727727298337e-21	1.09245868123504e-19	-0.810669	1.39500194320455e-21	1.71526927035826e-20	3949184	3950791	cytochrome c oxidase subunit I && PF00115:Cytochrome C and Quinol oxidase polypeptide I	-
EQG75_RS07525	truA	0.284034554892874	0.0235684630099682	0.0597750873441222	-0.0819012	0.566498786682352	0.722346977914156	-0.341261	0.00125171474032076	0.003542973476674	1564046	1564858	tRNA pseudouridine(38-40) synthase TruA && PF01416:tRNA pseudouridine synthase	-
EQG75_RS16640	pdxH	0.0919586810704169	0.472161076349802	0.617675889890159	0.247655956235564	0.0776336513890996	0.174755211757675	0.181487782587863	0.0819300215789708	0.15216143881398	3469790	3470422	pyridoxamine 5'-phosphate oxidase && PF10590:Pyridoxine 5'-phosphate oxidase C-terminal dimerisation region|PF01243:Pyridoxamine 5'-phosphate oxidase	Pyridox_oxidase
EQG75_RS07520	EQG75_RS07520	0.353522091582838	0.000148511824011307	0.000700788894209348	-0.44771	5.03065849644322e-06	3.46826939709983e-05	-0.777085	2.84202253547531e-21	3.43920701761316e-20	1562339	1564042	FimV N-terminal domain protein && -	-
EQG75_RS19175	coxB	-0.190858	0.0565230502191597	0.122392431576921	-1.51019	3.23544068808439e-41	2.14598971156218e-39	-1.29511	2.88186145802187e-45	7.4461069023484e-44	3950902	3952059	cytochrome c oxidase subunit II && PF00116:Cytochrome C oxidase subunit II, periplasmic domain|PF13442:Cytochrome C oxidase, cbb3-type, subunit III|PF02790:Cytochrome C oxidase subunit II, transmembrane domain	-
EQG75_RS18340	EQG75_RS18340	-0.393061	0.000528002363952622	0.00216948676757481	-0.60687	1.71663452908895e-06	1.25788438731528e-05	-0.189288	0.0596329624173202	0.115931087078715	3795552	3795875	ferredoxin family protein && PF11953:Domain of unknown function (DUF3470)|PF00037:4Fe-4S binding domain	Fer4
EQG75_RS09565	EQG75_RS09565	-0.0566157	0.831251993855597	0.888977826762235	-0.0715952	0.807094831003283	0.888381635155831	0.0104724371148976	0.966579092196777	0.981726015553911	1992439	1993140	hypothetical protein && -	-
EQG75_RS16190	EQG75_RS16190	0.360136314792704	0.0767300261439778	0.154584301755267	0.321434615642935	0.156899338071755	0.302097974755777	-0.0159404	0.931164626545382	0.95874354655615	3375935	3377410	M81 family metallopeptidase && PF07364:Metallopeptidase family M81|PF07171:MlrC C-terminus	-
EQG75_RS12185	EQG75_RS12185	-0.507093	1.2274405048817e-07	9.78394605340484e-07	0.146555580555048	0.145752668043799	0.286555612709215	0.678065019190447	2.02343161355451e-16	1.83355509247214e-15	2536890	2538791	dipeptide ABC transporter ATP-binding protein && PF00005:ABC transporter|PF08352:Oligopeptide/dipeptide transporter, C-terminal region	ABC_tran
EQG75_RS19375	ptxE	-3.11283	1.40039420457439e-28	5.67528177643304e-27	2.88739782054456	7.99625632629958e-83	1.70897767151525e-80	6.01215491546419	7.45479540215009e-182	1.58372986765677e-179	3990251	3990613	pertussis toxin binding subunit S5 && PF09276:Pertussis toxin S5 subunit	-
EQG75_RS12180	gsiB	-0.755957	1.93957794539695e-13	2.83930611778641e-12	-0.0866081	0.41831037628428	0.599791284966689	0.694692040400471	3.87985772973052e-18	3.935431288724e-17	2535266	2536819	glutathione ABC transporter substrate-binding protein GsiB && PF00496:Bacterial extracellular solute-binding proteins, family 5 Middle	-
EQG75_RS16645	EQG75_RS16645	-0.191089	0.242679159168294	0.380111783074829	-0.154614	0.380486765433046	0.564058800239279	0.0596551791117079	0.697794792763709	0.801823973435436	3470452	3470970	flavin reductase family protein && PF01613:Flavin reductase like domain	Flavin_Reduct
EQG75_RS19370	ptxD	-2.86634	1.86194330458997e-34	8.96060215333923e-33	2.68330552363715	1.23249021437486e-96	3.3867070390715e-94	5.56865945810637	1.94468230860041e-247	7.43646514808796e-245	3989781	3990239	pertussis toxin binding subunit S4 && PF09275:Pertussis toxin S4 subunit	-
EQG75_RS13905	cadR	-0.216825	0.093997426134257	0.181854316892909	-0.393962	0.00328675565999497	0.0123598719687201	-0.152961	0.201547383652021	0.31983904202328	2890484	2890918	Cd(II)/Pb(II)-responsive transcriptional regulator && PF13411:MerR HTH family regulatory protein	-
EQG75_RS06055	btr	0.23492928405368	0.0542502082846273	0.118336148382898	0.330254788776443	0.0162510616304412	0.0490335953665154	0.11795319749781	0.24005550307755	0.36514409060006	1257195	1257923	oxygen-responsive transcriptional regulator Btr && PF00325:Bacterial regulatory proteins, crp family|PF00027:Cyclic nucleotide-binding domain	Crp
EQG75_RS13900	EQG75_RS13900	0.275187094126187	0.0198128766194488	0.0521391489985495	0.070918567346516	0.587659249487207	0.736506956773144	-0.179443	0.0806771427579581	0.150419012143555	2888065	2890401	heavy metal translocating P-type ATPase && PF00702:haloacid dehalogenase-like hydrolase|PF00122:E1-E2 ATPase	E1-E2_ATPase
EQG75_RS18350	EQG75_RS18350	-0.396328	0.000339749689368762	0.00147135692246314	-1.17639	7.9552623545002e-27	2.88715983752474e-25	-0.75594	3.74665709572143e-12	2.56300836029316e-11	3797269	3797619	RidA family protein && PF01042:Endoribonuclease L-PSP	Ribonuc_L-PSP
EQG75_RS08170	recG	-0.228026	0.049334217441164	0.109790021473111	-0.143318	0.240212149918099	0.406911554704944	0.108103101260173	0.246565046307952	0.372968645997472	1693719	1695809	ATP-dependent DNA helicase RecG && PF00270:DEAD/DEAH box helicase|PF00271:Helicase conserved C-terminal domain	Helicase_C
EQG75_RS18355	EQG75_RS18355	-0.278538	0.0863458326390554	0.169244036334333	-0.611363	0.000965837274440183	0.00425123111529907	-0.308384	0.0622270003859575	0.12005855170328	3797778	3798287	NAD(P)H-dependent oxidoreductase && PF03358:NADPH-dependent FMN reductase	FMN_red
EQG75_RS10165	earP	-0.483704	0.000104673048584744	0.000512060021666155	-0.0507845	0.696176046337156	0.816023537556075	0.457292448362903	2.76303669587469e-05	0.000101594733894469	2121762	2122874	elongation factor P maturation arginine rhamnosyltransferase EarP && PF10093:Uncharacterized protein conserved in bacteria (DUF2331)	-
EQG75_RS19195	rpoH	-0.0786004	0.364835778389735	0.511776731179361	-0.275394	0.00269072707221819	0.010371970988801	-0.171908	0.0182655737403737	0.0407274367248916	3957192	3958115	RNA polymerase sigma factor RpoH && PF04542:Sigma-70 region 2|PF04545:Sigma-70, region 4	Sigma70_r2
EQG75_RS00190	gmhB	0.11897776471182	0.483148630561646	0.626303780357689	0.416375633459673	0.0235466590255364	0.0660714786806991	0.321732067304026	0.0264541234370827	0.0571528632900589	40061	40600	D-glycero-beta-D-manno-heptose 1%2C7-bisphosphate 7-phosphatase && PF13242:HAD-hyrolase-like	-
EQG75_RS19190	EQG75_RS19190	-0.0783656	0.452816499299601	0.600507232958199	-0.0522212	0.651949879510307	0.784593502833359	0.0493306925547705	0.591048273727528	0.71524322744749	3955986	3956798	phosphodiesterase && PF00149:Calcineurin-like phosphoesterase	Metallophos
EQG75_RS07420	mobA	0.097321440509865	0.469218531358693	0.616129381217929	0.0384508363723057	0.779433633252503	0.869129907149659	-0.0352075	0.758579678419664	0.845264304147607	1542286	1542879	molybdenum cofactor guanylyltransferase MobA && PF12804:MobA-like NTP transferase domain	-
EQG75_RS06050	EQG75_RS06050	-0.33889	0.0115656114486344	0.0328859705149502	0.604048162867265	2.84189831707331e-06	2.0321157668738e-05	0.966580373308641	1.26529690322083e-18	1.34030342324555e-17	1256044	1257198	hypothetical protein && -	-
EQG75_RS07425	apbC	-0.130423	0.178435906821174	0.301968457697372	0.342412287966794	0.000337177262785373	0.00160933117857981	0.497042063918635	3.45190635255023e-10	2.0886218183785e-09	1543032	1544129	iron-sulfur cluster carrier protein ApbC && PF10609:NUBPL iron-transfer P-loop NTPase|PF01883:Domain of unknown function DUF59	-
EQG75_RS17145	EQG75_RS17145	-0.406379	0.000514812489615325	0.00212208574413169	-0.708775	1.48945923321442e-07	1.28186793516239e-06	-0.280818	0.0135352315540875	0.031311993625427	3572077	3572763	response regulator && PF00072:Response regulator receiver domain|PF00486:Transcriptional regulatory protein, C terminal	Response_reg
EQG75_RS18825	EQG75_RS18825	1.53391379619382	2.28054756641874e-06	1.51381174667451e-05	0.886307338779133	0.0288534103373172	0.0782786104144283	-0.623881	0.0184962443661849	0.0411458048029617	3885293	3886084	ABC transporter ATP-binding protein && PF00005:ABC transporter	ABC_tran
EQG75_RS06235	EQG75_RS06235	-0.654651	2.67985341474504e-06	1.76065454723011e-05	0.777123732540046	2.84887522702648e-08	2.75367412019368e-07	1.45602	2.11347214978067e-51	6.46553400060903e-50	1296053	1296319	type B 50S ribosomal protein L31 && -	-
EQG75_RS18820	EQG75_RS18820	0.988488934640355	0.00345854154232115	0.01168016222626	0.396929804660228	0.633299168201665	0.767367952497717	-0.584812	0.443594719462039	0.581755126606376	3884535	3885305	ABC transporter permease && PF00528:Binding-protein-dependent transport system inner membrane component	BPD_transp_1
EQG75_RS06355	EQG75_RS06355	-0.0250653	0.852333553269558	0.900285767364788	-0.178719	0.217631539293787	0.378665097993306	-0.129362	0.297515986438025	0.430784222695573	1318380	1319009	TIGR00730 family Rossman fold protein && PF03641:Possible lysine decarboxylase	-
EQG75_RS17420	EQG75_RS17420	-0.107595	0.356881492990252	0.504155736325405	0.394753011990301	0.00182549367780639	0.00743927349419616	0.524755045765312	7.03795005500544e-08	3.41104195314839e-07	3611962	3612843	cytochrome c oxidase assembly protein && PF09678:Cytochrome c oxidase caa3 assembly factor (Caa3_CtaG)	-
EQG75_RS12985	EQG75_RS12985	0.22240929584932	0.431087153264304	0.579296872623934	0.346444342532208	0.326635602743322	0.507498854504669	0.158466348563223	0.576163092883711	0.701697610265829	2703821	2704597	enoyl-CoA hydratase/isomerase family protein && PF00378:Enoyl-CoA hydratase/isomerase	ECH
EQG75_RS04760	EQG75_RS04760	0.110279881416158	0.624097063072323	0.741825777347467	0.619394033761387	0.0063188903204257	0.0218015883970203	0.532557020407809	0.00549647680245149	0.0137736089728535	976809	977990	MFS transporter && PF07690:Major Facilitator Superfamily	MFS_1
EQG75_RS12980	EQG75_RS12980	0.040096231046145	0.817349534125625	0.87825724431584	-1.08618	4.30189985992967e-06	3.00352246118865e-05	-1.10356	5.91499217746556e-08	2.90358537697411e-07	2701893	2703569	MHS family MFS transporter && PF00083:Sugar (and other) transporter	Sugar_tr
EQG75_RS04765	EQG75_RS04765	-0.559934	1.16713507008276e-05	6.97743791897303e-05	0.0992865281922797	0.448897511411036	0.626592110012363	0.683854889153895	2.37437446981972e-11	1.55206973890438e-10	978206	978883	HAD-IA family hydrolase && PF13419:Haloacid dehalogenase-like hydrolase	-
EQG75_RS15080	EQG75_RS15080	-0.093174	0.430215541072562	0.578529456210047	-0.0435936	0.719612179577483	0.830836751150834	0.0745698175179536	0.339219592319424	0.480054901972368	3139339	3140586	serine hydroxymethyltransferase && PF00464:Serine hydroxymethyltransferase	SHMT
EQG75_RS17750	EQG75_RS17750	-0.55111	6.73798458732852e-07	4.79505372665708e-06	-0.224341	0.0578604911277387	0.138598573703867	0.350545641058683	0.000795566782480475	0.00233480228411768	3682188	3682574	MOSC N-terminal beta barrel domain-containing protein && PF03476:MOSC N-terminal beta barrel domain	MOSC_N
EQG75_RS15085	EQG75_RS15085	-0.217603	0.0228331572188547	0.0583328834058331	-0.388616	0.000203250126582382	0.00101810317312815	-0.146405	0.0643871906289894	0.123699620825133	3140807	3141463	YbhB/YbcL family Raf kinase inhibitor-like protein && PF01161:Phosphatidylethanolamine-binding protein	-
EQG75_RS17755	EQG75_RS17755	-0.0978809	0.462542034870594	0.60902422512031	-0.277454	0.0588117981208366	0.140440091477876	-0.155761	0.20159987961539	0.31983904202328	3682582	3683715	benzoate/H(+) symporter BenE family transporter && PF03594:Benzoate membrane transport protein	-
EQG75_RS06425	EQG75_RS06425	0.12457153409933	0.517281730286241	0.652320557354088	0.22222394274273	0.281261600995466	0.457317573554335	0.121783088750176	0.495795151666308	0.631908150553249	1341145	1342359	DUF418 domain-containing protein && PF04235:Protein of unknown function (DUF418)	-
EQG75_RS18405	EQG75_RS18405	0.987515174521469	5.24775916063494e-11	5.94231552013075e-10	0.418534072604806	0.0287727100241656	0.0781250985464392	-0.546508	0.000105286955216125	0.00036239182425424	3811778	3813667	TonB-dependent receptor && PF00593:TonB dependent receptor|PF07715:TonB-dependent Receptor Plug Domain	TonB_dep_Rec
EQG75_RS19995	EQG75_RS19995	0.801845433311523	0.826023892630631	0.884615295306796	2.32145673648452	0.336155675083402	0.517483346156801	1.56167113647502	0.410718419607801	0.551470237563284	3986523	3986792	integrase core domain-containing protein && -	-
EQG75_RS19990	EQG75_RS19990	0.466882443846317	0.159365755403335	0.277001425870357	0.771982167820304	0.03242957831382	0.0864564017832749	0.331127567250934	0.22905845250712	0.352908751969069	3986307	3986528	helix-turn-helix domain-containing protein && -	-
EQG75_RS15660	EQG75_RS15660	0.38856355677596	0.0264244710204601	0.0655473496782142	-0.468352	0.0311928904859932	0.0837397415907995	-0.829566	3.43410124598808e-07	1.56147481149327e-06	3263816	3265189	MHS family MFS transporter && PF00083:Sugar (and other) transporter	Sugar_tr
EQG75_RS06860	leuD	0.535148750104172	4.11579745808287e-05	0.000220693874841491	0.223504084835272	0.100440639226948	0.216589203534792	-0.287659	0.00573565441115751	0.0142980068241632	1431473	1432081	3-isopropylmalate dehydratase small subunit && PF00694:Aconitase C-terminal domain	-
EQG75_RS15665	EQG75_RS15665	0.437317751190135	0.011938204053663	0.0338454238634777	-0.606218	0.00661274718859948	0.0226724498749845	-1.02536	9.55226567188807e-10	5.54292320626707e-09	3265191	3266210	histone deacetylase family protein && PF00850:Histone deacetylase domain	Hist_deacetyl
EQG75_RS06865	EQG75_RS06865	0.518267364783796	1.22437711226338e-05	7.28570615489027e-05	0.259889322888039	0.0481873648737907	0.119984979074092	-0.235671	0.0165924982678664	0.0373893420013679	1432083	1433500	3-isopropylmalate dehydratase large subunit && PF00330:Aconitase family (aconitate hydratase)	Aconitase
EQG75_RS01800	EQG75_RS01800	-1.12452	7.20329289093791e-20	1.81259330915758e-18	-1.9726	1.32428218042575e-43	1.01890270961957e-41	-0.82497	1.63124518070297e-09	9.25501716766788e-09	353832	354137	(2Fe-2S)-binding protein && PF00111:2Fe-2S iron-sulfur cluster binding domain	Fer2
EQG75_RS08295	EQG75_RS08295	-0.0114567	0.968682936577223	0.978852836173834	-0.229564	0.498434016428443	0.668342858557066	-0.203403	0.420086561323197	0.561287004972008	1725739	1726749	VWA domain-containing protein && PF13519:von Willebrand factor type A domain	-
EQG75_RS14040	EQG75_RS14040	0.107327940152638	0.305529225821892	0.453464733775745	-0.00357341	0.974524185299678	0.982970360275785	-0.0865083	0.315855660138293	0.453220279312883	2923044	2924363	PqiA/YebS family transporter subunit && PF04403:Paraquat-inducible protein A	-
EQG75_RS01805	EQG75_RS01805	-0.957433	1.34971719045911e-18	3.1303681826913e-17	-1.25809	7.09086265574905e-24	2.25442550716253e-22	-0.277105	0.0155373400159361	0.0352610019115368	354148	355080	ornithine cyclodeaminase family protein && PF02423:Ornithine cyclodeaminase/mu-crystallin family	OCD_Mu_crystall
EQG75_RS14045	clpA	-0.28013	0.00110881699710017	0.00422249796126178	-0.231606	0.0113917209941985	0.0363684237881177	0.0735689916796656	0.30144444183525	0.435647598479968	2924368	2926683	ATP-dependent Clp protease ATP-binding subunit ClpA && PF07724:AAA domain (Cdc48 subfamily)|PF10431:C-terminal, D2-small domain, of ClpB protein|PF00004:ATPase family associated with various cellular activities (AAA)|PF02861:Clp amino terminal domain, pathogenicity island component	AAA
EQG75_RS08290	EQG75_RS08290	0.0431304459433092	0.849684958078082	0.899682241274547	0.205545089146974	0.39828643288559	0.580381783072298	0.185622505588488	0.333264260695847	0.473931771253596	1724234	1725748	VWA domain-containing protein && PF13519:von Willebrand factor type A domain|PF00515:Tetratricopeptide repeat	TPR_1
EQG75_RS05360	EQG75_RS05360	0.531082207223286	0.000214325717785926	0.000974207808117844	-0.328482	0.0487269639115304	0.120937180753327	-0.834336	3.0874576230653e-12	2.12346006305786e-11	1106179	1107009	lytic transglycosylase domain-containing protein && PF01464:Transglycosylase SLT domain	-
EQG75_RS17060	EQG75_RS17060	-0.355922	0.00120343711043183	0.00454684286080722	-0.134114	0.238870115562063	0.405721850699063	0.246220102969466	0.00221923447421249	0.00601442425895718	3557490	3559487	acyl-CoA dehydrogenase && PF02771:Acyl-CoA dehydrogenase, N-terminal domain|PF09317:Domain of unknown function (DUF1974)|PF00441:Acyl-CoA dehydrogenase, C-terminal domain|PF02770:Acyl-CoA dehydrogenase, middle domain	-
EQG75_RS15065	EQG75_RS15065	-0.0840526	0.657719314676408	0.766642252953124	0.0398798295213763	0.84125689237811	0.905769735510381	0.148229303919608	0.376968831154322	0.519309520120847	3137141	3137704	isochorismatase family protein && PF00857:Isochorismatase family	Isochorismatase
EQG75_RS15060	ribD	-0.326192	0.00117760463028158	0.0044579919632095	-0.1235	0.250962919134515	0.421227901357102	0.226577137924152	0.00845169011853837	0.0203138045338094	3135811	3136935	bifunctional diaminohydroxyphosphoribosylaminopyrimidine deaminase/5-amino-6-(5-phosphoribosylamino)uracil reductase RibD && PF00383:Cytidine and deoxycytidylate deaminase zinc-binding region|PF01872:RibD C-terminal domain	RibD_C
EQG75_RS07735	EQG75_RS07735	-0.725309	1.71123262493667e-11	2.02715249415575e-10	-0.106358	0.324741051419447	0.505167337165634	0.642504570264427	8.99857549407558e-13	6.50483037605766e-12	1599497	1600687	5-(carboxyamino)imidazole ribonucleotide synthase && PF02222:ATP-grasp domain	-
EQG75_RS08505	arsC	-0.036424	0.890374501645418	0.927724446910652	-0.173265	0.586062301306295	0.735349534613606	-0.11182	0.674351519858268	0.783213086747179	1766457	1766879	arsenate reductase (glutaredoxin) && -	-
EQG75_RS07730	purE	-0.739217	7.67865197402604e-10	7.88341602666674e-09	0.14155019600651	0.267157820899261	0.440529848692437	0.903701422806239	3.28845074939058e-16	2.92442689899293e-15	1598979	1599494	5-(carboxyamino)imidazole ribonucleotide mutase && PF00731:AIR carboxylase	-
EQG75_RS08500	arsH	-0.428421	0.0625338755007701	0.132137991590541	-0.188692	0.440259460624984	0.619034409731109	0.259978269260047	0.204679268524969	0.32316000117237	1765742	1766479	arsenical resistance protein ArsH && PF03358:NADPH-dependent FMN reductase	FMN_red
EQG75_RS00045	EQG75_RS00045	-0.876427	0.000201701178413373	0.000923364490953017	0.913704902239592	1.89970837179212e-05	0.000119025702056747	1.81291729400009	6.90360183948111e-28	1.07314526155186e-26	6591	6665	tRNA-Thr && -	-
EQG75_RS09245	EQG75_RS09245	0.124744490912991	0.616802913455136	0.737162454009484	0.221122402439197	0.392795280977221	0.575368385519858	0.119599130018711	0.592485168182055	0.716528552538955	1915224	1916054	ABC transporter permease && PF00528:Binding-protein-dependent transport system inner membrane component|PF12911:N-terminal TM domain of oligopeptide transport permease C	BPD_transp_1
EQG75_RS00040	EQG75_RS00040	-0.869449	7.69605041445664e-06	4.77899904768678e-05	0.798140299252509	4.37429049204095e-06	3.04853179762347e-05	1.69017554875206	2.52101278912783e-31	4.36215063602934e-30	6511	6584	tRNA-Gly && -	-
EQG75_RS06290	EQG75_RS06290	-0.758894	2.33329116678199e-17	4.96307789619373e-16	-1.88552	9.00111386172216e-81	1.73136425130226e-78	-1.10103	8.62144012138304e-38	1.83157705689826e-36	1303027	1303632	malonic semialdehyde reductase && PF00881:Nitroreductase family	Nitroreductase
EQG75_RS14330	EQG75_RS14330	-0.210935	0.052962201731895	0.116184886990197	-0.925338	3.65759609916694e-16	7.36689643638493e-15	-0.690597	6.92835674935353e-14	5.30942609409377e-13	2984219	2985415	amidohydrolase && PF01546:Peptidase family M20/M25/M40|PF07687:Peptidase dimerisation domain	Peptidase_M20
EQG75_RS16570	EQG75_RS16570	0.440525792530808	0.00308968611827911	0.0106018641313499	-0.186207	0.253133226655801	0.42413045424428	-0.604228	2.3213089011283e-08	1.17416471400987e-07	3450795	3451730	glycosyltransferase family 2 protein && PF00535:Glycosyl transferase family 2	Glycos_transf_2
EQG75_RS14445	EQG75_RS14445	0.70550575315091	0.117487640816792	0.216424601504616	0.728524286448216	0.143446078040846	0.283866801555111	0.0466482532913116	0.89934043792181	0.941435732867339	3005941	3006807	sugar ABC transporter permease && PF00528:Binding-protein-dependent transport system inner membrane component	BPD_transp_1
EQG75_RS19780	EQG75_RS19780	-0.0274163	0.840574162606652	0.89398080829713	-0.085205	0.579294674994365	0.731308565721388	-0.0341056	0.787829573568347	0.866952601244708	4078015	4079430	sensor histidine kinase && PF08521:Two-component sensor kinase N-terminal|PF02518:Histidine kinase-, DNA gyrase B-, and HSP90-like ATPase|PF00512:His Kinase A (phospho-acceptor) domain	HATPase_c
EQG75_RS16575	EQG75_RS16575	-0.118954	0.486838712346337	0.628953473271132	-0.476809	0.016669959717016	0.0499838932434609	-0.330223	0.0281632303713997	0.0604695075464528	3451919	3452863	LysR family transcriptional regulator && PF03466:LysR substrate binding domain|PF00126:Bacterial regulatory helix-turn-helix protein, lysR family	LysR_substrate
EQG75_RS09090	EQG75_RS09090	-0.613656	9.15574643568647e-09	8.45314718882324e-08	0.190342950545778	0.0939079272000353	0.204682037358944	0.829671915752087	1.22604288844473e-21	1.51727767165458e-20	1884921	1886123	aspartate/tyrosine/aromatic aminotransferase && PF00155:Aminotransferase class I and II	Aminotran_1_2
EQG75_RS14440	EQG75_RS14440	0.242825327720117	0.573962835848585	0.70128750175089	0.76232328755955	0.106397838043457	0.225990996514934	0.539353938899746	0.142660993318872	0.241067449602901	3005036	3005944	MmgE/PrpD family protein && PF03972:MmgE/PrpD family	-
EQG75_RS12870	EQG75_RS12870	0.265754534949038	0.2862466249659	0.432006862453435	-0.0971542	0.746783773696963	0.845753127103698	-0.343077	0.150576981306797	0.252546656367189	2680112	2680768	hypothetical protein && -	-
EQG75_RS19205	fghA	-0.557893	3.32749414374736e-06	2.14947188815895e-05	-1.07147	5.09684244918016e-15	9.5646599521932e-14	-0.488387	9.26478732876521e-06	3.63369710207161e-05	3958972	3959820	S-formylglutathione hydrolase && PF00756:Putative esterase	-
EQG75_RS12875	EQG75_RS12875	0.542237333392509	0.0632595518801104	0.13317223026302	0.180614565057488	0.622591308996988	0.759253839153373	-0.350815	0.210647152932026	0.329979469792071	2680765	2681362	hypothetical protein && -	-
EQG75_RS19200	EQG75_RS19200	0.148255902913019	0.346909358200572	0.493387894005246	-0.23617	0.205313723511941	0.362312795573595	-0.354358	0.0141520363884023	0.032502935224775	3958223	3958861	membrane protein && -	-
EQG75_RS12720	EQG75_RS12720	0.298867206650162	0.00803711910690441	0.0240800844837214	-0.288197	0.0251315858818975	0.0699068769975847	-0.562903	6.06041351934936e-08	2.96735227887221e-07	2649875	2650255	thioredoxin family protein && -	-
EQG75_RS12725	grpE	0.0571850068770222	0.528602752201145	0.663337873524905	-0.442485	1.57367369767945e-05	9.96339956540321e-05	-0.474766	6.76055517774345e-09	3.58562593615686e-08	2650263	2650817	nucleotide exchange factor GrpE && PF01025:GrpE	-
EQG75_RS09240	EQG75_RS09240	0.048166766278015	0.872437550799441	0.913981389376447	0.377675822936656	0.292660287215481	0.46969815659428	0.347127322241974	0.233934	0.358256024390991	1914262	1915206	ABC transporter permease && PF00528:Binding-protein-dependent transport system inner membrane component	BPD_transp_1
EQG75_RS15705	metK	-0.141067	0.310819490286996	0.458149354302764	-0.444561	0.00243893264157794	0.00950615387249276	-0.277757	0.0140463887024888	0.0322990922419226	3272787	3273950	methionine adenosyltransferase && PF02773:S-adenosylmethionine synthetase, C-terminal domain|PF00438:S-adenosylmethionine synthetase, N-terminal domain|PF02772:S-adenosylmethionine synthetase, central domain	-
EQG75_RS14620	EQG75_RS14620	0.496989324110236	0.00307653169419983	0.0105661436419887	0.419133449748807	0.0267164954668266	0.0735181388132203	-0.0599311	0.658810361791674	0.771368898803233	3036925	3039351	heavy metal translocating P-type ATPase && PF00702:haloacid dehalogenase-like hydrolase|PF00403:Heavy-metal-associated domain|PF00122:E1-E2 ATPase	E1-E2_ATPase
EQG75_RS13535	EQG75_RS13535	-0.0492987	0.746985257224659	0.829504828472725	-0.0711412	0.670097251529312	0.796352793737069	0.00137424999549087	0.991838321876116	0.996174342877381	2810902	2811873	tripartite tricarboxylate transporter substrate binding protein && PF03401:Tripartite tricarboxylate transporter family receptor	-
EQG75_RS01250	purM	-0.293747	0.00188593605423886	0.00685633031994299	-0.523116	3.01903309344841e-07	2.48167100651625e-06	-0.205457	0.0140897969489289	0.0323794372191731	249689	250738	phosphoribosylformylglycinamidine cyclo-ligase && PF02769:AIR synthase related protein, C-terminal domain|PF00586:AIR synthase related protein, N-terminal domain	-
EQG75_RS10585	EQG75_RS10585	0.372412790293624	0.213924379020502	0.345345121255925	0.248690848146866	0.472929501591625	0.648150977065544	-0.106445	0.69243211552591	0.799290585920957	2211053	2211925	branched-chain amino acid ABC transporter permease && PF02653:Branched-chain amino acid transport system / permease component	BPD_transp_2
EQG75_RS10580	EQG75_RS10580	0.288393973374269	0.22432544146414	0.357472247366282	0.356902671495261	0.182878220626403	0.335175090400083	0.087269142200356	0.67072115434064	0.781483738395601	2210279	2211049	branched-chain amino acid ABC transporter permease && PF02653:Branched-chain amino acid transport system / permease component	BPD_transp_2
EQG75_RS03925	EQG75_RS03925	0.385783939681298	0.0698643580616209	0.143761506433587	0.0124399332685929	0.960533317638161	0.976009422333335	-0.351377	0.070642356992664	0.133863415827526	798657	799664	zinc-binding dehydrogenase && PF00107:Zinc-binding dehydrogenase|PF08240:Alcohol dehydrogenase GroES-like domain	ADH_zinc_N
EQG75_RS01245	hda	0.0343496740080421	0.820032018828367	0.880648053692946	-0.199999	0.23995855118595	0.406840258445283	-0.205296	0.0993527388129194	0.179548616833934	248735	249436	DnaA regulatory inactivator Hda && PF00308:Bacterial dnaA protein	-
EQG75_RS03250	EQG75_RS03250	-0.989709	4.00637259046215e-08	3.40497449741264e-07	-0.800182	9.24343904282406e-05	0.000503506726638094	0.211137121339984	0.279396220467337	0.409823991970501	647987	648958	tripartite tricarboxylate transporter substrate binding protein && PF03401:Tripartite tricarboxylate transporter family receptor	-
EQG75_RS11375	bscU	0.571663230594395	0.0891089821634363	0.173970375927601	1.05639063359562	0.00215155394899705	0.00853301859978519	0.507299062041092	0.0283509118729134	0.0608383204276212	2365904	2366953	SctU family type III secretion system export apparatus subunit BscU && PF01312:FlhB HrpN YscU SpaS Family	-
EQG75_RS01240	EQG75_RS01240	0.136775674955352	0.338830162921211	0.485123141408204	-0.421691	0.00825371853681162	0.0276345128034067	-0.532158	0.000170581415530864	0.00056771395386425	248040	248738	HAD-IB family hydrolase && PF12710:haloacid dehalogenase-like hydrolase	-
EQG75_RS10345	EQG75_RS10345	-0.394264	0.000325395263057076	0.00141236951834244	-0.158082	0.171479798096784	0.321013519843468	0.260740196890432	0.00439967102876721	0.0112462179238007	2158413	2159672	glutamate-5-semialdehyde dehydrogenase && PF00171:Aldehyde dehydrogenase family	Aldedh
EQG75_RS11195	EQG75_RS11195	-0.726459	5.50866660807381e-12	6.84140852938199e-11	-0.862253	2.9514657055351e-16	6.00756008952039e-15	-0.111879	0.180517562937304	0.292402336725446	2324418	2327300	valine--tRNA ligase && PF08264:Anticodon-binding domain of tRNA|PF00133:tRNA synthetases class I (I, L, M and V)|PF10458:Valyl tRNA synthetase tRNA binding arm	-
EQG75_RS10340	EQG75_RS10340	-0.650488	8.09061149276489e-06	4.98381667954317e-05	-0.41641	0.0205925035145793	0.0593726264328539	0.253663301204165	0.110513213424214	0.196285428766463	2158021	2158416	hypothetical protein && -	-
EQG75_RS11190	ndk	-1.25722	3.52651425797311e-21	1.00570962171826e-19	0.0688662039772249	0.60929795512296	0.747880388895002	1.35090917583986	1.01808182109347e-58	3.89314488386142e-57	2323670	2324095	nucleoside-diphosphate kinase && PF00334:Nucleoside diphosphate kinase	NDK
EQG75_RS04200	EQG75_RS04200	-0.0444609	0.820790176470206	0.881216447130589	-0.0139582	0.946588101264959	0.968564119988191	0.0516860219357887	0.755035176765985	0.843733055509389	863245	863946	LysR family transcriptional regulator && PF00126:Bacterial regulatory helix-turn-helix protein, lysR family|PF03466:LysR substrate binding domain	LysR_substrate
EQG75_RS05590	recJ	0.368264217570236	0.0108011492902939	0.0309638308024061	0.113368099092315	0.458445493041131	0.634174689582608	-0.231907	0.0576831244604111	0.112426232383594	1154884	1156584	single-stranded-DNA-specific exonuclease RecJ && PF01368:DHH family|PF02272:DHHA1 domain	-
EQG75_RS04195	betT	0.0910577040823495	0.444827032671775	0.591770585966252	0.0699508538768865	0.58311135566322	0.73308149844327	0.00163892092549271	0.987199597347837	0.993957677793083	861259	863217	choline BCCT transporter BetT && PF02028:BCCT, betaine/carnitine/choline family transporter	-
EQG75_RS01255	miaA	-0.408295	0.0120342290486864	0.0340674866451783	0.0711771374564367	0.671528064175475	0.796352793737069	0.501517033934378	0.000319588221166474	0.00102097356536391	250844	251785	tRNA (adenosine(37)-N6)-dimethylallyltransferase MiaA && PF01715:IPP transferase	IPPT
EQG75_RS11355	bspR	0.491168287302206	0.130887185998119	0.237025242752943	1.27448705328845	8.81599169311374e-05	0.000485194850406417	0.805555444620633	0.00120131057146437	0.00341801460214268	2362220	2362918	type III secretion system regulator BspR && -	-
EQG75_RS08610	EQG75_RS08610	-0.381889	3.19556595761004e-05	0.000175255397960095	-0.870933	1.57266872294009e-18	3.64461239587382e-17	-0.464803	1.57860171532195e-08	8.11367333251497e-08	1785555	1786349	enoyl-CoA hydratase/isomerase family protein && PF00378:Enoyl-CoA hydratase/isomerase	ECH
EQG75_RS11350	EQG75_RS11350	0.695985863067817	0.0952064777668997	0.183790159910929	1.50773933469273	0.000394039769015458	0.00185876305801487	0.835827846939449	0.00681544655889413	0.0166745154454326	2361983	2362183	hypothetical protein && -	-
EQG75_RS08615	EQG75_RS08615	0.447488098098397	0.0374363057737904	0.0875104901208821	0.234943212736013	0.350142542388694	0.53136030002734	-0.188814	0.339268557962416	0.480054901972368	1786398	1788299	TRAP transporter large permease subunit && PF06808:Tripartite ATP-independent periplasmic transporter, DctM component	-
EQG75_RS05615	sphB3	0.467752718543533	0.00100834839647602	0.00389773225545449	0.317849800197026	0.0490890116475218	0.121600404255001	-0.127269	0.301271568605773	0.435562373666721	1160664	1163894	autotransporter SphB3 && PF03797:Autotransporter beta-domain	-
EQG75_RS16405	EQG75_RS16405	0.150988761146714	0.249460626813506	0.388992876967193	0.266012766142905	0.0562953172165401	0.135439703146985	0.138406399998163	0.20767138600918	0.326401718084302	3415622	3418600	hypothetical protein && PF13754:Bacterial Ig-like domain (group 3)	-
EQG75_RS18135	EQG75_RS18135	-0.0142914	0.959496365667218	0.971865563751326	-0.154905	0.628542285609966	0.763981729144247	-0.112458	0.679688812752494	0.787391266171564	3754262	3754987	SDR family oxidoreductase && PF00106:short chain dehydrogenase	adh_short
EQG75_RS11575	EQG75_RS11575	0.339769017343376	0.262208456531664	0.404570604408327	0.759330655638227	0.0256925993776999	0.0711106226771395	0.442790459610527	0.117084677789553	0.204724191983196	2400009	2400872	LysR family transcriptional regulator && PF00126:Bacterial regulatory helix-turn-helix protein, lysR family|PF03466:LysR substrate binding domain	LysR_substrate
EQG75_RS18130	EQG75_RS18130	-0.293187	0.0285084301958658	0.0698202647926738	-0.342615	0.0161535415160666	0.0488099413049087	-0.02722	0.819882581062629	0.887915885013734	3753242	3754150	LysR family transcriptional regulator && PF00126:Bacterial regulatory helix-turn-helix protein, lysR family|PF03466:LysR substrate binding domain	LysR_substrate
EQG75_RS00315	EQG75_RS00315	-0.515947	0.00104737069995649	0.00402031624609419	-0.269264	0.151023799497658	0.293216691007622	0.271386728078637	0.100263310519584	0.180871569836958	59249	60475	type II toxin-antitoxin system HipA family toxin && PF07804:HipA-like C-terminal domain|PF07805:HipA-like N-terminal domain	HipA_C
EQG75_RS12615	kdpF	1.10303325877116	0.0799062507633924	0.159729525150083	0.717019913884241	0.361878772389519	0.543383152764434	-0.376162	0.497419682253766	0.633200021617311	2624629	2624718	K(+)-transporting ATPase subunit F && -	-
EQG75_RS08870	ileS	-0.454873	5.51617066744397e-07	3.99196561459761e-06	-0.346528	0.000325279004212941	0.0015564033945363	0.133191423155188	0.110744266877171	0.196604492357614	1837609	1840470	isoleucine--tRNA ligase && PF00133:tRNA synthetases class I (I, L, M and V)|PF08264:Anticodon-binding domain of tRNA|PF06827:Zinc finger found in FPG and IleRS	-
EQG75_RS12610	EQG75_RS12610	0.367092109794466	0.0222319342293918	0.0572543523173783	-1.06004	1.07908142793409e-07	9.58712760568698e-07	-1.40078	1.22152009887418e-23	1.59968933496399e-22	2623662	2623934	DUF4212 domain-containing protein && -	-
EQG75_RS08875	EQG75_RS08875	-0.0051206	0.974805673959119	0.983491049460852	-0.00135471	0.993782912885777	0.995335294421136	0.0259027015262036	0.853698709654498	0.90959706484224	1840460	1841425	bifunctional riboflavin kinase/FAD synthetase && PF06574:FAD synthetase|PF01687:Riboflavin kinase	-
EQG75_RS01100	EQG75_RS01100	0.267708106780372	0.111310948270129	0.20762943354651	0.398010411121003	0.0335968577836169	0.0888907234481253	0.153118050870276	0.305251726723745	0.440317843452131	217636	218535	virginiamycin B lyase && -	-
EQG75_RS18640	rpsD	-0.399418	5.51863954770653e-05	0.000288678835036279	-0.0690602	0.525738921818492	0.690605621911025	0.355025547026968	6.67942636457578e-05	0.000235411303392975	3845316	3845939	30S ribosomal protein S4 && PF00163:Ribosomal protein S4/S9 N-terminal domain|PF01479:S4 domain	S4
EQG75_RS01165	pcaD	0.169602184298675	0.291485676553604	0.437854020574083	0.209267905297933	0.23138008998844	0.396666312916903	0.0617398157984022	0.656562919594981	0.769683045321323	233069	233848	3-oxoadipate enol-lactonase && PF00561:alpha/beta hydrolase fold	Abhydrolase_1
EQG75_RS18645	rpoA	-0.651223	1.91923657272193e-08	1.71439925869592e-07	0.042531214331825	0.705620950849842	0.821835845570494	0.717660919064564	8.44801352348723e-14	6.43529954458469e-13	3846153	3847139	DNA-directed RNA polymerase subunit alpha && PF01193:RNA polymerase Rpb3/Rpb11 dimerisation domain|PF03118:Bacterial RNA polymerase, alpha chain C terminal domain|PF01000:RNA polymerase Rpb3/RpoA insert domain	RNA_pol_A_bac
EQG75_RS01105	EQG75_RS01105	0.18384291499333	0.361088027126013	0.507924334831988	0.0350791451901923	0.878681757433911	0.930316635069218	-0.125613	0.495765880238739	0.631908150553249	218690	219238	GNAT family N-acetyltransferase && PF13420:Acetyltransferase (GNAT) domain	-
EQG75_RS00450	wlbH	0.540687875948331	0.000154825727269825	0.000722520060592519	0.406842551923062	0.00889472356989471	0.0294583028324022	-0.110184	0.359038292417727	0.499077582771861	83524	84696	O-antigen biosynthesis protein WlbH && PF13477:Glycosyl transferase 4-like|PF00534:Glycosyl transferases group 1	Glycos_transf_1
EQG75_RS14130	EQG75_RS14130	-0.0125657	0.927420479991892	0.953422923356151	-0.828233	1.59331791998401e-07	1.36483310527582e-06	-0.788851	4.97527336821501e-11	3.18151260201575e-10	2945886	2946644	3-hydroxyacyl-CoA dehydrogenase && PF00106:short chain dehydrogenase	adh_short
EQG75_RS05175	motB	0.524831329562445	0.0686696207882107	0.141454275031895	0.606006078991224	0.0533411165627362	0.12954752235912	0.10123210633918	0.671712456574009	0.782164565754876	1067869	1068816	flagellar motor protein MotB && PF13677:Membrane MotB of proton-channel complex MotA/MotB|PF00691:OmpA family	-
EQG75_RS14135	murJ	0.358751829208989	0.0288622472837315	0.0705073934278974	0.331768626393906	0.0641987071991225	0.150547716835737	-0.0042005	0.976087406838483	0.987495247167588	2946670	2948271	murein biosynthesis integral membrane protein MurJ && PF03023:MviN-like protein	-
EQG75_RS04990	EQG75_RS04990	0.48671322896961	0.000720926101351257	0.00287623366860346	-0.648402	9.81670127970136e-06	6.43353489318759e-05	-1.11143	1.00276223252538e-25	1.44156495382596e-24	1027090	1027341	GlsB/YeaQ/YmgE family stress response membrane protein && -	-
EQG75_RS02800	EQG75_RS02800	0.169060303585079	0.197147852340033	0.325479944900998	-0.458198	0.00319868963541608	0.0120877790053494	-0.604242	2.00512998237021e-06	8.48113539095897e-06	557364	557990	pyridoxamine 5'-phosphate oxidase family protein && PF01243:Pyridoxamine 5'-phosphate oxidase	Pyridox_oxidase
EQG75_RS20015	EQG75_RS20015	0.666821873406303	2.03262851132251e-08	1.80313819552804e-07	-2.78278	6.51176250446574e-67	9.63490398256912e-65	-3.42891	3.23300676631216e-164	5.37522516277292e-162	3169921	3170487	hypothetical protein && -	-
EQG75_RS09475	EQG75_RS09475	0.796011906936702	0.0338735377909515	0.0808512836299835	1.01927069191577	0.0121609388999215	0.0383468294655723	0.243654817907901	0.420436954998876	0.561365543266656	1959966	1960685	DUF2848 domain-containing protein && -	-
EQG75_RS06605	EQG75_RS06605	0.664536856529532	1.20572750119427e-06	8.31908759784579e-06	-0.524906	0.00110977359366656	0.00479696518520817	-1.16796	1.59412287831142e-20	1.86602061701187e-19	1370801	1371979	DUF1501 domain-containing protein && PF07394:Protein of unknown function (DUF1501)	-
EQG75_RS08475	EQG75_RS08475	0.395166829357476	0.121906412111479	0.223388713293285	0.719214182363923	0.0128107916928999	0.0400350248924338	0.344710982207513	0.120715144919367	0.209729538469632	1761709	1762671	tripartite tricarboxylate transporter substrate binding protein && PF03401:Tripartite tricarboxylate transporter family receptor	-
EQG75_RS13580	EQG75_RS13580	0.880143848439367	1.72405840956872e-06	1.16859592902105e-05	-0.439664	0.071548616820566	0.164326882930577	-1.29277	6.49528952687786e-13	4.73104517157732e-12	2817803	2818603	aldolase && PF00596:Class II Aldolase and Adducin N-terminal domain	Aldolase_II
EQG75_RS16685	trpC	-0.162815	0.182049578425723	0.306840922919394	0.155506390899164	0.22329162284493	0.386764013095203	0.343746400601803	0.000421474106436068	0.00130927455971692	3478987	3479775	indole-3-glycerol phosphate synthase TrpC && PF00218:Indole-3-glycerol phosphate synthase	-
EQG75_RS13585	EQG75_RS13585	-0.339279	0.109417832653902	0.204731171167284	-0.416264	0.0925411234805719	0.202275967062364	-0.0458578	0.829910771145114	0.895479342228814	2818739	2819359	cupin domain-containing protein && PF01381:Helix-turn-helix|PF07883:Cupin domain	Cupin_2
EQG75_RS08470	EQG75_RS08470	0.10100001602415	0.641533315612089	0.755628374483252	-0.116293	0.653700200752374	0.785379347999495	-0.18978	0.364044100052172	0.504751500579952	1760640	1761593	LysR family transcriptional regulator && PF03466:LysR substrate binding domain|PF00126:Bacterial regulatory helix-turn-helix protein, lysR family	LysR_substrate
EQG75_RS09900	EQG75_RS09900	--	--	--	--	--	--	0.585854357239352	0.856723784082402	0.911550292245717	2060657	2061476	alpha/beta hydrolase && PF00561:alpha/beta hydrolase fold	Abhydrolase_1
EQG75_RS04285	nuoH	-0.247348	0.0187348610678943	0.0497100035226693	0.139337911836715	0.199366428755053	0.354255266245122	0.41178898478829	5.61445089049208e-07	2.50521122581584e-06	877648	878721	NADH-quinone oxidoreductase subunit NuoH && PF00146:NADH dehydrogenase	-
EQG75_RS09675	EQG75_RS09675	0.249580947693315	0.64168096350137	0.755628374483252	-0.345925	0.579655878957888	0.731308565721388	-0.561273	0.274391610324019	0.404032929487504	2017236	2017328	tRNA-Ser && -	-
EQG75_RS04280	nuoG	-0.400667	6.70952275868882e-07	4.78364122610221e-06	-0.0221516	0.790856696998096	0.875872085002893	0.403252119913354	3.47810631015149e-09	1.92200556792186e-08	875321	877648	NADH-quinone oxidoreductase subunit NuoG && PF10588:NADH-ubiquinone oxidoreductase-G iron-sulfur binding region|PF00384:Molybdopterin oxidoreductase|PF01568:Molydopterin dinucleotide binding domain|PF13510:2Fe-2S iron-sulfur cluster binding domain	-
EQG75_RS09905	EQG75_RS09905	--	--	--	--	--	--	--	--	--	2061504	2062535	hypothetical protein && -	-
EQG75_RS09670	EQG75_RS09670	-0.810835	6.7854046145358e-12	8.37301530960347e-11	-0.698284	1.23914424413374e-08	1.2678159327613e-07	0.137154434251791	0.0861214281972582	0.158120029139772	2015886	2017151	aspartate kinase && PF00696:Amino acid kinase family|PF13840:ACT domain|PF01842:ACT domain	AA_kinase
EQG75_RS07955	bamC	-0.339249	0.000195139721777784	0.0008975960918094	-0.135821	0.163753167883415	0.310831961517205	0.228280099902041	0.00695293657113204	0.0169783074380644	1648305	1649432	outer membrane protein assembly factor BamC && PF06804:NlpB/DapX lipoprotein	-
EQG75_RS07950	EQG75_RS07950	-5.59322	0	0	0.2727851162938	0.00484294983989305	0.0172507666982116	5.89131678491067	0	0	1647602	1648216	serotype 3 fimbrial subunit && PF16970:Type-1 fimbrial protein, A	-
EQG75_RS02805	fmt	-2.08779	2.76629410988351e-57	2.66255808076288e-55	-1.47722	1.05595623351496e-29	4.32155705354472e-28	0.633926369491101	9.67106552862203e-06	3.77754387961702e-05	558013	558951	methionyl-tRNA formyltransferase && PF02911:Formyl transferase, C-terminal domain|PF00551:Formyl transferase	-
EQG75_RS05305	queA	-0.266119	0.0335625807469955	0.0802085263041171	-0.445461	0.00123006789921051	0.00526956704706327	-0.156152	0.16627597290769	0.273697866785483	1093007	1094080	tRNA preQ1(34) S-adenosylmethionine ribosyltransferase-isomerase QueA && PF02547:Queuosine biosynthesis protein	-
EQG75_RS17375	EQG75_RS17375	-0.223581	0.0768462633629564	0.154737507294656	1.76249862450045	3.73863829830439e-48	3.50793695940902e-46	2.0109000915098	9.57452807487353e-142	1.22043317861055e-139	3603766	3605199	DEAD/DEAH box helicase && PF00270:DEAD/DEAH box helicase|PF00271:Helicase conserved C-terminal domain	DEAD
EQG75_RS04975	EQG75_RS04975	-0.233973	0.0546108580025111	0.118988004136767	-0.728713	1.46004770123191e-07	1.26068317934308e-06	-0.471727	3.7203136674575e-05	0.000134720449473082	1021905	1022375	biotin/lipoyl-binding protein && PF13533:Biotin-lipoyl like	-
EQG75_RS09095	uvrB	-0.549988	6.28467199029057e-07	4.51417670944378e-06	-0.0718281	0.524843642235001	0.690081951390866	0.502505901422884	4.09767025953176e-09	2.23530543116254e-08	1886201	1888237	excinuclease ABC subunit UvrB && PF12344:Ultra-violet resistance protein B|PF00271:Helicase conserved C-terminal domain|PF04851:Type III restriction enzyme, res subunit	Helicase_C
EQG75_RS04970	EQG75_RS04970	-0.689728	4.12341596565678e-08	3.49672939818912e-07	0.6634888598119	3.45936437006552e-08	3.31049122677663e-07	1.37705913118365	4.78958788298576e-40	1.09020143241295e-38	1020737	1021654	LysR family transcriptional regulator && PF00126:Bacterial regulatory helix-turn-helix protein, lysR family|PF03466:LysR substrate binding domain	LysR_substrate
EQG75_RS14065	EQG75_RS14065	-0.125506	0.375700771993826	0.522961131018613	-1.94415	7.25574102454312e-26	2.53753052012885e-24	-1.79537	1.59074706987789e-30	2.70356302009469e-29	2934725	2934970	cold-shock protein && -	-
EQG75_RS10755	gorA	-0.0401692	0.730240102135394	0.819888482641112	-0.287163	0.0232224000679877	0.0654960213061207	-0.221471	0.0137277067378256	0.0317188825168852	2243151	2244503	glutathione-disulfide reductase && PF02852:Pyridine nucleotide-disulphide oxidoreductase, dimerisation domain|PF07992:Pyridine nucleotide-disulphide oxidoreductase	Pyr_redox_2
EQG75_RS05300	tgt	-0.331928	0.00600533481609765	0.0187362553014392	-0.423562	0.00135623592450674	0.00574607885636282	-0.0669353	0.541176229746383	0.672338499853856	1091874	1093010	tRNA guanosine(34) transglycosylase Tgt && PF01702:Queuine tRNA-ribosyltransferase	TGT
EQG75_RS10750	EQG75_RS10750	-0.0107565	0.956823608544677	0.969923879119801	0.0132413539702392	0.952071248442908	0.972194387207344	0.0470338447052495	0.79604761624932	0.872986277857267	2242680	2242976	hypothetical protein && -	-
EQG75_RS17020	EQG75_RS17020	0.156382644344226	0.501696123744889	0.639156213242165	0.567599674776178	0.0177016674450202	0.0525449958803957	0.433813187916407	0.0213131472183842	0.0467593086420545	3546736	3547428	nucleotidyltransferase family protein && PF00483:Nucleotidyl transferase	-
EQG75_RS01075	EQG75_RS01075	-0.109822	0.490505237476458	0.631375848975047	-0.0876712	0.612407482037741	0.749819090833606	0.0422827568326667	0.74034598946079	0.833406848306759	213269	214681	FAD-binding oxidoreductase && PF02913:FAD linked oxidases, C-terminal domain|PF01565:FAD binding domain	FAD_binding_4
EQG75_RS01070	EQG75_RS01070	-0.198863	0.301549798716445	0.448249700794715	0.0727465897248979	0.726876232231894	0.833918533361452	0.294894858113196	0.112769649106161	0.198905522432173	211726	213156	aldehyde dehydrogenase family protein && PF00171:Aldehyde dehydrogenase family	Aldedh
EQG75_RS17025	EQG75_RS17025	-0.39181	0.00425797188453192	0.0139043187069109	0.367400360850291	0.00593017691244651	0.0206083022422599	0.782541517749502	2.00792253782782e-12	1.39859668208626e-11	3547428	3548531	phosphotransferase && PF01636:Phosphotransferase enzyme family	APH
EQG75_RS05005	folD	-0.101806	0.405285739558101	0.55568023408073	-0.322528	0.0215232415158965	0.0613332667493731	-0.194131	0.0822395445768699	0.152662144884442	1030478	1031329	bifunctional methylenetetrahydrofolate dehydrogenase/methenyltetrahydrofolate cyclohydrolase FolD && PF02882:Tetrahydrofolate dehydrogenase/cyclohydrolase, NAD(P)-binding domain|PF00763:Tetrahydrofolate dehydrogenase/cyclohydrolase, catalytic domain	-
EQG75_RS13050	EQG75_RS13050	0.107503348757255	0.507314507022752	0.644182339062531	-0.525196	0.00863321073756063	0.0287300706811382	-0.607439	0.000201298876104841	0.000661311771670887	2716685	2717098	membrane protein && -	-
EQG75_RS13055	EQG75_RS13055	0.328942938085087	0.0339864968501914	0.0810706399462433	-0.597666	0.000736308780632763	0.00329753187321797	-0.901118	1.93714006402117e-09	1.08775677016402e-08	2717100	2717534	lipoprotein && -	-
EQG75_RS05000	EQG75_RS05000	0.119854601397109	0.219376861471247	0.352187865791822	-0.147111	0.16419939836967	0.311169992870996	-0.242295	0.0022495457327004	0.00606220076240051	1028288	1030402	M3 family metallopeptidase && PF01432:Peptidase family M3	Peptidase_M3
EQG75_RS16720	EQG75_RS16720	-0.0542423	0.632803788311917	0.74893777589944	-0.198545	0.0992658853735087	0.214537000579712	-0.120731	0.230893415913112	0.355163484493862	3485197	3486486	murein transglycosylase A && PF06725:3D domain|PF03562:MltA specific insert domain	-
EQG75_RS06735	EQG75_RS06735	0.520752660442175	0.000131972964404768	0.000633536051070272	0.279464977646965	0.0727552856227699	0.166700169023702	-0.21763	0.0644376685888245	0.123699620825133	1402994	1405692	alpha-1%2C4-glucan--maltose-1-phosphate maltosyltransferase && PF11896:Domain of unknown function (DUF3416)	-
EQG75_RS06730	treS	0.811985965446301	1.84791827392645e-07	1.44310047760991e-06	0.211014767963874	0.263225867619931	0.435539747412419	-0.578906	2.6224490660978e-05	9.67043898626615e-05	1399641	1402982	maltose alpha-D-glucosyltransferase && PF00128:Alpha amylase, catalytic domain|PF16657:Maltogenic Amylase, C-terminal domain	-
EQG75_RS16995	EQG75_RS16995	-0.805962	2.80271002625466e-15	4.92713863063035e-14	-0.786146	1.91934313998591e-12	2.85085446313737e-11	0.045285562238772	0.61462857672789	0.734710746298047	3542590	3543735	ABC transporter substrate-binding protein && PF13458:Periplasmic binding protein	-
EQG75_RS18080	EQG75_RS18080	-0.788299	5.37578474493602e-05	0.000281588724734744	-0.48329	0.0144826330256623	0.0445005505189481	0.328379484589601	0.0711241427598242	0.13464293164038	3742906	3743706	energy transducer TonB && PF03544:Gram-negative bacterial TonB protein C-terminal	-
EQG75_RS09875	EQG75_RS09875	-8.80579	4.98686210638574e-13	6.98160694894003e-12	-0.0956068	0.745421481823657	0.845584153144972	8.73799872992088	6.63662046256592e-13	4.82479784198709e-12	2054621	2055391	ABC transporter ATP-binding protein && PF00005:ABC transporter	ABC_tran
EQG75_RS09870	EQG75_RS09870	-8.34728	1.33038613156715e-11	1.59067907035202e-10	0.524478077943859	0.0981175863818739	0.212413255380455	8.8843335695199	2.31276446219661e-13	1.71728374824074e-12	2053848	2054624	ABC transporter ATP-binding protein && PF12399:Branched-chain amino acid ATP-binding cassette transporter|PF00005:ABC transporter	ABC_tran
EQG75_RS11970	EQG75_RS11970	0.417512299182254	0.0119274958683574	0.0338399845933501	-0.22553	0.231154072679914	0.39649813894917	-0.616452	1.84063364565971e-05	6.95512160178137e-05	2492101	2493075	TRAP transporter substrate-binding protein && PF03480:Bacterial extracellular solute-binding protein, family 7	-
EQG75_RS11975	EQG75_RS11975	0.454172955259752	0.116813213247583	0.215398059320223	-0.209131	0.611118554251369	0.748717540829623	-0.639236	0.0497516204138166	0.0990627486442961	2493161	2493661	TRAP transporter small permease && PF04290:Tripartite ATP-independent periplasmic transporters, DctQ component	-
EQG75_RS00685	EQG75_RS00685	-0.296185	0.019774430691835	0.0520735691953248	0.330607546955468	0.0103597607610112	0.0336037096522849	0.650201546054671	1.10388855270262e-09	6.35733407460061e-09	127034	128287	amidase && PF01425:Amidase	Amidase
EQG75_RS07065	EQG75_RS07065	-0.0686635	0.779321267086625	0.851566529467619	-0.400025	0.165632811620664	0.312977305416358	-0.312468	0.189623479449369	0.304544386986303	1472385	1473479	flagellar hook-length control protein FliK && PF02120:Flagellar hook-length control protein FliK	-
EQG75_RS13460	EQG75_RS13460	1.0290776877693	1.60650278519196e-17	3.51422484260741e-16	-0.999781	4.00185354736498e-10	4.7369632605271e-09	-2.00318	2.80153315954419e-65	1.21739350023829e-63	2794858	2796588	ABC transporter substrate-binding protein && PF13416:Bacterial extracellular solute-binding protein	-
EQG75_RS09330	EQG75_RS09330	-0.37205	0.000905711571913974	0.00354368856897236	-0.391946	0.00114552922805912	0.00494041585240295	0.00368426333877944	0.972069021992588	0.985731089923007	1933282	1934490	aminotransferase class V-fold PLP-dependent enzyme && PF00266:Aminotransferase class-V	Aminotran_5
EQG75_RS02290	EQG75_RS02290	0.272141405386967	0.175016457735262	0.296964901842556	0.307087461300547	0.177327917405973	0.327971393394605	0.0559434508998257	0.754209679014169	0.843303453962041	451623	453230	methylcrotonoyl-CoA carboxylase && PF01039:Carboxyl transferase domain	Carboxyl_trans
EQG75_RS02740	EQG75_RS02740	0.0944778070097081	0.4995364872964	0.638172086443524	0.210548167293573	0.160123322819564	0.306464887008389	0.139377111379057	0.24510072655497	0.371230727539581	547280	548521	ornithine--oxo-acid transaminase && PF00202:Aminotransferase class-III	Aminotran_3
EQG75_RS02295	EQG75_RS02295	0.558158255012621	0.000869783209681097	0.00342399320784481	0.369404221922605	0.06375328902368	0.149822176465545	-0.162671	0.276565333074295	0.406451127469678	453277	455298	acetyl/propionyl/methylcrotonyl-CoA carboxylase subunit alpha && PF02786:Carbamoyl-phosphate synthase L chain, ATP binding domain|PF00364:Biotin-requiring enzyme|PF00289:Carbamoyl-phosphate synthase L chain, N-terminal domain|PF02785:Biotin carboxylase C-terminal domain	CPSase_L_D2
EQG75_RS16975	EQG75_RS16975	0.679065402442096	2.11910837824911e-06	1.41396312933432e-05	0.0537688688372756	0.748140233746376	0.846768986420706	-0.6006	1.67082332076336e-06	7.15479101746819e-06	3538306	3539462	CoA transferase && PF02515:CoA-transferase family III	CoA_transf_3
EQG75_RS13130	rpmI	-0.398524	0.000244259305459215	0.00109475940165073	0.487050811433843	3.36276380288083e-06	2.36933193217629e-05	0.910039549339106	1.92653317698506e-24	2.63109388171103e-23	2728351	2728548	50S ribosomal protein L35 && -	-
EQG75_RS16970	EQG75_RS16970	0.954998393907502	1.93208996751485e-09	1.88351820130788e-08	-0.283999	0.147366622841233	0.288949744174427	-1.21101	4.05062794892093e-17	3.81517272824474e-16	3537575	3538309	enoyl-CoA hydratase/isomerase family protein && PF00378:Enoyl-CoA hydratase/isomerase	ECH
EQG75_RS17370	EQG75_RS17370	-0.687937	1.13130109013154e-09	1.13424718672042e-08	0.0515164114622146	0.654176481703472	0.785460962894275	0.763875288074625	1.4461075627405e-14	1.16174691594951e-13	3603371	3603754	thioredoxin family protein && PF00085:Thioredoxin	-
EQG75_RS12475	EQG75_RS12475	-0.249344	0.050424106518942	0.111956637888078	-0.587173	3.0899016602166e-05	0.000185732057607082	-0.311467	0.00537678939073962	0.0135268701514397	2594948	2595730	3-hydroxybutyrate dehydrogenase && PF00106:short chain dehydrogenase	adh_short
EQG75_RS11245	EQG75_RS11245	-0.475929	7.83792027044938e-06	4.85144582656433e-05	-0.0519999	0.657421932072898	0.787636927027231	0.449201624827386	5.4823664425389e-06	2.2137876743684e-05	2337297	2337761	GatB/YqeY domain-containing protein && PF09424:Yqey-like protein	-
EQG75_RS06450	EQG75_RS06450	0.74630955142004	0.00631293125327053	0.0195533268906609	-0.0521355	0.875372814890148	0.928168610910231	-0.77322	0.00250547301527847	0.00668126137407591	1345603	1346049	aspartate/glutamate racemase family protein && PF01177:Asp/Glu/Hydantoin racemase	Asp_Glu_race
EQG75_RS17110	tolB	0.0399265137144563	0.696120057495841	0.796689126444408	0.311233119491713	0.00364585420861295	0.0135251698558669	0.296626335543837	0.000102509870685333	0.000354428341320716	3565762	3567078	Tol-Pal system beta propeller repeat protein TolB && PF07676:WD40-like Beta Propeller Repeat|PF04052:TolB amino-terminal domain	PD40
EQG75_RS06455	EQG75_RS06455	1.46272718607226	4.99457159977242e-21	1.38338853662761e-19	-0.260538	0.211955202798937	0.370632575076141	-1.70399	1.22563224875587e-35	2.49298814853322e-34	1346131	1346832	ABC transporter ATP-binding protein && PF00005:ABC transporter	ABC_tran
EQG75_RS04625	EQG75_RS04625	-7.78071	6.02830950569166e-10	6.25579288326493e-09	-7.22659	1.62028000126656e-08	1.61901744542142e-07	--	--	--	951846	952673	ABC transporter permease && PF00528:Binding-protein-dependent transport system inner membrane component	BPD_transp_1
EQG75_RS15980	EQG75_RS15980	-0.0175377	0.933809687272882	0.957116086808517	0.109338512700446	0.632019932978245	0.766271882183205	0.14890919100511	0.442543398577354	0.581142155274657	3327195	3327977	CPBP family intramembrane metalloprotease && PF02517:CAAX protease self-immunity	-
EQG75_RS02345	EQG75_RS02345	0.0843510468880386	0.40742814061656	0.557030660999203	-0.163329	0.143083636617975	0.283441168933753	-0.224795	0.0100117730404513	0.023838742283117	466526	469147	GDYXXLXY domain-containing protein && PF09925:Predicted membrane protein (DUF2157)|PF14345:GDYXXLXY protein|PF14351:Domain of unknown function (DUF4401)	-
EQG75_RS07145	EQG75_RS07145	-0.174036	0.0835253159387853	0.165588293699446	0.0800293297678527	0.45404469848799	0.629950990719496	0.278676398843202	0.000440916661693331	0.0013619267482353	1485835	1486665	SPOR domain-containing protein && PF05036:Sporulation related domain	-
EQG75_RS00675	EQG75_RS00675	0.0972303794271819	0.777900652466561	0.851024198049902	0.0270707318720186	0.945421790578034	0.968055550043753	-0.0547311	0.863931566641901	0.916160374608605	125751	126140	substrate-binding domain-containing protein && PF13377:Periplasmic binding protein-like domain	-
EQG75_RS07795	EQG75_RS07795	-0.109403	0.32406785420979	0.470283165739801	0.307283454587881	0.00824283726565238	0.0276221210461365	0.441213990842194	3.91227305324795e-06	1.61560822414905e-05	1612764	1613651	LysR family transcriptional regulator && PF03466:LysR substrate binding domain|PF00126:Bacterial regulatory helix-turn-helix protein, lysR family	LysR_substrate
EQG75_RS00885	EQG75_RS00885	-0.490805	0.019097850581583	0.0504644644743271	0.144295359881492	0.493684903586903	0.664873635205332	0.658668842105041	0.00104105130665527	0.00300426464996599	170543	171172	LysE family transporter && PF01810:LysE type translocator	-
EQG75_RS02340	gluQRS	-0.181097	0.116874427511674	0.215398059320223	0.969368580481626	1.03298500325107e-16	2.1365017782295e-15	1.17463850152884	1.73326368933389e-34	3.43419707150922e-33	465615	466539	tRNA glutamyl-Q(34) synthetase GluQRS && PF00749:tRNA synthetases class I (E and Q), catalytic domain	-
EQG75_RS09705	EQG75_RS09705	0.422939309336583	0.120055554060671	0.220521890808007	0.235283140431399	0.499809773775103	0.668997992510652	-0.163017	0.557010732284552	0.68401061022997	2021236	2022504	TRAP transporter large permease && PF06808:Tripartite ATP-independent periplasmic transporter, DctM component	-
EQG75_RS04120	EQG75_RS04120	0.448693735399622	0.0837945504661699	0.165946578479266	0.161249113792804	0.615686014113475	0.753114180061856	-0.274508	0.26774898350071	0.397311646451966	840550	841581	succinylglutamate desuccinylase/aspartoacylase family protein && PF04952:Succinylglutamate desuccinylase / Aspartoacylase family	-
EQG75_RS09700	EQG75_RS09700	0.0240297361708978	0.950604192219818	0.966418310020148	-0.153192	0.727050366751835	0.833918533361452	-0.15456	0.69076529803439	0.798273345325931	2020709	2021233	TRAP transporter small permease && PF04290:Tripartite ATP-independent periplasmic transporters, DctQ component	-
EQG75_RS13375	EQG75_RS13375	-0.695443	2.28608035141169e-05	0.00012830042788535	-0.120034	0.446580865771292	0.624045256310266	0.600241520021801	0.00011826352216631	0.000401990852234641	2776003	2777343	type II toxin-antitoxin system HipA family toxin && PF07804:HipA-like C-terminal domain|PF07805:HipA-like N-terminal domain|PF13657:HipA N-terminal domain	HipA_C
EQG75_RS04420	EQG75_RS04420	0.789354495157682	7.68020193367246e-05	0.000387533125093565	-0.578509	0.0237793096322696	0.0666756590053508	-1.34422	2.78073645980977e-11	1.80842452760417e-10	911179	911325	hypothetical protein && -	-
EQG75_RS04425	EQG75_RS04425	-0.104127	0.544309878052078	0.676215885931107	-0.352816	0.0500163046919628	0.123325490883961	-0.224573	0.145893869535013	0.245661892162876	911434	911601	hypothetical protein && -	-
EQG75_RS03430	EQG75_RS03430	0.215928312592027	0.169982252716612	0.29047122634663	0.182181148339633	0.321852003538682	0.501890821894329	-0.0142449	0.919591	0.953502665786412	689008	691383	molybdopterin-dependent oxidoreductase && PF01568:Molydopterin dinucleotide binding domain|PF00384:Molybdopterin oxidoreductase	-
EQG75_RS02125	EQG75_RS02125	0.47525619147093	0.016867487565571	0.0454791309366939	0.199300740943923	0.456458683871849	0.63233581449586	-0.249838	0.240584870859955	0.365803795693228	416616	417848	CoA transferase && PF02515:CoA-transferase family III	CoA_transf_3
EQG75_RS05820	phbB	0.168268534454724	0.318816743472522	0.464941084230762	-0.264869	0.166189865024324	0.313859799091101	-0.405323	0.00580058749436822	0.0144316503438283	1216623	1217360	acetoacetyl-CoA reductase && PF00106:short chain dehydrogenase	adh_short
EQG75_RS05825	phaR	0.0139014988160224	0.915071063694122	0.946032114721366	0.467576707504378	0.000173978277873507	0.000884140601029564	0.477914350128522	6.40121813892086e-07	2.83970512334494e-06	1217463	1218038	polyhydroxyalkanoate synthesis repressor PhaR && PF05233:PHB accumulation regulatory domain|PF07879:PHB/PHA accumulation regulator DNA-binding domain	PHB_acc_N
EQG75_RS02120	EQG75_RS02120	0.794384523036487	3.42841972041045e-05	0.00018616947706037	0.164617056210164	0.475422151954425	0.649946346328597	-0.597994	0.000403280166857551	0.00126095123308526	415665	416420	TerC family protein && PF03741:Integral membrane protein TerC family	-
EQG75_RS10150	EQG75_RS10150	-0.102731	0.697165060634259	0.797385416328311	0.240220038422169	0.397035503032406	0.578997566400934	0.369992324091396	0.111810043863088	0.197853589880819	2119966	2120535	ferritin-like domain-containing protein && PF13668:Ferritin-like domain	-
EQG75_RS06250	radC	0.151491384768994	0.525877366030791	0.660348290677935	-0.199458	0.49494705625173	0.665444454728433	-0.32658	0.174047904967872	0.284184111271196	1298086	1298763	DNA repair protein RadC && PF04002:RadC-like JAB domain	RadC
EQG75_RS17230	EQG75_RS17230	0.609756520060905	0.0281345300846197	0.0692127417417162	0.798481207784253	0.0105830220191501	0.0340693604248287	0.202701229898091	0.304369492113194	0.439376722476729	3582930	3585542	phage tail tape measure protein && PF06791:Prophage tail length tape measure protein|PF09718:Lambda phage tail tape-measure protein (Tape_meas_lam_C)	-
EQG75_RS17235	EQG75_RS17235	0.458575279759009	0.474759753139828	0.619381379140616	-0.365308	0.661930682424887	0.791000392398473	-0.833958	0.186485088825515	0.300767178266035	3585568	3585858	DUF1799 domain-containing protein && -	-
EQG75_RS12585	trxB	-0.778903	3.63548384029713e-13	5.16480176573578e-12	-0.668498	3.1931500163529e-08	3.0710120282274e-07	0.136585188032426	0.172096790674232	0.281961494232332	2618572	2619531	thioredoxin-disulfide reductase && PF07992:Pyridine nucleotide-disulphide oxidoreductase	Pyr_redox_2
EQG75_RS14905	EQG75_RS14905	0.0782742460384497	0.630438872441434	0.747057451184832	0.255383152817359	0.143235063191708	0.283595104528307	0.199764700201036	0.133007551244272	0.227367400964728	3106312	3106764	CopD family protein && PF05425:Copper resistance protein D	-
EQG75_RS14900	EQG75_RS14900	0.0833636913338337	0.51767155570017	0.652598392090915	-0.485178	0.00110597780089881	0.0047859354331358	-0.546099	2.24240382635877e-06	9.42302443076477e-06	3105699	3106181	YajQ family cyclic di-GMP-binding protein && PF04461:Protein of unknown function (DUF520)	-
EQG75_RS13275	EQG75_RS13275	-0.556568	8.32193424532459e-05	0.000412879469645614	0.690124634664936	1.53980840906992e-06	1.13916210570999e-05	1.27207213750957	1.57556657168211e-22	2.00832219003746e-21	2754635	2755315	cupin domain-containing protein && PF12973:ChrR Cupin-like domain	-
EQG75_RS10935	EQG75_RS10935	-0.38917	0.000212804626819287	0.000968437131506214	0.137870599302525	0.21829049114683	0.379639927414944	0.551026856593139	7.48810375150291e-09	3.9495874132065e-08	2275731	2276551	LysR family transcriptional regulator && -	-
EQG75_RS16370	EQG75_RS16370	0.248879019154823	0.356968451226767	0.504155736325405	-0.108558	0.73356869637787	0.837151816958074	-0.340785	0.17481835828926	0.285089728252204	3410019	3410801	crotonase/enoyl-CoA hydratase family protein && PF00378:Enoyl-CoA hydratase/isomerase	ECH
EQG75_RS16375	EQG75_RS16375	0.869981551146921	0.0354228263022776	0.0837187730287102	0.67075027452656	0.122601009471861	0.253029014720091	-0.180862	0.571101942717563	0.697729657812128	3410805	3411194	OB-fold domain-containing protein && PF01796:DUF35 OB-fold domain, acyl-CoA-associated|PF12172:Rubredoxin-like zinc ribbon domain (DUF35_N)	-
EQG75_RS10930	EQG75_RS10930	0.178574514034136	0.144423863778079	0.255764432173691	0.629674809682746	4.89539488515935e-07	3.87501730930206e-06	0.474606943452628	3.43710575305584e-06	1.42399700971674e-05	2274439	2275734	DUF445 domain-containing protein && PF04286:Protein of unknown function (DUF445)	-
EQG75_RS01655	lptG	-0.45782	0.000153042116532673	0.00071857733896319	-0.439636	0.00102080105149593	0.00446252459671003	0.0419213216808951	0.700357547283167	0.803530531296379	328417	329595	LPS export ABC transporter permease LptG && PF03739:Predicted permease YjgP/YjgQ family	-
EQG75_RS01285	EQG75_RS01285	-0.293461	0.0619319333630827	0.131081882049405	-0.513014	0.00335703979895682	0.0126118477603387	-0.199339	0.166115310178779	0.273685888032593	257951	258931	AEC family transporter && PF03547:Membrane transport protein	-
EQG75_RS01650	EQG75_RS01650	-0.278416	0.00676380536440927	0.020815867828118	-0.188187	0.0849388118271882	0.187919263142054	0.11349991755695	0.203934153857575	0.322382887288701	327587	328420	symmetrical bis(5'-nucleosyl)-tetraphosphatase && PF00149:Calcineurin-like phosphoesterase	Metallophos
EQG75_RS00705	EQG75_RS00705	-1.07318	3.50235380363278e-25	1.18281246877072e-23	-0.662685	5.16388114214279e-09	5.48769357840423e-08	0.434744806502331	1.49663064164282e-05	5.6889816835409e-05	132683	132985	bacterioferritin-associated ferredoxin && PF04324:BFD-like [2Fe-2S] binding domain	-
EQG75_RS00700	rpoN	-0.458518	0.000222441583067485	0.00100634558732058	-0.23836	0.0988269446656808	0.213828602997117	0.24298316563592	0.0468467163974073	0.0944342875612469	131151	132590	RNA polymerase factor sigma-54 && PF04552:Sigma-54, DNA binding domain|PF00309:Sigma-54 factor, Activator interacting domain (AID)|PF04963:Sigma-54 factor, core binding domain	Sigma54_DBD
EQG75_RS03505	EQG75_RS03505	-0.102202	0.40337582019302	0.553653086539439	-0.0465902	0.734763224812311	0.837769450460273	0.0793788212694795	0.483961216782743	0.622073174109986	705279	706229	septal ring lytic transglycosylase RlpA family protein && PF05036:Sporulation related domain|PF03330:Rare lipoprotein A (RlpA)-like double-psi beta-barrel	-
EQG75_RS00855	EQG75_RS00855	-0.0712084	0.633891683515912	0.749851595628571	0.666320881003898	8.86769872127336e-06	5.88173051392045e-05	0.761489756810313	4.19383268284598e-10	2.51761635466296e-09	164511	164900	ferritin-like domain-containing protein && -	-
EQG75_RS00850	ubiB	0.126011006665755	0.200348735322336	0.329850658516798	0.314866842410015	0.00483836959574834	0.0172507666982116	0.212286904887774	0.0204946527790943	0.0451449033567146	162774	164336	ubiquinone biosynthesis regulatory protein kinase UbiB && PF03109:ABC1 family	ABC1
EQG75_RS03235	EQG75_RS03235	-0.839081	0.00588812889715445	0.0184385218541291	-0.615984	0.0618953135939623	0.14599096958674	0.239812541878261	0.427198011798412	0.566934437136542	645994	646389	hypothetical protein && -	-
EQG75_RS03230	EQG75_RS03230	-0.549227	0.0810499191231483	0.161596161897525	-0.624527	0.0848915307955549	0.187919263142054	-0.0455114	0.890873510560021	0.935135960576866	645596	645997	Zn-ribbon domain-containing OB-fold protein && PF12172:Rubredoxin-like zinc ribbon domain (DUF35_N)|PF01796:DUF35 OB-fold domain, acyl-CoA-associated	-
EQG75_RS03720	EQG75_RS03720	0.0565152042362751	0.853433626217891	0.900639347645792	0.371257101075793	0.256523786976654	0.42831901410555	0.337816558717773	0.206016797609746	0.324735463338692	752092	752616	sigma-70 family RNA polymerase sigma factor && PF08281:Sigma-70, region 4|PF04542:Sigma-70 region 2	Sigma70_r4_2
EQG75_RS19740	EQG75_RS19740	0.875480930924755	0.000221307231816743	0.00100239157940525	-0.100662	0.78027873497094	0.869231596301641	-0.942283	0.000576086515143713	0.0017400907060897	4068516	4069532	ATP-binding cassette domain-containing protein && PF08352:Oligopeptide/dipeptide transporter, C-terminal region|PF00005:ABC transporter	ABC_tran
EQG75_RS11750	EQG75_RS11750	0.185023492499975	0.39159997773898	0.5403798975968	1.99937589755988	3.10671505358332e-25	1.0483800711522e-23	1.84188979050852	1.94113521132056e-36	4.01237894491342e-35	2438137	2438760	Maf-like protein && PF02545:Maf-like protein	Maf
EQG75_RS19770	EQG75_RS19770	0.372054453610298	0.0589133149788061	0.126149200594218	0.188213892531208	0.43430521644804	0.613577733263169	-0.161907	0.393976319983885	0.53576296145746	4075468	4076742	MFS transporter && PF07690:Major Facilitator Superfamily	MFS_1
EQG75_RS02630	EQG75_RS02630	0.397658433556271	0.00305342512379626	0.0105117742070449	0.463785891849952	7.25510992826044e-05	0.000405085745921885	0.090364541576553	0.390610861492359	0.532701831079451	523498	524139	hypothetical protein && -	-
EQG75_RS11755	vag8	0.322977470496651	0.0720272484944229	0.146799844734531	1.94524755313021	1.14478107440592e-32	5.64611896569175e-31	1.64434583503237	1.66528634568626e-49	4.89850383531098e-48	2438781	2441528	autotransporter Vag8 && PF03212:Pertactin|PF03797:Autotransporter beta-domain	-
EQG75_RS12265	EQG75_RS12265	0.141104040411285	0.229352138530243	0.363676166944578	-1.57043	7.37677699626349e-32	3.41909169935249e-30	-1.68917	2.26820324237754e-66	1.03257252367282e-64	2555224	2555883	C40 family peptidase && PF00877:NlpC/P60 family	-
EQG75_RS12190	EQG75_RS12190	-0.735452	1.32919708703656e-13	1.98349177716696e-12	-0.0150524	0.901501373163227	0.9416442526633	0.74557096629165	2.21580539397006e-12	1.5377930719676e-11	2538836	2539816	isoaspartyl peptidase/L-asparaginase && PF01112:Asparaginase	Asparaginase_2
EQG75_RS12260	EQG75_RS12260	0.430243547111885	0.000942651151424833	0.00366586558887435	0.0223353290197508	0.867177616346655	0.922830509013993	-0.384069	0.000672523452081624	0.00200916381309385	2553100	2554991	propionate--CoA ligase && PF13193:AMP-binding enzyme C-terminal domain|PF00501:AMP-binding enzyme	AMP-binding
EQG75_RS19935	purN	-0.450319	1.62285042259493e-05	9.36727755170984e-05	0.361467373520559	0.000623871046574574	0.0028369171585962	0.83566832181513	3.12216471510808e-26	4.59198379637434e-25	1841485	1843479	phosphoribosylglycinamide formyltransferase && PF00551:Formyl transferase|PF01189:16S rRNA methyltransferase RsmF	-
EQG75_RS13825	EQG75_RS13825	-0.568191	4.15718265774091e-08	3.50990202462774e-07	-0.537882	5.38160492392912e-06	3.69094925685578e-05	0.0558367336575512	0.573828458995425	0.699841382827168	2873155	2874360	molybdopterin molybdotransferase MoeA && PF00994:Probable molybdopterin binding domain|PF03453:MoeA N-terminal region (domain I and II)|PF03454:MoeA C-terminal region (domain IV)	-
EQG75_RS07080	fliH	0.300762375623608	0.254403619214978	0.394941102410348	-0.0260164	0.933987120333125	0.960981318478609	-0.306351	0.232208565937883	0.356326467153477	1475396	1476151	flagellar assembly protein FliH && PF02108:Flagellar assembly protein FliH	-
EQG75_RS13820	moaA	-0.452729	3.24398673688413e-05	0.000177657879615987	-0.278065	0.00966374147920662	0.0316125964885271	0.198704242695345	0.0297630030725683	0.0634413175861212	2871913	2873010	GTP 3'%2C8-cyclase MoaA && PF04055:Radical SAM superfamily|PF06463:Molybdenum Cofactor Synthesis C|PF13394:4Fe-4S single cluster domain	Radical_SAM
EQG75_RS11990	EQG75_RS11990	0.490709327470793	0.00426677397754983	0.0139212540792939	0.106409889746502	0.594078797872187	0.738545973664033	-0.358018	0.0186757654858364	0.0415210041964176	2496044	2497196	hypothetical protein && -	-
EQG75_RS18840	EQG75_RS18840	-1.40421	3.65542889667679e-21	1.03480891560336e-19	-0.992228	3.67794208994501e-10	4.39411280124797e-09	0.435061271587254	0.00589035598786071	0.0146359462622348	3887750	3888394	TetR/AcrR family transcriptional regulator && PF00440:Bacterial regulatory proteins, tetR family	TetR_N
EQG75_RS14830	EQG75_RS14830	0.129164995753973	0.608757918465822	0.731269262431642	-0.399714	0.186766978523223	0.338911587914546	-0.51127	0.0383156164557819	0.0793280548602653	3079344	3080255	prolyl oligopeptidase family serine peptidase && PF00756:Putative esterase	-
EQG75_RS06125	EQG75_RS06125	-0.16288	0.442834564405041	0.590857915180954	-0.132754	0.594413822885024	0.738545973664033	0.0466330848733356	0.820547989073557	0.888384912292549	1274816	1275832	FAD:protein FMN transferase && PF02424:ApbE family	-
EQG75_RS14835	glcF	0.872282824729038	2.96806362781459e-09	2.85676124177155e-08	-0.44765	0.0211138577002658	0.0604352757239006	-1.29575	4.03975681976867e-21	4.82750939962356e-20	3080246	3081475	glycolate oxidase subunit GlcF && PF13183:4Fe-4S dicluster domain|PF02754:Cysteine-rich domain	-
EQG75_RS10800	EQG75_RS10800	0.059826088328653	0.81610459609306	0.877858182156801	-0.125318	0.66507510304245	0.793346952373428	-0.163256	0.5188305499716	0.65263421812217	2252991	2254052	XdhC family protein && PF13478:XdhC Rossmann domain|PF02625:XdhC and CoxI family	-
EQG75_RS10805	EQG75_RS10805	-0.522441	0.00184767310212487	0.00674909055330242	-0.108379	0.525843530990782	0.690605621911025	0.437762406814801	0.00466743563112727	0.0118435791993568	2254081	2255055	AraC family transcriptional regulator && PF06719:AraC-type transcriptional regulator N-terminus|PF12833:Helix-turn-helix domain	AraC_N
EQG75_RS19460	EQG75_RS19460	0.839915692119795	8.95376511590153e-08	7.27257293169217e-07	-0.583487	0.0152420434807043	0.0465735832170529	-1.39146	1.03276197724085e-05	4.02577145868399e-05	4005429	4007033	ABC transporter substrate-binding protein && PF00496:Bacterial extracellular solute-binding proteins, family 5 Middle	-
EQG75_RS15275	EQG75_RS15275	0.347883388750512	0.211040500733607	0.342396092635645	0.378534676877564	0.225691142368447	0.390217449299513	0.063368607828845	0.7796253412963	0.860897287068164	3182321	3183448	D-alanyl-lipoteichoic acid biosynthesis protein DltD && PF04914:DltD C-terminal region	-
EQG75_RS12905	EQG75_RS12905	0.00227239921668148	0.980140729255704	0.986289024473199	-0.159127	0.112290711138497	0.236185000409951	-0.137368	0.0943519508446096	0.171158377623239	2684742	2686337	hypothetical protein && PF07219:HemY protein N-terminus	HemY_N
EQG75_RS12135	EQG75_RS12135	0.81218283203012	6.51893037463977e-11	7.31716674704464e-10	-0.0255581	0.851230411054487	0.912422232189082	-0.813111	3.69737080111223e-15	3.07364042248982e-14	2525507	2525791	DUF1330 domain-containing protein && -	-
EQG75_RS05770	EQG75_RS05770	-10.8329	1.04160417285581e-19	2.5872103648354e-18	-10.269	8.66748136001059e-18	1.9053600452549e-16	--	--	--	1203007	1204650	PepSY domain-containing protein && PF03929:PepSY-associated TM region	-
EQG75_RS05775	EQG75_RS05775	-9.93233	1.24939322244198e-16	2.50529370125085e-15	-9.36663	7.73785584163687e-15	1.41078347975247e-13	--	--	--	1204655	1204981	DUF3325 domain-containing protein && PF11804:Protein of unknown function (DUF3325)	-
EQG75_RS03655	EQG75_RS03655	-0.415223	0.00213019012015365	0.0076432730313062	-1.24843	8.59747278280512e-15	1.56011687714393e-13	-0.808117	6.68070582168846e-09	3.54819709196343e-08	735667	737319	ABC transporter ATP-binding protein && PF00005:ABC transporter	ABC_tran
EQG75_RS04605	EQG75_RS04605	-7.42246	6.01137331745381e-09	5.63109179372194e-08	-6.8644	1.40589191895574e-07	1.21812302077089e-06	--	--	--	948154	948705	decarboxylase && PF02776:Thiamine pyrophosphate enzyme, N-terminal TPP binding domain	TPP_enzyme_N
EQG75_RS03650	EQG75_RS03650	-0.300811	0.0222325342115534	0.0572543523173783	-1.21322	1.2124134336986e-14	2.16937417648302e-13	-0.88835	2.87420177244307e-10	1.75855161245157e-09	734230	735627	amidase family protein && PF01425:Amidase	Amidase
EQG75_RS16745	ttcA	-0.460032	0.00973326724091067	0.0284295708469172	0.0141651184915078	0.93916984607971	0.964231954424279	0.49801383696931	0.0016863861898106	0.00467300057234474	3490545	3491507	tRNA 2-thiocytidine(32) synthetase TtcA && PF01171:PP-loop family	-
EQG75_RS07550	EQG75_RS07550	0.176484644274957	0.236957229031831	0.373122835080797	1.25015275024859	1.5721252492893e-17	3.41692984972652e-16	1.09750931058909	9.13975079039805e-22	1.13475347475591e-20	1569314	1569390	tRNA-Val && -	-
EQG75_RS17690	EQG75_RS17690	1.09333818995691	0.00416973245342299	0.0136509098177538	0.310938337640911	0.527975162820126	0.691798518858659	-0.793686	0.0110881194402112	0.0262219967466714	3665898	3668186	NADP-dependent malic enzyme && PF03949:Malic enzyme, NAD binding domain|PF01515:Phosphate acetyl/butaryl transferase|PF00390:Malic enzyme, N-terminal domain	malic
EQG75_RS17695	EQG75_RS17695	-0.253011	0.0952367192265722	0.183790159910929	-0.155144	0.348125078933949	0.528924636121209	0.122045283332715	0.365859115860604	0.507084182330898	3668328	3669299	LysR family transcriptional regulator && PF03466:LysR substrate binding domain|PF00126:Bacterial regulatory helix-turn-helix protein, lysR family	LysR_substrate
EQG75_RS10785	EQG75_RS10785	-0.418972	0.000101484399492899	0.000497726035729504	-0.942124	3.26665114430401e-18	7.39223938361032e-17	-0.499188	4.21258125957846e-07	1.90187848130201e-06	2249804	2250148	exported protein && -	-
EQG75_RS16180	EQG75_RS16180	0.839108971147691	0.000666542496978016	0.00267033154356437	0.0322389432247755	0.917912436133282	0.951510846680285	-0.789779	0.000533485660932475	0.00162295080939203	3373460	3374347	ABC transporter permease && PF00528:Binding-protein-dependent transport system inner membrane component	BPD_transp_1
EQG75_RS16185	EQG75_RS16185	0.727108425687875	0.00158141317368282	0.00588255141901337	0.345309548201849	0.209392855989539	0.366986021408544	-0.37355	0.0316934262164815	0.0671080255876503	3374351	3375891	ABC transporter ATP-binding protein && PF00005:ABC transporter	ABC_tran
EQG75_RS14640	EQG75_RS14640	0.120169036296523	0.529278023720454	0.663488445474547	-0.393001	0.12208684171387	0.252103102562136	-0.491995	0.0193013743940136	0.042740342271341	3042187	3043197	zinc-binding dehydrogenase && PF00107:Zinc-binding dehydrogenase|PF08240:Alcohol dehydrogenase GroES-like domain	ADH_zinc_N
[truncated: 2,296 more rows]
