# Supplementary material for: In vivo RNA-seq and infection model reveal the different infection and immune characteristics of B. pertussis strains in China
Source: Front Cell Infect Microbiol. 2025 Jun 11;15:1547751. doi: 10.3389/fcimb.2025.1547751 (PMC12187765; doi:10.3389/fcimb.2025.1547751)
Supplement: Supplementary file 19 [file Table9.xlsx]

## Sheet: BP-L1 SNP
Supplementary Table 9.The detail of SNPs differences separate BP-L1 and BP-L2
Strain	CHROM	POS	TYPE	REF	ALT	EVIDENCE	FTYPE	STRAND	NT_POS	AA_POS	EFFECT	LOCUS_TAG	GENE	PRODUCT
BP-L1	NC_002929	1470281	snp	C	T	T:20 C:0	CDS	-	108/1011	36/336	synonymous_variant c.108G>A p.Pro36Pro	BP_RS06945	fliM	flagellar motor switch protein FliM
BP-L1	NC_002929	185405	snp	G	A	A:20 G:0	CDS	+	1080/3699	360/1232	synonymous_variant c.1080G>A p.Gln360Gln	BP_RS00950		translocation/assembly module TamB domain-containing protein
BP-L1	NC_002929	517207	snp	G	T	T:20 G:0	CDS	-	111/363	37/120	synonymous_variant c.111C>A p.Ala37Ala	BP_RS02545		hypothetical protein
BP-L1	NC_002929	1827556	snp	G	A	A:20 G:0	CDS	+	1132/2290	378/762	missense_variant c.1132G>A p.Gly378Arg	BP_RS08680		ABC transporter ATP-binding protein
BP-L1	NC_002929	2685151	snp	G	T	T:20 G:0	CDS	-	1187/1596	396/531	missense_variant c.1187C>A p.Ala396Glu	BP_RS12705		heme biosynthesis HemY N-terminal domain-containing protein
BP-L1	NC_002929	1331840	snp	G	A	A:20 G:0	CDS	+	1329/3674	443/1223	missense_variant c.1329G>A p.Met443Ile	BP_RS06300		YhdP family protein
BP-L1	NC_002929	3036733	snp	G	T	T:20 G:0	CDS	-	144/693	48/230	missense_variant c.144C>A p.Asp48Glu	BP_RS14360		HD domain-containing protein
BP-L1	NC_002929	2681216	snp	G	A	A:20 G:0	CDS	-	147/1251	49/416	synonymous_variant c.147C>T p.Ser49Ser	BP_RS19895		hypothetical protein
BP-L1	NC_002929	3840411	snp	G	A	A:20 G:0	CDS	+	150/396	50/131	synonymous_variant c.150G>A p.Ser50Ser	BP_RS18275	rpsH	30S ribosomal protein S8
BP-L1	NC_002929	3523618	snp	C	T	T:20 C:0	CDS	-	166/864	56/287	missense_variant c.166G>A p.Gly56Arg	BP_RS16605		NAD(P)H-hydrate dehydratase
BP-L1	NC_002929	847628	snp	G	A	A:20 G:0	CDS	-	1703/2013	568/670	missense_variant c.1703C>T p.Ala568Val	BP_RS04090		hydantoinase B/oxoprolinase family protein
BP-L1	NC_002929	525420	snp	G	C	C:20 G:0	CDS	-	186/396	62/131	missense_variant c.186C>G p.Asp62Glu	BP_RS02615		RidA family protein
BP-L1	NC_002929	2651008	snp	G	A	A:20 G:0	CDS	-	194/243	65/80	missense_variant c.194C>T p.Thr65Ile	BP_RS12530		hypothetical protein
BP-L1	NC_002929	196307	snp	T	C	C:20 T:0	CDS	+	194/894	65/297	missense_variant c.194T>C p.Val65Ala	BP_RS01000		ZIP family metal transporter
BP-L1	NC_002929	518837	snp	T	C	C:20 T:0	CDS	-	219/528	73/175	synonymous_variant c.219A>G p.Glu73Glu	BP_RS02555		hypothetical protein
BP-L1	NC_002929	1290405	snp	G	A	A:20 G:0	CDS	+	225/1362	75/453	synonymous_variant c.225G>A p.Gly75Gly	BP_RS06110	radA	DNA repair protein RadA
BP-L1	NC_002929	1903644	snp	G	A	A:20 G:0	CDS	+	235/903	79/300	missense_variant c.235G>A p.Ala79Thr	BP_RS09050		GntR family transcriptional regulator
BP-L1	NC_002929	3485064	snp	G	A	A:20 G:0	CDS	+	285/375	95/124	synonymous_variant c.285G>A p.Arg95Arg	BP_RS16425	apaG	Co2+/Mg2+ efflux protein ApaG
BP-L1	NC_002929	3783560	snp	A	C	C:20 A:0	CDS	+	323/1797	108/598	missense_variant c.323A>C p.Tyr108Ser	BP_RS17975		ABC transporter permease subunit
BP-L1	NC_002929	838886	snp	G	A	A:20 G:0	CDS	-	339/924	113/307	synonymous_variant c.339C>T p.Val113Val	BP_RS04055		LysR substrate-binding domain-containing protein
BP-L1	NC_002929	2374322	snp	T	C	C:20 T:0	CDS	-	341/408	114/135	missense_variant c.341A>G p.Tyr114Cys	BP_RS11245	bscI	SctI family type III secretion system inner rod subunit BscI
BP-L1	NC_002929	223961	snp	G	A	A:20 G:0	CDS	+	358/2796	120/931	missense_variant c.358G>A p.Val120Ile	BP_RS01110	sphB1	serine protease autotransporter SphB1
BP-L1	NC_002929	299559	snp	C	T	T:20 C:0	CDS	-	403/1340	135/445	missense_variant c.403G>A p.Ala135Thr	BP_RS01490		Gfo/Idh/MocA family oxidoreductase
BP-L1	NC_002929	4068047	snp	C	T	T:20 C:0	CDS	-	412/1200	138/399	missense_variant c.412G>A p.Gly138Ser	BP_RS19415		M20 aminoacylase family protein
BP-L1	NC_002929	1951488	snp	C	A	A:20 C:0	CDS	-	426/1710	142/569	missense_variant c.426G>T p.Glu142Asp	BP_RS09280		thiamine pyrophosphate-binding protein
BP-L1	NC_002929	1137841	snp	C	A	A:20 C:0	CDS	+	431/1464	144/487	missense_variant c.431C>A p.Thr144Lys	BP_RS05430		protein adenylyltransferase SelO
BP-L1	NC_002929	2377936	snp	G	A	A:20 G:0	CDS	-	441/486	147/161	synonymous_variant c.441C>T p.Arg147Arg	BP_RS11270	bcrH1	SycD/LcrH family type III secretion system chaperone BcrH1
BP-L1	NC_002929	4071996	snp	G	A	A:20 G:0	CDS	-	453/975	151/324	synonymous_variant c.453C>T p.Ile151Ile	BP_RS19435		ABC transporter permease
BP-L1	NC_002929	1547488	snp	A	G	G:20 A:0	CDS	+	5/630	2/209	missense_variant c.5A>G p.Asn2Ser	BP_RS07340		molecular chaperone
BP-L1	NC_002929	313567	snp	T	C	C:20 T:0	CDS	+	544/794	182/263	missense_variant c.544T>C p.Ser182Pro	BP_RS01560		SDR family NAD(P)-dependent oxidoreductase
BP-L1	NC_002929	3927872	snp	G	A	A:20 G:0	CDS	-	546/1599	182/532	synonymous_variant c.546C>T p.Pro182Pro	BP_RS18725		ATP-binding cassette domain-containing protein
BP-L1	NC_002929	1460736	snp	G	A	A:20 G:0	CDS	+	563/1821	188/606	missense_variant c.563G>A p.Arg188His	BP_RS06895		methyl-accepting chemotaxis protein
BP-L1	NC_002929	694521	snp	A	G	G:20 A:0	CDS	+	6/1083	2/360	synonymous_variant c.6A>G p.Lys2Lys	BP_RS03400	prfA	peptide chain release factor 1
BP-L1	NC_002929	2823595	snp	G	A	A:20 G:0	CDS	-	6126/7662	2042/2553	synonymous_variant c.6126C>T p.Gly2042Gly	BP_RS13390		hemagglutinin repeat-containing protein
BP-L1	NC_002929	3991376	snp	C	T	T:20 C:0	CDS	+	681/684	227/227	synonymous_variant c.681C>T p.Cys227Cys	BP_RS19060	ptxC	pertussis toxin binding subunit S3
BP-L1	NC_002929	883816	snp	C	T	T:20 C:0	CDS	+	76/1485	26/494	missense_variant c.76C>T p.Leu26Phe	BP_RS04255	nuoN	NADH-quinone oxidoreductase subunit NuoN
BP-L1	NC_002929	2259917	snp	G	C	C:15 G:0	CDS	+	81/537	27/178	missense_variant c.81G>C p.Gln27His	BP_RS10680		GNAT family N-acetyltransferase
BP-L1	NC_002929	613133	snp	A	C	C:20 A:0	CDS	+	857/1566	286/521	missense_variant c.857A>C p.Gln286Pro	BP_RS03045		murein hydrolase activator EnvC family protein
BP-L1	NC_002929	1464778	snp	C	T	T:20 C:0	CDS	+	866/1441	289/479	missense_variant c.866C>T p.Ala289Val	BP_RS06910		methyl-accepting chemotaxis protein
BP-L1	NC_002929	220937	snp	G	A	A:20 G:0	CDS	+	870/2943	290/980	synonymous_variant c.870G>A p.Leu290Leu	BP_RS01105	ppc	phosphoenolpyruvate carboxylase
BP-L1	NC_002929	667028	snp	G	A	A:20 G:0	CDS	-	88/1275	30/424	stop_gained c.88C>T p.Gln30*	BP_RS03295		flavin-containing monooxygenase
BP-L1	NC_002929	4068650	snp	C	T	T:20 C:0	CDS	-	883/1017	295/338	missense_variant c.883G>A p.Gly295Ser	BP_RS19420		ABC transporter ATP-binding protein
BP-L1	NC_002929	3555632	snp	C	T	T:20 C:0	CDS	+	960/1443	320/480	synonymous_variant c.960C>T p.Ser320Ser	BP_RS16760	pyk	pyruvate kinase
BP-L1	NC_002929	613246	snp	G	C	C:20 G:0	CDS	+	970/1566	324/521	missense_variant c.970G>C p.Glu324Gln	BP_RS03045		murein hydrolase activator EnvC family protein
BP-L2	NC_002929	2763364	snp	G	T	T:20 G:0	CDS	+	1015/1728	339/575	missense_variant c.1015G>T p.Gly339Cys	BP_RS13110	sulP	SulP family inorganic anion transporter
BP-L2	NC_002929	2537772	snp	G	A	A:20 G:0	CDS	-	1020/1902	340/633	synonymous_variant c.1020C>T p.Gly340Gly	BP_RS11995		dipeptide ABC transporter ATP-binding protein
BP-L2	NC_002929	2170936	snp	C	T	T:20 C:0	CDS	-	1033/1200	345/399	missense_variant c.1033G>A p.Gly345Ser	BP_RS10255		multidrug effflux MFS transporter
BP-L2	NC_002929	2080985	snp	C	A	A:20 C:0	CDS	+	1044/1227	348/408	synonymous_variant c.1044C>A p.Gly348Gly	BP_RS09835		MFS transporter
BP-L2	NC_002929	1825054	snp	G	A	A:20 G:0	CDS	-	1107/2550	369/849	synonymous_variant c.1107C>T p.Ala369Ala	BP_RS08675	cphA	cyanophycin synthetase
BP-L2	NC_002929	3059343	snp	G	A	A:20 G:0	CDS	+	121/870	41/289	missense_variant c.121G>A p.Glu41Lys	BP_RS14475		LysR family transcriptional regulator
BP-L2	NC_002929	3686708	snp	G	A	A:20 G:0	CDS	-	1352/1599	451/532	missense_variant c.1352C>T p.Ser451Leu	BP_RS17475		CYTH and CHAD domain-containing protein
BP-L2	NC_002929	57391	snp	G	T	T:20 G:0	CDS	-	14/900	5/299	missense_variant c.14C>A p.Thr5Lys	BP_RS00305		amino acid ABC transporter substrate-binding protein
BP-L2	NC_002929	2099380	snp	C	T	T:16 C:0	CDS	-	1410/1522	470/506	synonymous_variant c.1410G>A p.Arg470Arg	BP_RS20055		collagen-like triple helix repeat-containing protein
BP-L2	NC_002929	1503340	snp	A	C	C:20 A:0	CDS	+	1499/2337	500/778	missense_variant c.1499A>C p.Tyr500Ser	BP_RS07120	bamA	outer membrane protein assembly factor BamA
BP-L2	NC_002929	1982817	snp	G	A	A:20 G:0	CDS	+	1705/2622	569/873	missense_variant c.1705G>A p.Val569Ile	BP_RS09380		fimbria/pilus outer membrane usher protein
BP-L2	NC_002929	186094	snp	C	T	T:20 C:0	CDS	+	1769/3699	590/1232	missense_variant c.1769C>T p.Thr590Met	BP_RS00950		translocation/assembly module TamB domain-containing protein
BP-L2	NC_002929	3679226	snp	G	A	A:20 G:0	CDS	-	18/339	6/112	synonymous_variant c.18C>T p.Ala6Ala	BP_RS17435		ArsR/SmtB family transcription factor
BP-L2	NC_002929	1744004	snp	C	T	T:20 C:0	CDS	+	194/948	65/315	missense_variant c.194C>T p.Thr65Ile	BP_RS08260		hypothetical protein
BP-L2	NC_002929	3423550	snp	G	A	A:20 G:0	CDS	-	219/468	73/155	synonymous_variant c.219C>T p.Val73Val	BP_RS16150	rnhA	ribonuclease HI
BP-L2	NC_002929	2125641	snp	C	T	T:20 C:0	CDS	-	2212/2706	738/901	missense_variant c.2212G>A p.Asp738Asn	BP_RS10040	acnA	aconitate hydratase AcnA
BP-L2	NC_002929	3297373	snp	G	A	A:20 G:0	CDS	-	232/885	78/294	missense_variant c.232C>T p.Arg78Trp	BP_RS15565		alpha/beta fold hydrolase
BP-L2	NC_002929	2689908	snp	C	T	T:20 C:0	CDS	-	259/720	87/239	missense_variant c.259G>A p.Val87Ile	BP_RS12725		TerC family protein
BP-L2	NC_002929	1768767	snp	G	A	A:20 G:0	CDS	+	27/1329	9/442	synonymous_variant c.27G>A p.Arg9Arg	BP_RS08390		amidohydrolase family protein
BP-L2	NC_002929	3578824	snp	G	A	A:20 G:0	CDS	-	2758/3957	920/1318	missense_variant c.2758C>T p.Pro920Ser	BP_RS16910		host specificity factor TipJ family phage tail protein
BP-L2	NC_002929	2010818	snp	C	T	T:20 C:0	CDS	+	303/1461	101/486	synonymous_variant c.303C>T p.Arg101Arg	BP_RS09505	cysS	cysteine--tRNA ligase
BP-L2	NC_002929	2784686	snp	G	A	A:20 G:0	CDS	-	307/639	103/212	missense_variant c.307C>T p.Pro103Ser	BP_RS19910		helix-turn-helix transcriptional regulator
BP-L2	NC_002929	1668652	snp	G	A	A:20 G:0	CDS	+	345/1434	115/477	synonymous_variant c.345G>A p.Ala115Ala	BP_RS07945		methyl-accepting chemotaxis protein
BP-L2	NC_002929	2762700	snp	G	A	A:20 G:0	CDS	+	351/1728	117/575	missense_variant c.351G>A p.Met117Ile	BP_RS13110	sulP	SulP family inorganic anion transporter
BP-L2	NC_002929	1066652	snp	C	A	A:20 C:0	CDS	+	353/561	118/186	missense_variant c.353C>A p.Thr118Lys	BP_RS05085	flhC	flagellar transcriptional regulator FlhC
BP-L2	NC_002929	2104868	snp	G	A	A:20 G:0	CDS	+	444/525	148/174	synonymous_variant c.444G>A p.Leu148Leu	BP_RS09930		prepilin peptidase
BP-L2	NC_002929	3131262	snp	G	A	A:20 G:0	CDS	+	478/912	160/303	missense_variant c.478G>A p.Asp160Asn	BP_RS14775		LysR family transcriptional regulator
BP-L2	NC_002929	1726747	snp	C	T	T:20 C:0	CDS	-	480/491	160/162	missense_variant c.480G>A p.Met160Ile	BP_RS19825		DUF4381 domain-containing protein
BP-L2	NC_002929	1974110	snp	C	T	T:20 C:0	CDS	+	5330/10773	1777/3590	missense_variant c.5330C>T p.Ala1777Val	BP_RS09365	fhaB	filamentous hemagglutinin/adhesin
BP-L2	NC_002929	3792751	snp	C	A	A:20 C:0	CDS	-	534/642	178/213	synonymous_variant c.534G>T p.Ala178Ala	BP_RS18020	rsxB	electron transport complex subunit RsxB
BP-L2	NC_002929	392645	snp	G	A	A:20 G:0	CDS	+	590/915	197/304	stop_gained c.590G>A p.Trp197*	BP_RS01985		DMT family transporter
BP-L2	NC_002929	3852058	snp	G	A	A:20 G:0	CDS	-	602/1017	201/338	missense_variant c.602C>T p.Ala201Val	BP_RS18365	hemB	porphobilinogen synthase
BP-L2	NC_002929	1387331	snp	C	A	A:20 C:0	CDS	+	631/2972	211/989	missense_variant c.631C>A p.Arg211Ser	BP_RS06600		GAF domain-containing protein
BP-L2	NC_002929	3344576	snp	A	G	G:20 A:0	CDS	-	632/1323	211/440	missense_variant c.632T>C p.Val211Ala	BP_RS15780		sensor histidine kinase
BP-L2	NC_002929	3387631	snp	G	A	A:20 G:0	CDS	-	7/795	3/264	missense_variant c.7C>T p.His3Tyr	BP_RS15985		GntR family transcriptional regulator
BP-L2	NC_002929	3253191	snp	C	T	T:20 C:0	CDS	+	8/906	3/301	missense_variant c.8C>T p.Thr3Ile	BP_RS15350		NAD(P)-dependent oxidoreductase
BP-L2	NC_002929	2414082	snp	A	G	G:20 A:0	CDS	-	824/1545	275/514	missense_variant c.824T>C p.Met275Thr	BP_RS11455		PLP-dependent aminotransferase family protein
BP-L2	NC_002929	524248	snp	A	G	G:10 A:0	CDS	-	853/951	285/316	missense_variant c.853T>C p.Tyr285His	BP_RS02610		IS481-like element IS481 family transposase
BP-L2	NC_002929	1844444	snp	T	G	G:10 T:0	CDS	+	867/951	289/316	missense_variant c.867T>G p.His289Gln	BP_RS08750		IS481-like element IS481 family transposase
BP-L2	NC_002929	2495944	snp	G	T	T:10 G:0	CDS	+	867/951	289/316	missense_variant c.867G>T p.Gln289His	BP_RS11795		IS481-like element IS481 family transposase
BP-L2	NC_002929	571227	snp	C	T	T:12 C:0	CDS	-	881/951	294/316	missense_variant c.881G>A p.Gly294Asp	BP_RS02840		IS481-like element IS481 family transposase
BP-L2	NC_002929	2258898	snp	C	T	T:14 C:0	CDS	-	922/951	308/316	missense_variant c.922G>A p.Glu308Lys	BP_RS10675		IS481-like element IS481 family transposase
BP-L2	NC_002929	4015848	snp	G	A	A:14 G:0	CDS	+	922/951	308/316	missense_variant c.922G>A p.Glu308Lys	BP_RS19185		IS481-like element IS481 family transposase
BP-L2	NC_002929	400700	snp	G	A	A:14 G:0	CDS	+	922/978	308/325	missense_variant c.922G>A p.Glu308Lys	BP_RS02030		IS481-like element IS481 family transposase
BP-L2	NC_002929	3442544	snp	T	A	A:10 T:0	CDS	-	947/1017	316/338	missense_variant c.947A>T p.Gln316Leu	BP_RS16245		IS110-like element IS1663 family transposase
BP-L2	NC_002929	2897474	snp	G	A	A:20 G:0	CDS	-	955/967	319/321	missense_variant c.955C>T p.Pro319Ser	BP_RS13715	cyoA	ubiquinol oxidase subunit II
BP-L2	NC_002929	2207927	snp	A	G	G:20 A:0	CDS	+	973/1323	325/440	missense_variant c.973A>G p.Asn325Asp	BP_RS10415	aceA	isocitrate lyase
BP-L1	NC_002929	36857	snp	A	G	G:20 A:0
BP-L1	NC_002929	50044	snp	C	G	G:16 C:0
BP-L1	NC_002929	50111	snp	C	A	A:11 C:0
BP-L1	NC_002929	427027	snp	T	G	G:10 T:0
BP-L1	NC_002929	511992	snp	A	G	G:20 A:0
BP-L1	NC_002929	514171	snp	G	A	A:20 G:0
BP-L1	NC_002929	691452	snp	T	C	C:11 T:0
BP-L1	NC_002929	756515	snp	A	C	C:11 A:0
BP-L1	NC_002929	1077844	snp	C	T	T:13 C:0
BP-L1	NC_002929	1176546	snp	A	G	G:20 A:0
BP-L1	NC_002929	1222400	snp	A	C	C:11 A:0
BP-L1	NC_002929	1795894	snp	C	A	A:11 C:0
BP-L1	NC_002929	2242612	snp	G	T	T:11 G:0
BP-L1	NC_002929	3196522	snp	T	C	C:10 T:0
BP-L1	NC_002929	3248011	snp	C	A	A:11 C:0
BP-L1	NC_002929	3263622	snp	A	C	C:20 A:0
BP-L1	NC_002929	3347400	snp	G	A	A:20 G:0
BP-L1	NC_002929	3988168	snp	G	A	A:20 G:0
BP-L1	NC_002929	4010389	snp	G	A	A:11 G:0
BP-L2	NC_002929	58480	snp	C	T	T:12 C:0
BP-L2	NC_002929	122105	snp	C	T	T:10 C:0
BP-L2	NC_002929	399748	snp	A	C	C:12 A:0
BP-L2	NC_002929	820631	snp	T	G	G:10 T:0
BP-L2	NC_002929	1170425	snp	C	A	A:12 C:0
BP-L2	NC_002929	1739396	snp	G	A	A:10 G:0
BP-L2	NC_002929	1818785	snp	C	T	T:10 C:0
BP-L2	NC_002929	2056599	snp	A	G	G:20 A:0
BP-L2	NC_002929	2073369	snp	A	C	C:10 A:0
BP-L2	NC_002929	2208379	snp	G	A	A:20 G:0
BP-L2	NC_002929	2229163	snp	A	C	C:10 A:0
BP-L2	NC_002929	2495047	snp	C	A	A:10 C:0
BP-L2	NC_002929	2733452	snp	G	A	A:11 G:0
BP-L2	NC_002929	3003874	snp	T	C	C:20 T:0
BP-L2	NC_002929	3134687	snp	T	C	C:10 T:0
BP-L2	NC_002929	3245612	snp	A	G	G:10 A:0
BP-L2	NC_002929	4010391	snp	T	G	G:12 T:0
